# Supplementary material for: Transcriptome analyses reveal SR45 to be a neutral splicing regulator and a suppressor of innate immunity in Arabidopsis thaliana
Source: BMC Genomics. 2017 Oct 11;18:772. doi: 10.1186/s12864-017-4183-7 (PMC5637254; doi:10.1186/s12864-017-4183-7)
Supplement: Supplementary file 3 — A summary of assembly results. (XLSX 35 kb) [file 12864_2017_4183_MOESM3_ESM.xlsx]

## Sheet: Sheet1
Table S0 A summary of assembly results.
		Sum of mapped reads
		Col-0	sr45-1
	TOPHAT2	50228704	37718072
	LG12	38339060	21719168
	STAR	45802392	31041348
