# Supplementary material for: Transcriptome analyses reveal SR45 to be a neutral splicing regulator and a suppressor of innate immunity in Arabidopsis thaliana
Source: BMC Genomics. 2017 Oct 11;18:772. doi: 10.1186/s12864-017-4183-7 (PMC5637254; doi:10.1186/s12864-017-4183-7)
Supplement: Supplementary file 5 — Summary lists of SR45 differentially regulated (SDR) genes identified by three different pipelines. (XLSX 891 kb) [file 12864_2017_4183_MOESM5_ESM.xlsx]

## Sheet: Summary sheet
Table S2 Summary Lists Of SR45 Differentially Regulated (SDR) Genes Identified By Three Different Pipelines.
Sheet Title	Description
TOPHAT UP	A summary list of SR45-upregulated genes identified by TopHat.
STAR UP	A summary list of SR45-upregulated genes identified by STAR.
LG12 UP	A summary list of SR45-upregulated genes identified by Lasergene v12.
Common UP	A summary list of SR45-upregulated genes identified by all three pipelines (LG12, STAR & TOPHAT).
TOPHAT DN	A summary list of SR45-downregulated genes identified by TopHat.
STAR DN	A summary list of SR45-downregulated genes identified by STAR.
LG12 DN	A summary list of SR45-downregulated genes identified by Lasergene v12.
Common DN	A summary list of SR5-downregulated genes identified by all three pipelines (LG12, STAR & TOPHAT).
Defense Response	Highly enriched SR5-downregulated defense response genes identified by all three tools (LG12, STAR & TOPHAT).
* All selected genes meet the following criteria: Fold Change≥2 & FDR<0.1

## Sheet: TOPHAT UP
A summary list of SR45-upregulated genes identified by TopHat.
Column A	Annotated Gene ID (AGI), or Gene Locus Number
Column B-D	Reads Per Kilobase of Transcript Per Million Mapped Reads (RPKM) of three biological replicates of sr45-1
Column E-G	RPKM of three biological replicates of Col-0
Column H	Fold Change (Col-0/sr45-1)
Column I	Log2 of Fold Change
Column J	t-value
Column K	p-value calculated by Student T-test
Column L	False Discovery Rate (FDR) calculated using Benjamini-Hochberg procedure
Column M	GO IDs associated with each gene in TAIR 10 (www.geneontology.org)
AGI	sr45-1 rep1	sr45-1 rep2	sr45-1 rep3	Col-0 rep1	Col-0 rep2	Col-0 rep3	Fold Change	Log (Fold Change)	t	p-value	FDR	GO IDs
AT3G46490	1.69499	0	0.506701	15.4272	13.6112	13.6432	21.5548	4.42994	-7.04114	8.1626e-06	0.000341693	GO:0003993; GO:0005737; GO:0006020; GO:0033857; GO:0000828; GO:0032958; GO:0000829
AT2G25150	0.479523	0	0	2.946	2.31041	2.3434	15.7217	3.97468	-5.65564	7.46369e-05	0.00164015	GO:0003674; GO:0005634; GO:0008150
AT2G26695	2.68932	2.60378	0.482367	16.5221	21.4725	23.1928	11.4031	3.51136	-6.96855	9.10712e-06	0.000369318	GO:0004439; GO:0005739; GO:0005789; GO:0016021; GO:0052866; GO:0005783; GO:0009651
AT2G18620	0.369486	0	0	1.00888	3.05183	3.18646	11.1501	3.47898	-4.04139	0.00136282	0.0126322	GO:0004161; GO:0004311; GO:0004337; GO:0005622; GO:0008299; GO:0009507; GO:0016117; GO:0033384; GO:0033386; GO:0045337; GO:0046872
AT4G08109	0.0963814	0	0	0.921091	0.3317	0.609544	11.0682	3.46835	-4.39351	0.000703957	0.00801698	NA
AT2G47870	0	0	0	0.938684	4.73249	3.5577	10.5284	3.39621	-3.80408	0.002141	0.0171986	GO:0004888; GO:0005634; GO:0006952; GO:0007165
AT1G49952	0	0	0.185923	1.13213	1.14156	1.19192	10.1352	3.3413	-4.80633	0.000330287	0.00467752	GO:0004806; GO:0006629; GO:0016787
AT5G51870	0.294724	0	0.264314	2.41423	2.43433	2.37226	10.0844	3.33405	-5.2975	0.000138084	0.00253852	GO:0005215; GO:0005886; GO:0006810; GO:0006857; GO:0016020; GO:0016021
AT4G27170	0.732527	0	0.656944	4.50036	6.55464	6.73849	9.89548	3.30677	-4.9773	0.000242931	0.00374591	GO:0003674; GO:0005575; GO:0008150
AT1G29600	0	0	0	0.888042	0.895435	0.897538	9.81112	3.29442	-4.89194	0.000283066	0.00416425	GO:0005576; GO:0006629; GO:0016298
AT3G45430	0	0	0.669597	1.6989	2.91218	1.2878	9.5627	3.25742	-3.96777	0.00156706	0.0140602	GO:0000145; GO:0006887; GO:0006904
AT4G22214	0	0	0.356449	1.62789	1.64144	2.97068	9.16748	3.19652	-4.27985	0.000870052	0.00924188	GO:0003674; GO:0005634; GO:0008150
AT4G14465	0	0	0	0.758187	0.955624	0.798223	8.5929	3.10314	-4.52954	0.000547365	0.00663186	GO:0003674; GO:0005739; GO:0006811; GO:0046930
AT4G29690	0.895696	0	0	2.24189	1.43853	1.71656	8.17857	3.03185	-4.03906	0.00136884	0.0126737	GO:0004565; GO:0005576; GO:0005618; GO:0005773; GO:0005975; GO:0030246; GO:0048046
AT4G08115	0.511783	0.123876	0.229489	3.58089	2.37778	1.83901	8.06201	3.01114	-5.31146	0.000134769	0.00250215	GO:0005634
AT2G25130	0.150531	0.582974	0.809996	2.46615	3.52279	5.45238	7.79284	2.96215	-4.79615	0.000336425	0.00474096	GO:0005886; GO:0016829; GO:0030570; GO:0045490; GO:0046872
AT1G15320	0.33354	0	0.897375	4.32596	2.29577	2.49293	7.7865	2.96097	-4.18346	0.00104239	0.010529	GO:0003677; GO:0005634; GO:0006351; GO:0006355; GO:0046872; GO:0009409; GO:0010048; GO:0005515; GO:0016607; GO:0045814; GO:0051571; GO:0061087; GO:0070417; GO:0005677; GO:0001666
AT3G12540	0.367064	0.355389	0	3.25736	2.52652	1.6883	7.62968	2.93162	-4.24514	0.000928456	0.00966825	GO:0003674; GO:0005575; GO:0008150
AT3G44770	2.07399	0	7.43996	15.5733	15.7029	25.0406	7.58574	2.92329	-4.14613	0.00111823	0.0110241	GO:0005524; GO:0005886; GO:0006468; GO:0007229; GO:0016301; GO:0004712
AT4G31470	0.520102	0	0	2.1302	1.78995	2.09317	7.42804	2.89298	-4.08487	0.00125523	0.0119356	GO:0003674; GO:0005576; GO:0008150
AT4G11210	1.18723	0.574734	2.66182	10.1304	11.0319	12.6277	7.39458	2.88647	-6.0926	3.60949e-05	0.000981208	GO:0003674; GO:0005576; GO:0006952; GO:0009807; GO:0048046
AT1G33640	0	1.19303	0	3.36457	5.08887	7.08448	7.352	2.87814	-3.77196	0.00227676	0.0179298	GO:0003674; GO:0005634; GO:0008150; GO:0016021
AT2G02020	1.54674	0	0	2.28765	1.77438	1.33391	7.30039	2.86797	-3.48259	0.00397271	0.0262463	GO:0001054; GO:0001055; GO:0001056; GO:0003677; GO:0003899; GO:0005634; GO:0005665; GO:0005666; GO:0005736; GO:0006351; GO:0000419
AT3G21720	0.912591	1.32535	1.63686	7.94269	12.4058	9.57543	7.1644	2.84084	-7.17511	6.68119e-06	0.000295885	GO:0004451; GO:0005737; GO:0006097; GO:0006099; GO:0046872; GO:0046912; GO:0009514
AT1G18120	0.823943	0.531824	0	4.49954	1.89042	2.21067	7.13628	2.83517	-3.82833	0.00204402	0.0166768	GO:0003674; GO:0005634; GO:0008150
AT1G66380	0	0	0	0.321822	2.92051	1.35526	7.11022	2.8299	-2.99721	0.010163	0.0501561	GO:0003674; GO:0005634; GO:0008150
AT3G28230	0	0	0.293492	1.11697	1.12627	1.31707	6.95079	2.79718	-3.90786	0.00175622	0.0151134	GO:0004197; GO:0005576; GO:0005615; GO:0005764; GO:0006508; GO:0008234; GO:0051603; GO:0005618
AT5G57420	0.664003	1.28577	1.19098	10.8783	7.76964	6.87166	6.90737	2.78814	-5.27607	0.000143345	0.00258898	NA
AT4G01533	0	0	0	2.25486	0.324805	1.35653	6.79704	2.76491	-3.28762	0.00579213	0.0340106	GO:0003674; GO:0005739; GO:0008150
AT1G51055	0.382962	0	0.343448	2.09135	2.10876	1.98161	6.7804	2.76137	-4.26154	0.000900374	0.0094534	GO:0003674; GO:0005576; GO:0005737; GO:0012511; GO:0016020; GO:0016021; GO:0019915; GO:0019953
AT1G61920	0	1.66535	0.771293	1.76123	8.87948	11.3726	6.76869	2.75888	-2.75206	0.0163042	0.0690341	GO:0003677; GO:0005634; GO:0006351; GO:0046983; GO:0003700; GO:0006355
AT5G43695	0	0	0	1.9547	3.94195	4.11584	6.63084	2.72919	-3.68978	0.00266545	0.0198848	GO:0003677; GO:0003700; GO:0005634; GO:0006351; GO:0006355
AT4G18080	0.683824	0	0	2.80077	2.3534	1.96577	6.57431	2.71684	-3.77691	0.00225529	0.0178225	GO:0003674; GO:0005634; GO:0008150; GO:0016021; GO:0009505
AT5G62065	0	1.9755	2.7448	10.4462	8.42652	9.38478	6.56731	2.7153	-4.21289	0.000986334	0.0100867	GO:0009507; GO:0016021; GO:0016020
AT1G25422	0	0	0	0.311619	1.25685	2.09967	6.50457	2.70145	-3.05612	0.00906824	0.0463384	GO:0005634; GO:0006511; GO:0007275; GO:0008270; GO:0016874
AT5G45220	0	0	0	0.670292	0.506904	0.423412	6.45527	2.69048	-3.80748	0.00212715	0.0171331	GO:0000333; GO:0000781; GO:0003721; GO:0005634; GO:0042162; GO:0046872; GO:0070034; GO:0003720; GO:0007004; GO:0007000; GO:0050000; GO:0051276; GO:0005515; GO:0000723; GO:0010073; GO:0010449; GO:0019827
AT1G51830	0	0	0	0.397413	0.400722	0.446292	6.43519	2.68598	-3.83263	0.00202729	0.0165897	GO:0001510; GO:0003725; GO:0005634; GO:0008171; GO:0008173
AT1G16610	6.50295	5.17181	6.24854	40.2687	39.4849	37.2542	6.41857	2.68225	-17.1621	2.12309e-10	2.75867e-07	GO:0000166; GO:0003723; GO:0005681; GO:0006397; GO:0008380; GO:0016607; GO:0000398; GO:0005515; GO:0005654; GO:0005730; GO:0010182
AT5G40940	0.387676	0	1.04303	6.08664	1.86788	1.78311	6.4046	2.67911	-3.18206	0.00710596	0.0392475	GO:0004565; GO:0005576; GO:0005618; GO:0005773
AT2G36180	0.891997	0	0	1.82669	4.91174	2.5642	6.30218	2.65585	-3.3366	0.00526823	0.0318757	GO:0005634; GO:0005829; GO:0005838; GO:0006508; GO:0008233; GO:0008541; GO:0043161; GO:0043248
AT1G65200	0	0.147372	0.273016	1.55857	1.362	0.525077	6.25373	2.64472	-3.36831	0.00495474	0.0305486	NA
AT3G50740	0	0.196516	0.364058	2.0783	1.81619	0.700173	6.25373	2.64472	-3.36831	0.00495474	0.0305486	GO:0003674; GO:0005575; GO:0008150
AT2G29810	0	0	0	1.79181	0.903363	0.503047	6.23425	2.64022	-3.40634	0.00460335	0.0291699	GO:0005634; GO:0005819; GO:0005874; GO:0032147; GO:0060236
AT4G35370	0	0	0	0.769063	0.516977	1.07956	6.14169	2.61864	-3.60669	0.00312722	0.022246	GO:0005634; GO:0008168; GO:0032259; GO:0046686
AT5G53592	2.02564	0	0.363326	3.87169	3.62507	2.56214	6.12898	2.61565	-3.6969	0.00262923	0.0197543	GO:0003674; GO:0005634; GO:0008150
AT3G16580	0	20.0527	0	56.5525	28.5116	19.8462	6.08651	2.60561	-3.09448	0.00841934	0.0439059	GO:0005634; GO:0051301; GO:0000795; GO:0007129; GO:0007131
AT5G37320	0.931568	0	0	1.69576	1.06867	1.42824	6.06673	2.60092	-3.38404	0.00480624	0.0299476	GO:0005634; GO:0016491; GO:0055114
AT1G17300	0.478612	0.463389	0	2.28698	2.30602	2.47654	6.02654	2.59133	-3.96119	0.00158677	0.0141598	GO:0004672; GO:0005524; GO:0005886; GO:0006468; GO:0016301
AT1G65310	0	0	0	0.847358	1.42402	0.475788	5.96499	2.57652	-3.37655	0.0048763	0.0302542	GO:0005509; GO:0005634; GO:0008150
AT4G21200	0.676481	0.982448	0	1.61624	3.4922	3.30593	5.9098	2.56311	-3.4474	0.00425213	0.0275606	GO:0003674; GO:0005575; GO:0008150
AT4G17200	0	0	0	1.20079	0.302698	1.2642	5.89185	2.55872	-3.23634	0.00639687	0.0364195	GO:0004185; GO:0005576; GO:0006508; GO:0051555; GO:0071493
AT4G33280	0	0.255604	0.473523	1.98235	1.45371	1.51784	5.88465	2.55696	-3.93169	0.00167832	0.0146844	GO:0004722; GO:0005634; GO:0006470; GO:0046872
AT1G28980	0	0	0	14.3345	9.63588	16.0975	5.8568	2.55011	-3.55053	0.00348458	0.0239587	GO:0003677; GO:0003700; GO:0005634; GO:0005737; GO:0006351; GO:0006355; GO:0009736; GO:0009873; GO:0042991; GO:0048366; GO:0048825; GO:0005515
AT1G59790	0	1.11319	0.687419	5.23236	2.37416	2.42381	5.79183	2.53402	-3.48613	0.0039456	0.0261302	GO:0005886; GO:0008150; GO:0015095; GO:0016021
AT1G48820	0	0.530379	0.49128	1.86971	1.50822	2.36213	5.67753	2.50526	-3.81043	0.00211518	0.0170822	GO:0003674; GO:0009507; GO:0000212; GO:0007059; GO:0048236; GO:0007140; GO:0009553; GO:0009555; GO:0042138; GO:0051026
AT2G33010	1.00594	0	0.225538	2.57506	1.9041	1.01212	5.63295	2.49389	-3.28194	0.00585624	0.0342322	GO:0003674; GO:0005575; GO:0008150
AT3G01960	0	0	1.0585	1.61137	7.31153	3.39292	5.62673	2.4923	-2.85715	0.0133193	0.060401	GO:0003674; GO:0005634; GO:0008150
AT4G15250	0	0.76242	0.353108	2.41894	2.16807	2.03734	5.58018	2.48031	-3.78632	0.00221502	0.0175946	GO:0000710; GO:0000795; GO:0003684; GO:0005524; GO:0005634; GO:0006298; GO:0008094; GO:0030983; GO:0032300; GO:0045143; GO:0000794; GO:0007131; GO:0010777; GO:0043073; GO:0051026
AT1G48940	0	0	4.78283	6.67426	3.05901	4.59929	5.57626	2.4793	-2.94039	0.0113428	0.0541466	NA
AT3G55780	0.207655	0.4021	0.372458	3.26025	1.85809	1.55205	5.56698	2.47689	-4.26578	0.000893254	0.00939594	GO:0000166; GO:0003723; GO:0005634; GO:0005737; GO:0008150
AT3G07250	0.364146	2.11539	1.30629	10.9373	4.01031	5.65274	5.56295	2.47585	-3.80663	0.0021306	0.0171497	GO:0003677; GO:0005634; GO:0006351; GO:0003700; GO:0006355
AT5G42040	0	0	0.637936	1.6995	0.979228	1.22691	5.52556	2.46612	-3.25763	0.00613843	0.0354531	GO:0005634; GO:0008270; GO:0016021; GO:0016567
AT3G21950	1.11131	0	0.498322	1.89651	3.05968	3.83358	5.50431	2.46056	-3.51351	0.00374252	0.0251569	GO:0003676; GO:0005634; GO:0016740
AT3G44900	0	0.293945	0	0.414491	0.835883	1.92006	5.49802	2.45891	-2.78915	0.0151825	0.0657916	GO:0000981; GO:0001135; GO:0003677; GO:0005634; GO:0006357; GO:0030154; GO:0043565; GO:0044212; GO:0003700; GO:0006355
AT2G12440	0	0.301995	0.0699331	0.372612	0.536735	0.76216	5.4764	2.45323	-3.30962	0.0055507	0.0330415	GO:0005634; GO:0005737; GO:0009691; GO:0016799; GO:0005829
AT3G49630	0	0	0.114078	0.260495	0.787992	0.219401	5.45405	2.44733	-2.88284	0.0126755	0.0584654	GO:0003674; GO:0005575; GO:0008150
AT1G30100	0.490251	1.6613	0	1.50596	2.69955	3.10049	5.43578	2.44249	-3.16739	0.00731076	0.0400476	GO:0003674; GO:0005634; GO:0008150
AT3G17180	1.57248	0	0	6.44045	3.24704	0.904072	5.41155	2.43604	-2.50547	0.0261053	0.0950602	GO:0003674; GO:0006865; GO:0016021; GO:0080143
AT5G37870	0	0	0	3.25322	0.410037	0.685	5.39458	2.43151	-2.78541	0.0152921	0.0660665	GO:0005739; GO:0005789; GO:0006886; GO:0008320; GO:0015031; GO:0016020; GO:0016021; GO:0016192; GO:0032580; GO:0033116
AT1G55980	0.330694	0	0	0.902959	0.910477	0.760512	5.37528	2.42634	-3.34519	0.00518133	0.0315356	GO:0004497; GO:0005506; GO:0005789; GO:0016021; GO:0016705; GO:0019825; GO:0020037; GO:0055114
AT3G60940	0	0	0	0.668447	0.449341	0.562996	5.34773	2.41893	-3.38937	0.00475696	0.0297533	GO:0005576; GO:0005886; GO:0016762; GO:0016798; GO:0042546; GO:0048046; GO:0071555; GO:0009505; GO:0010411; GO:0033946; GO:0080039
AT5G06800	0	0	0	0.490068	0.329432	0.412757	5.34773	2.41893	-3.38937	0.00475696	0.0297533	GO:0003674; GO:0008150; GO:0016021
AT5G63660	0	0	0	1.45159	0.975785	1.2226	5.34773	2.41893	-3.38937	0.00475696	0.0297533	GO:0000139; GO:0003824; GO:0005794; GO:0016020; GO:0016021; GO:0016757; GO:0071555
AT1G67260	1.72694	2.22935	3.61376	12.9673	13.8677	14.7277	5.32549	2.41291	-8.38972	1.20392e-06	8.86085e-05	NA
AT1G59940	0	0.332844	0.92492	2.11204	1.893	2.56945	5.31208	2.40928	-3.62209	0.00303592	0.0218041	GO:0006508; GO:0008237; GO:0009507; GO:0046872; GO:0010136; GO:0047652; GO:0005783; GO:0006145
AT1G27860	0	0	0.519515	1.1863	2.39236	1.33221	5.28392	2.40161	-3.13531	0.00777934	0.0417193	GO:0003674; GO:0005634; GO:0005737; GO:0008150
AT4G04315	0	0	0	0.156661	0.236948	0.19792	5.27105	2.39809	-3.33002	0.00533578	0.0322054	GO:0005634; GO:0051301; GO:0007140; GO:0009556; GO:0051321
AT5G11320	0.698999	0	0.208959	1.27241	1.283	1.47356	5.25136	2.39269	-3.55749	0.00343815	0.0237627	GO:0005575; GO:0006412; GO:0006414; GO:0030533
AT3G12440	0	0	0.495047	1.50724	0.759894	2.53893	5.24578	2.39116	-2.96567	0.0108019	0.0525102	GO:0004674; GO:0005524; GO:0005886; GO:0006468; GO:0016021; GO:0016301; GO:0030246
AT4G20900	0.37249	0.721284	0	1.27135	3.07664	1.4991	5.23023	2.38688	-3.24587	0.00627989	0.0359752	GO:0008194; GO:0009813; GO:0016757; GO:0043231; GO:0047218; GO:0052696; GO:0080043; GO:0080044; GO:0102359; GO:0102361; GO:0047209
AT5G45113	0	0	0	0.852608	0.214927	0.538578	5.13035	2.35906	-3.05622	0.00906652	0.0463384	GO:0003674; GO:0005739; GO:0008150
AT5G48550	0	1.68646	0.260356	1.38721	2.59769	2.67055	5.1241	2.3573	-3.05747	0.00904457	0.0462854	GO:0003674; GO:0005575; GO:0008150
AT3G45000	0	0	0	0.237097	0.717212	0.998467	5.11528	2.35481	-2.91204	0.0119809	0.0561707	GO:0003674; GO:0005634; GO:0008150
AT1G35440	0	0	0.607497	1.38721	3.26376	1.16837	5.10475	2.35184	-2.90672	0.0121046	0.0566749	GO:0004842; GO:0005634; GO:0006511; GO:0016567
AT5G35945	0	0	1.15007	2.62616	2.64803	5.16103	5.0977	2.34985	-3.03192	0.00950309	0.0477887	GO:0005794; GO:0007264; GO:0005525; GO:0016004; GO:0005829
AT2G37555	0	0	0	0.703054	1.18151	0.197381	5.09562	2.34926	-2.82039	0.0142967	0.0633338	GO:0003674; GO:0005575; GO:0008150
AT5G03130	0.543666	0	0.48757	3.71119	1.12263	2.18801	5.07465	2.34331	-3.08676	0.00854619	0.0443891	GO:0004674; GO:0005524; GO:0005886; GO:0006468; GO:0016301
AT5G05890	0.297332	0.575751	0	1.62373	1.02328	1.70947	5.07216	2.3426	-3.39611	0.00469529	0.0294979	GO:0003677; GO:0005634; GO:0006351; GO:0003700; GO:0006355
AT5G46380	0.489062	0.473507	0	2.67076	1.00987	1.12472	5.00557	2.32354	-3.11855	0.00803599	0.0425964	GO:0004462; GO:0005737; GO:0005975; GO:0016829
AT4G20230	0.245364	0	0	0.669966	0.337772	0.846412	4.99932	2.32173	-2.99519	0.0102027	0.0503215	GO:0003674; GO:0005575; GO:0008150
AT3G17260	0.594314	0	0	2.43416	1.22721	1.02508	4.94155	2.30496	-3.00877	0.00993826	0.0493928	GO:0003674; GO:0005634; GO:0008150
AT2G03020	0.889635	0	0	2.1255	1.53085	0.767224	4.93722	2.3037	-2.87355	0.0129047	0.0591408	GO:0000165; GO:0000977; GO:0003700; GO:0005634; GO:0006351; GO:0009908; GO:0030154; GO:0045944; GO:0046983; GO:0009909
AT5G66940	0	1.08796	2.01551	7.28709	3.48052	2.90724	4.93309	2.30249	-3.08779	0.00852903	0.0443279	GO:0005634; GO:0009061; GO:0017172; GO:0046872; GO:0001666; GO:0005829; GO:0018171; GO:0070483
AT4G16030	0	0.486005	0	2.05594	2.07306	0.577201	4.86812	2.28337	-2.67534	0.0188882	0.0763203	GO:0005739; GO:0005744; GO:0015031; GO:0015450; GO:0071806
AT5G15620	0	0	0	1.40611	0.472604	0.197381	4.84905	2.2777	-2.69418	0.0182187	0.0744941	GO:0003676; GO:0005634; GO:0008150; GO:0016740
AT2G37435	0	0	0	1.9715	1.49094	0.415122	4.83048	2.27217	-2.81131	0.0145488	0.0640448	GO:0005737; GO:0008270; GO:0052747; GO:0055114; GO:0009809; GO:0045551
AT3G10580	0.50197	0	0.150059	1.8275	0.806189	0.481001	4.82776	2.27135	-2.79885	0.0149017	0.064949	GO:0004553; GO:0005576; GO:0005975; GO:0030246
AT4G24420	1.74186	0	1.04142	4.3598	3.19716	3.67201	4.81679	2.26807	-3.41194	0.00455376	0.0289599	GO:0005634; GO:0048046
AT2G15770	0	0	0	1.13916	1.53153	0.319818	4.81488	2.2675	-2.79986	0.014873	0.0648812	GO:0005886; GO:0006810; GO:0016020; GO:0016021; GO:0022857
AT5G53635	0	0	0	1.34281	0.270797	0.452389	4.8108	2.26628	-2.80704	0.0146687	0.0643409	GO:0003674; GO:0008150; GO:0016021
AT1G55755	0	0	0	1.71158	1.72583	2.16235	4.79691	2.2621	-3.1324	0.0078233	0.0418874	NA
AT2G16018	0	0	0	0.696412	0.70221	0.879823	4.79691	2.2621	-3.1324	0.0078233	0.0418874	GO:0003677; GO:0005634; GO:0006351; GO:0046872; GO:0003700; GO:0006355; GO:0000976
AT3G59160	0	0	0	0.2835	0.28586	0.358165	4.79691	2.2621	-3.1324	0.0078233	0.0418874	GO:0005576; GO:0016491
AT5G05880	0	0.574395	0	0.809953	1.22504	0.682178	4.79589	2.2618	-2.92083	0.0117793	0.0555319	GO:0005576; GO:0016042; GO:0016788; GO:0052689
AT5G49200	0.677846	0	0	1.15678	0.933131	0.779435	4.74847	2.24746	-2.95946	0.0109324	0.0528941	GO:0000307; GO:0004693; GO:0005634; GO:0007049; GO:0016538; GO:0019901; GO:0045737; GO:0045944; GO:0051301; GO:0051726; GO:1901409
AT5G01330	0.232677	0	0.208669	1.42948	0.640612	0.668871	4.74118	2.24524	-3.13072	0.00784877	0.0419509	GO:0005634; GO:0005737; GO:0008146; GO:0009735; GO:0080118
AT2G29830	0	0	0.380133	0.578684	1.167	1.46218	4.73464	2.24325	-2.82875	0.0140683	0.0626115	GO:0003674; GO:0005739; GO:0008150
AT4G20700	1.26787	0.613772	0	2.1637	1.96354	2.36907	4.72042	2.23892	-3.30879	0.0055596	0.0330547	GO:0005634; GO:0007049; GO:0051301
AT5G46140	0	0	0	0.21302	0.214794	1.43532	4.71049	2.23588	-2.49241	0.0267588	0.0964956	GO:0005634
AT1G08005	1.13509	2.19797	0	6.97353	4.68772	3.91561	4.70966	2.23562	-3.22456	0.00654452	0.0370521	GO:0009507; GO:0009535; GO:0046872; GO:0055114; GO:0009579; GO:0009688; GO:0045549; GO:0009414; GO:0010162
AT2G35585	1.02643	0	0	1.16778	1.413	0.786843	4.69693	2.23172	-2.81644	0.0144057	0.0636049	GO:0003674; GO:0005634; GO:0008150
AT5G37980	1.79992	0.348535	0.322841	2.45734	3.7167	4.34633	4.69509	2.23115	-3.89169	0.00181118	0.0154254	GO:0003674; GO:0008150; GO:0016021; GO:0048046
AT1G64360	4.2831	4.14687	1.28039	9.25853	17.1972	19.2896	4.69447	2.23096	-4.24508	0.000928554	0.00966825	GO:0000139; GO:0005794; GO:0006486; GO:0008378; GO:0016021; GO:0016757; GO:0016758
AT2G45780	0	0	1.43485	2.73038	1.65186	2.75957	4.68552	2.22821	-2.87376	0.0128994	0.0591367	GO:0004185; GO:0005576; GO:0006508; GO:0051603
AT2G27145	1.53652	0	0	3.14659	3.17279	4.417	4.6854	2.22817	-3.00033	0.0101019	0.0499414	GO:0005507; GO:0005886; GO:0009055; GO:0016021; GO:0046658; GO:0031225
AT5G48710	0	0.667509	1.2366	4.70626	3.32181	2.37829	4.67918	2.22626	-3.21115	0.00671661	0.0377576	GO:0000287; GO:0004737; GO:0005622; GO:0009507; GO:0016831; GO:0030976
AT4G39290	0	0	0	0.939966	0.31593	0.791681	4.66809	2.22283	-2.95276	0.0110748	0.0533424	GO:0005634; GO:0006511; GO:0016787
AT5G43410	0	0	0	2.60627	0.875989	2.19511	4.66809	2.22283	-2.95276	0.0110748	0.0533424	GO:0005509; GO:0008150; GO:0005737
AT5G24900	0.186659	0	0.167399	0.891923	0.513913	0.6439	4.66067	2.22054	-3.25736	0.00614174	0.0354639	GO:0004650; GO:0005576; GO:0005975; GO:0016829; GO:0071555
AT1G55580	0.509069	0	0	0.695005	0.700791	0.731705	4.6547	2.21869	-2.94339	0.0112771	0.0539691	GO:0003677; GO:0005634; GO:0006351; GO:0006355; GO:0009409; GO:0003700; GO:0009414; GO:0009631
AT4G15300	0	0	0.25082	0.954571	0.577511	0.482389	4.62353	2.20899	-2.89813	0.012307	0.0572856	GO:0003677; GO:0005634; GO:0006351; GO:0046983; GO:0003700; GO:0006355
AT3G12420	0.204122	0.19763	0.366122	2.64744	1.26449	0.938858	4.62313	2.20887	-3.45993	0.00415043	0.0271296	GO:0005739; GO:0016787
AT4G10150	0	0.434505	0.804947	2.45077	2.78007	1.54811	4.62143	2.20834	-3.20175	0.00684007	0.0381745	GO:0003674; GO:0005575; GO:0008150
AT1G03240	0	0	0	1.25787	1.90251	1.05943	4.61794	2.20725	-3.00895	0.00993479	0.0493855	GO:0003677; GO:0005634; GO:0006351; GO:0006355; GO:0030154; GO:0003700; GO:0008283; GO:0009908; GO:0009943; GO:0009947; GO:0010865; GO:0099402
AT2G21400	0	0	0	0.818139	1.23743	0.689073	4.61794	2.20725	-3.00895	0.00993479	0.0493855	NA
AT1G28610	4.23067	3.32809	4.03128	14.2593	21.476	20.371	4.60024	2.20171	-7.86717	2.46205e-06	0.000149151	GO:0005739; GO:0008150
AT5G03204	0	0	0	1.48288	0.747611	2.49789	4.58434	2.19671	-2.85801	0.0132973	0.060351	GO:0005634
AT4G15370	0	0	0	0.147272	0.148498	0.868273	4.57925	2.19511	-2.49239	0.0267601	0.0964956	GO:0003674; GO:0005634; GO:0008150
AT4G27370	3.11482	2.65386	2.01127	10.9715	9.94794	14.8996	4.5601	2.18906	-8.19315	1.56985e-06	0.00010934	GO:0003774; GO:0003779; GO:0005516; GO:0005524; GO:0016459; GO:0030048
AT4G29930	0.32121	0	0	0.657796	0.221091	0.554025	4.55311	2.18685	-2.67997	0.0187213	0.07582	GO:0000982; GO:0000987; GO:0003677; GO:0003700; GO:0005634; GO:0006351; GO:0045944; GO:0046983
AT1G33612	0.471448	0.456454	0.211402	1.77002	1.62251	2.43947	4.545	2.18428	-4.25773	0.000906817	0.00950283	GO:0005576; GO:0031640; GO:0050832
AT1G33615	0.783386	0.505647	0.468371	3.92156	1.61763	3.7533	4.54166	2.18322	-3.95996	0.00159048	0.0141765	GO:0003677; GO:0005634; GO:0006355; GO:0009416; GO:0009637; GO:0009826; GO:0010114; GO:0010218
AT5G66020	2.49769	2.41825	1.49332	8.33547	10.6971	11.169	4.53209	2.18018	-6.86457	1.06664e-05	0.000417192	GO:0000166; GO:0005737; GO:0005874; GO:0008017; GO:0008352; GO:0051013; GO:0080008
AT2G18080	0.280455	0.543071	1.00607	3.06313	2.12343	3.06363	4.53184	2.1801	-4.25267	0.000915447	0.00956913	GO:0005524; GO:0009507; GO:0009793; GO:0042026
AT5G51310	0	0.514714	0	1.08869	0.548879	0.764122	4.52384	2.17755	-2.79055	0.0151417	0.0656698	GO:0005524; GO:0005634; GO:0006468; GO:0016301; GO:0005886; GO:0004712
AT3G63020	0	0	0.535202	1.42581	0.616148	0.686217	4.51002	2.17313	-2.73705	0.0167809	0.0704239	GO:0001666; GO:0003697; GO:0003727; GO:0004176; GO:0004252; GO:0005524; GO:0005739; GO:0005759; GO:0006515; GO:0007005; GO:0008236; GO:0034599; GO:0042645; GO:0043565; GO:0051131; GO:0051260; GO:0070361; GO:0070407; GO:0090296
AT1G76640	0	0.796002	0	2.24488	1.69767	1.89073	4.50671	2.17208	-2.9039	0.0121707	0.0568549	GO:0003674; GO:0005634; GO:0008150
AT5G28080	0.174447	0.675596	0	1.90531	0.720439	0.601776	4.50482	2.17147	-2.67952	0.0187375	0.0758534	GO:0003674; GO:0009507; GO:0009733
AT2G31620	0	0	0	1.79181	0.451682	0.754571	4.49467	2.16821	-2.78228	0.0153843	0.066314	GO:0003674; GO:0005634
AT1G62230	0	0.692126	0	1.46395	1.96818	1.644	4.492	2.16736	-2.88495	0.0126241	0.058306	GO:0003676; GO:0005634; GO:0008150; GO:0008270
AT2G19893	2.2399	0	0	3.05802	4.62522	7.7268	4.48335	2.16458	-2.74928	0.0163916	0.0693229	GO:0003674; GO:0005634; GO:0008150
AT1G23620	0.845601	1.91031	2.02227	5.77227	6.59637	9.56127	4.47574	2.16213	-5.18397	0.000168439	0.00290829	GO:0005739; GO:0005615; GO:0008083; GO:0008284; GO:0030154; GO:0022622; GO:0048527; GO:0009958; GO:0032880; GO:2000012
AT2G19610	0.2629	0	0.235773	1.07677	0.723822	0.906902	4.4584	2.15652	-3.18763	0.00702967	0.0389141	GO:0003674; GO:0005634; GO:0008150
AT1G78440	3.02236	1.46312	3.72695	11.3472	14.0421	12.1636	4.44483	2.15213	-6.48826	1.91287e-05	0.000616519	GO:0008150; GO:0009507
AT1G12950	0.998966	1.45079	0.895892	5.62582	5.32886	4.73831	4.44032	2.15066	-5.90404	4.9224e-05	0.00122469	GO:0003824; GO:0009507
AT5G16090	0.791175	0.766011	0.709541	5.94082	5.44571	2.72925	4.43091	2.1476	-3.52171	0.0036838	0.0249253	GO:0005215; GO:0006857; GO:0016020; GO:0016021; GO:0009705
AT5G34885	0	0	0	1.93546	0.975785	0.407532	4.39774	2.13676	-2.66729	0.0191811	0.0770871	GO:0005739
AT2G16260	2.93011	2.12768	6.56944	11.5009	21.6807	18.1097	4.39235	2.13499	-4.56103	0.00051655	0.00639013	GO:0003674; GO:0008150
AT3G59750	0	0.421554	0.780955	2.37773	1.04892	1.12648	4.38959	2.13409	-2.92569	0.0116693	0.0552135	GO:0005737; GO:0016491; GO:0046872; GO:0055114; GO:0009267; GO:0007568
AT3G30340	5.89448	0	5.28629	7.0415	18.2575	11.8613	4.37915	2.13065	-2.77544	0.0155881	0.0669464	GO:0003735; GO:0005737; GO:0005840; GO:0006412; GO:0009507; GO:0005730; GO:0005774; GO:0016020; GO:0022627; GO:0005794
AT3G48208	0.455128	0	0	0.724923	0.522113	0.261669	4.3638	2.12558	-2.57092	0.023054	0.0876648	GO:0003824; GO:0019745; GO:0010686; GO:0080011
AT3G54490	0.275398	0.533278	0.246982	1.12796	1.51647	2.85005	4.36207	2.12501	-3.39593	0.00469697	0.0294979	GO:0005576; GO:0006952; GO:0031640; GO:0050832
AT1G56680	3.6854	3.12216	2.892	11.6353	19.0251	15.3618	4.36033	2.12444	-6.06845	3.75472e-05	0.00101176	GO:0004805; GO:0005737; GO:0005992; GO:0070413; GO:0009507
AT2G44250	0	0	0	0.44737	0.902189	0.188397	4.32094	2.11134	-2.62098	0.0209561	0.0819108	GO:0005739; GO:0015940; GO:0016624; GO:0055114; GO:0008677
AT4G10680	0	0	0.823275	2.50658	1.89558	1.58336	4.3206	2.11123	-2.81676	0.014397	0.063602	GO:0003674; GO:0005634; GO:0008150; GO:0016021
AT4G15100	0	0	0.285881	0.870405	0.658238	0.54982	4.3206	2.11123	-2.81676	0.014397	0.063602	GO:0004650; GO:0005576; GO:0005975; GO:0016829; GO:0071555
AT5G51860	0	0	0.577238	1.75748	1.32909	1.11017	4.3206	2.11123	-2.81676	0.014397	0.063602	NA
AT1G54230	0	0	0.413142	0.943403	0.951257	1.05943	4.30715	2.10673	-2.83087	0.014011	0.0624128	GO:0005739
AT1G16910	1.05325	0.509873	0	3.59485	2.17487	1.51387	4.30448	2.10584	-2.92479	0.0116897	0.0552572	GO:0003674; GO:0006952; GO:0009807; GO:0048046
AT5G20370	0	0.70007	0	1.48075	1.49308	2.07859	4.30134	2.10479	-2.78295	0.0153647	0.066264	GO:0003674; GO:0005576; GO:0008150
AT1G29110	0.501471	0	0.449729	1.36926	1.72583	1.72988	4.27975	2.09753	-3.09474	0.00841503	0.043902	GO:0003674; GO:0008150; GO:0009507
AT3G20395	3.49985	0	3.13873	9.55632	9.63588	14.0853	4.27953	2.09745	-3.0508	0.00916223	0.0466647	GO:0003674; GO:0005576; GO:0008150; GO:0009505
AT2G27650	0.391592	0.505516	0	1.60386	0.89845	0.600373	4.27754	2.09678	-2.73145	0.0169623	0.0709073	GO:0003674; GO:0008150
AT5G64820	1.15064	0	1.03191	3.92725	1.58398	6.61541	4.27136	2.09469	-2.64619	0.0199709	0.0793815	GO:0005215; GO:0006810; GO:0016020; GO:0016021; GO:0005345; GO:0006863; GO:0015853; GO:0015854
AT2G26160	0.683824	0	0.613267	1.40038	1.64738	1.96577	4.26516	2.0926	-3.09525	0.00840678	0.0438776	GO:0003674; GO:0005576; GO:0007568; GO:0016021
AT3G46880	0.451796	0	0	0.308407	0.932922	0.649384	4.25928	2.09061	-2.51854	0.0254661	0.0935753	GO:0005215; GO:0005886; GO:0006857; GO:0009635; GO:0009734; GO:0015293; GO:0016021; GO:0042128; GO:0009414; GO:0010167; GO:0015112; GO:0015706
AT5G38230	0.206464	0	0.555483	0.704686	0.852663	1.18703	4.2405	2.08423	-2.94614	0.0112173	0.0538083	GO:0004497; GO:0005506; GO:0005783; GO:0007275; GO:0010268; GO:0016125; GO:0016132; GO:0016705; GO:0019825; GO:0020037; GO:0055114
AT5G50300	0	0.226953	0	0.800064	0.64538	0.26954	4.22194	2.07791	-2.54687	0.0241327	0.0903472	GO:0005634; GO:0005929; GO:0035091; GO:0061512; GO:0003700; GO:0006355
AT1G56390	0.182271	0	0.163464	0.870956	0.250916	0.838351	4.22126	2.07767	-2.68961	0.0183789	0.0748267	GO:0004857; GO:0046910; GO:0009567
AT5G42120	0.4759	0.230382	0.213398	2.59889	0.818913	1.64167	4.21912	2.07694	-3.2794	0.00588508	0.0343194	GO:0000307; GO:0004693; GO:0005634; GO:0007049; GO:0016538; GO:0045737; GO:0045944; GO:0051301; GO:0051726; GO:1901409
AT4G01930	0	0.454117	0.21032	1.44079	1.12994	0.53933	4.21368	2.07508	-2.82545	0.0141581	0.0628639	GO:0003674; GO:0005576; GO:0008150
AT5G10250	0.657935	0.637009	0	1.79649	0.754768	1.89135	4.21365	2.07507	-2.76555	0.0158872	0.067853	GO:0005794; GO:0016021; GO:0016413; GO:0050826; GO:0071554
AT3G05905	0	0	0	0.273146	0.27542	0.230056	4.20283	2.07136	-2.84883	0.0135344	0.061062	GO:0003723; GO:0009507; GO:0005634; GO:0009414; GO:0009651; GO:0009737; GO:0010029; GO:0003729
AT5G35798	0	0	0	1.20289	1.21291	1.01313	4.20283	2.07136	-2.84883	0.0135344	0.061062	GO:0009705; GO:0016021; GO:0005774; GO:0015140; GO:0071423
AT5G65320	0	0	0	0.515783	0.520077	0.434415	4.20283	2.07136	-2.84883	0.0135344	0.061062	GO:0046872; GO:0055114; GO:0048767; GO:0009686
AT1G29570	0	0	0	0.712272	0.359101	0.899861	4.18648	2.06574	-2.75529	0.0162035	0.0686804	GO:0003674; GO:0005739; GO:0008150
AT4G26340	0	0	0	0.532963	0.2687	0.673327	4.18648	2.06574	-2.75529	0.0162035	0.0686804	GO:0003674; GO:0005575; GO:0008150
AT1G74890	2.24489	1.08675	2.01326	5.61886	9.01352	8.60446	4.18502	2.06523	-4.97445	0.00024417	0.00375796	GO:0005634; GO:0008150
AT5G38000	0.882624	1.7091	2.37466	4.82	7.6952	8.79584	4.15473	2.05475	-4.64654	0.000441613	0.00573668	NA
AT1G29010	1.98612	0.480738	0	4.40626	1.70883	2.28378	4.14913	2.05281	-2.73521	0.0168404	0.0705549	GO:0003674; GO:0005576; GO:0008150
AT1G49940	1.72006	0.333071	0.925552	3.7573	3.55179	4.74684	4.13326	2.04728	-4.3047	0.000830569	0.00894258	GO:0003677; GO:0004386; GO:0005524; GO:0005634; GO:0006260; GO:0006270; GO:0006281; GO:0008094; GO:0046872; GO:0051321
AT2G12465	1.3621	0	2.44312	5.57882	6.56281	3.91561	4.10777	2.03836	-2.91037	0.0120196	0.0563197	GO:0004553; GO:0005576; GO:0005975; GO:0030246
AT3G28740	1.23687	1.38177	1.19458	7.46898	4.78065	4.81375	4.10519	2.03745	-6.53559	1.77553e-05	0.000587618	GO:0005525; GO:0005794; GO:0005886; GO:0007264; GO:0015031
AT4G32540	0	0.33513	0	0.708848	0.714749	0.796031	4.10165	2.03621	-2.70454	0.0178606	0.0734807	GO:0003674; GO:0005576; GO:0008150
AT1G26140	0	0.997851	0	2.1106	2.83756	1.77764	4.10106	2.036	-2.67584	0.01887	0.0762596	NA
AT4G08100	0.997977	0.644157	1.19334	4.54162	4.12148	3.82515	4.09371	2.03341	-4.8561	0.000301915	0.0043746	GO:0003674; GO:0005739; GO:0008150
AT3G09910	26.7261	29.5727	20.5444	93.8257	120.886	114.146	4.09245	2.03296	-6.43251	2.08919e-05	0.000646362	GO:0003674; GO:0005634; GO:0008150
AT3G29150	0	0	0	1.92553	0.647186	1.08118	4.09	2.0321	-2.69614	0.0181505	0.074277	GO:0008194; GO:0016757
AT1G72980	0	1.07596	1.49496	5.31024	3.05968	1.91679	4.08728	2.03114	-2.7421	0.0166191	0.0699129	GO:0008150; GO:0009507
AT5G50750	0.339151	0.328364	0	0.463025	1.63408	1.55992	4.08383	2.02992	-2.53335	0.0247604	0.0919279	GO:0003674; GO:0005634; GO:0008150; GO:0016021; GO:0009506
AT1G23700	0.399349	1.15994	0.358144	2.31714	2.33643	2.87	4.05949	2.0213	-4.34349	0.000772607	0.00849661	GO:0005886
AT5G59630	0	0	0	0.137997	0.278292	0.348682	4.05336	2.01912	-2.62526	0.0207855	0.0815166	GO:0004553; GO:0005576; GO:0008810; GO:0030245; GO:0030247; GO:0071555
AT1G29280	0.648204	0	0	0.663719	0.892326	0.745351	4.03998	2.01435	-2.61485	0.0212027	0.0826518	GO:0003674; GO:0005634; GO:0008150
AT1G48150	0	0	0	1.06181	0.713769	0.298102	4.00281	2.00101	-2.58552	0.0224221	0.0858445	GO:0005576; GO:0007165; GO:0031640; GO:0050832
AT1G24250	0	0.538575	1.49661	1.89861	3.82883	2.23873	3.98387	1.99417	-2.78819	0.0152105	0.0658874	GO:0005525; GO:0008150; GO:0009507; GO:0009707
AT5G63920	4.4614	3.70243	4.00107	15.2273	16.6701	17.1306	3.95069	1.9821	-12.2579	1.39642e-08	4.91858e-06	GO:0003677; GO:0003916; GO:0003917; GO:0005634; GO:0005694; GO:0006265; GO:0006268; GO:0008270; GO:0000712; GO:0006281; GO:0007059; GO:0007067; GO:0007126
AT3G42473	0	0	0	0.87206	1.31898	0.367243	3.9456	1.98024	-2.55051	0.0239666	0.0899558	GO:0003677; GO:0005576; GO:0005634; GO:0005737; GO:0006351; GO:0006355
AT3G44760	0	0	0	0.645455	0.976243	0.271815	3.9456	1.98024	-2.55051	0.0239666	0.0899558	GO:0005576; GO:0008150; GO:0016021; GO:0030247
AT5G35760	2.67464	0	1.71333	4.69484	3.41895	2.85581	3.934	1.976	-2.65644	0.0195834	0.0782322	GO:0003674; GO:0005634; GO:0008150
AT3G43830	0	0.217737	0.403371	0.690818	0.696569	0.581838	3.93384	1.97594	-2.90105	0.0122379	0.0570824	GO:0003674; GO:0008150; GO:0009507
AT1G31900	0	0	0.184481	0.561678	0.283177	0.354802	3.93306	1.97565	-2.5775	0.0227671	0.0868622	GO:0004185; GO:0005576; GO:0005773; GO:0006508; GO:0051603
AT5G10890	0.855651	1.24265	1.53473	4.08861	6.18398	5.16541	3.9247	1.97258	-4.37166	0.000733134	0.00820152	NA
AT4G00080	0	0	0.447946	1.02288	0.687595	1.14868	3.92003	1.97087	-2.58874	0.0222848	0.0854781	GO:0009507
AT1G01695	0.303968	0	0.272604	0.414991	1.46456	1.04857	3.91665	1.96962	-2.50812	0.0259744	0.0947669	GO:0003674; GO:0008150
AT4G32212	0.2343	0	0.210124	0.319877	1.12889	0.808243	3.91665	1.96962	-2.50812	0.0259744	0.0947669	GO:0009507; GO:0009793; GO:0016021; GO:1990457
AT5G41470	0.448379	0	1.20635	2.14252	1.23449	2.3201	3.91462	1.96887	-2.74198	0.0166229	0.0699129	GO:0005509; GO:0009507; GO:0016021
AT5G34780	0	0	0.823275	1.25329	1.26372	0.791681	3.91067	1.96742	-2.52913	0.0249598	0.0924453	GO:0009055; GO:0009507; GO:0009543; GO:0015979; GO:0020037; GO:0046872; GO:0055114
AT1G36105	0	0.249974	0.463092	0.704974	1.06627	1.33596	3.89607	1.96202	-2.81049	0.0145717	0.0641226	GO:0003674; GO:0005634; GO:0008150
AT4G24450	3.34055	3.01869	3.29546	9.42541	13.796	15.5569	3.88875	1.95931	-7.58283	3.68374e-06	0.000198056	GO:0005634; GO:0005089; GO:0043547
AT4G25990	3.00434	1.93919	2.91888	13.8431	9.13326	9.64411	3.8769	1.9549	-6.19314	3.06536e-05	0.00086873	GO:0005739; GO:0009082; GO:0009098; GO:0016836; GO:0009536; GO:0003861; GO:0009570; GO:0019761
AT5G09780	1.9072	0.461636	0.427604	2.92928	4.26641	3.56369	3.86975	1.95224	-3.59013	0.00322858	0.0227589	GO:0004672; GO:0004674; GO:0005524; GO:0005576; GO:0006468; GO:0007169; GO:0016021; GO:0016301
AT1G15150	0	0.930756	0.215535	1.31246	1.81965	0.69088	3.86823	1.95168	-2.50762	0.025999	0.0948271	NA
AT2G31920	0	0	0.254063	0.386765	0.77997	0.488626	3.86411	1.95013	-2.51254	0.0257575	0.0943102	GO:0003674; GO:0005886; GO:0008150
AT3G43600	5.89993	4.81034	4.73421	24.8005	19.2361	18.5672	3.83318	1.93854	-8.16953	1.6212e-06	0.000111655	GO:0005739; GO:0006412; GO:0008168; GO:0032259
AT1G61940	0.379788	0	0	0.518504	0.522821	1.09177	3.82446	1.93526	-2.47565	0.0276213	0.0987143	GO:0005886; GO:0008514; GO:0008643; GO:0016021
AT3G01516	0.810906	1.17767	0	2.21418	2.23261	1.63177	3.79937	1.92576	-2.79046	0.0151443	0.0656698	GO:0009738; GO:0046872
AT5G41030	0	2.0039	0.928086	3.88532	2.49306	2.67741	3.79556	1.92431	-2.75807	0.0161172	0.0684558	NA
AT5G52270	0	0.511477	0.473771	2.52431	1.45447	1.21491	3.78067	1.91864	-2.74532	0.0165167	0.0696284	GO:0003677; GO:0003700; GO:0005634; GO:0006351; GO:0006355
AT1G08165	1.94837	0.6288	1.74734	5.76335	5.3643	6.72112	3.7741	1.91613	-4.07655	0.00127513	0.0120782	GO:0003674; GO:0005887; GO:0048235
AT3G19610	0.626839	0.303451	0.14054	1.49763	0.862914	1.62176	3.75962	1.91059	-3.56072	0.00341681	0.0236577	GO:0003674; GO:0005794; GO:0008150
AT1G43800	1.6912	0.982448	1.5167	4.84871	5.12189	6.61186	3.75819	1.91004	-4.9853	0.000239485	0.00371601	GO:0005242; GO:0005249; GO:0005887; GO:0030551; GO:0034765; GO:0042391; GO:0071805
AT5G43110	0.323686	0.626781	0.290288	1.9886	1.11397	2.23318	3.75567	1.90907	-3.25433	0.00617781	0.0356054	GO:0003674; GO:0005576; GO:0016021
AT2G25330	0.968258	0	1.73671	2.64382	2.16599	1.53089	3.74335	1.90433	-2.53945	0.0244753	0.0912127	GO:0003674; GO:0005575; GO:0008150
AT1G14185	1.52721	0	0.456543	2.08502	1.40158	1.31707	3.74026	1.90314	-2.61603	0.0211551	0.0825304	GO:0003674; GO:0005739; GO:0008150
AT2G40160	0.966401	0	0.433344	1.4843	0.997771	1.38905	3.73413	1.90077	-2.7254	0.0171604	0.0714464	GO:0003674; GO:0008150; GO:0016021
AT2G28610	0.439772	3.40628	0.394396	3.30218	5.14586	3.03408	3.73392	1.90069	-2.98516	0.0104025	0.0510518	GO:0005576; GO:0016042; GO:0016788; GO:0052689
AT2G44925	0.845601	0.818706	0	1.73168	2.91016	2.917	3.73018	1.89925	-2.68752	0.0184527	0.0750157	GO:0005634; GO:0030246
AT2G19910	4.93803	3.04244	3.75753	13.6876	12.7715	17.2924	3.71839	1.89468	-8.71268	7.85826e-07	6.84641e-05	GO:0003723; GO:0003968; GO:0005575; GO:0016441; GO:0031047
AT4G19275	0.658795	0	0	1.34913	0.906906	1.13629	3.71287	1.89253	-2.51558	0.0256097	0.0939539	GO:0003674; GO:0005575; GO:0008150
AT4G13495	16.6329	9.66236	13.4251	36.3329	56.098	65.0276	3.71097	1.89179	-5.15971	0.000175788	0.00298759	GO:0005215; GO:0005342; GO:0005887; GO:0006814; GO:0008508; GO:0016020; GO:0009536; GO:0009611; GO:0009753; GO:0009941; GO:0019761; GO:0033506
AT3G18362	1.08694	1.05237	0.97479	4.94648	2.74321	5.20768	3.69732	1.88648	-4.13872	0.00113395	0.0111301	GO:0005215; GO:0005381; GO:0016021; GO:0034755; GO:0005886; GO:0006824
AT2G23755	0	0.412119	0.763476	0.871691	1.7579	2.44726	3.69639	1.88612	-2.51333	0.0257189	0.0942098	GO:0003674; GO:0005575; GO:0008150
AT1G64310	1.21514	0.588245	0	1.65896	1.25458	1.92122	3.68594	1.88203	-2.67339	0.0189587	0.0765049	GO:0003674; GO:0005634; GO:0008150
AT3G13220	4.71208	6.84331	5.95466	30.5575	19.1653	18.4714	3.67898	1.87931	-6.6225	1.54969e-05	0.0005374	GO:0005739; GO:0006631; GO:0016874
AT5G38390	0	0.816879	1.2611	1.72782	1.93578	1.94032	3.67772	1.87881	-2.70163	0.0179605	0.0737933	GO:0003700; GO:0005634; GO:0006351; GO:0006355; GO:0043565
AT1G32320	1.09799	0	0.984701	2.6233	3.77878	1.26255	3.67518	1.87781	-2.51451	0.0256615	0.0940974	GO:0004601; GO:0005576; GO:0006979; GO:0009624; GO:0020037; GO:0042744; GO:0046872; GO:0055114; GO:0005618
AT1G19060	0	0	0	0.79636	0.401495	0.670729	3.66836	1.87514	-2.52484	0.0251639	0.0929533	GO:0005576; GO:0005618; GO:0009505; GO:0030599; GO:0042545; GO:0045330; GO:0045490; GO:0016020
AT1G27560	0	0	0	0.607286	0.306171	0.511483	3.66836	1.87514	-2.52484	0.0251639	0.0929533	NA
AT1G48930	0	0	0	0.312185	0.157392	0.262936	3.66836	1.87514	-2.52484	0.0251639	0.0929533	GO:0004791; GO:0005737; GO:0006662; GO:0015035; GO:0016671; GO:0034599; GO:0045454; GO:0047134; GO:0003756; GO:0005829; GO:0080058
AT5G03570	0	0	0	0.384603	0.193903	0.32393	3.66836	1.87514	-2.52484	0.0251639	0.0929533	GO:0005739; GO:0005759; GO:0006879; GO:0008198; GO:0016226; GO:0036455; GO:0044571; GO:0051537; GO:0051539; GO:0097428; GO:0005198; GO:0009507
AT5G38080	0	0	0	1.45159	0.731839	1.2226	3.66836	1.87514	-2.52484	0.0251639	0.0929533	GO:0005737; GO:0045431; GO:0046872; GO:0055114
AT1G14686	1.20665	0.778849	0	1.09825	2.49164	2.31249	3.66308	1.87306	-2.53892	0.0245	0.0912634	GO:0005634; GO:0003700; GO:0006355
AT5G16100	2.37166	1.43514	1.32935	5.2616	7.14189	7.3291	3.66047	1.87203	-5.24571	0.000151154	0.002687	GO:0003674; GO:0005575; GO:0008150
AT1G05930	0.526623	0	0	0.718971	1.08743	0.908323	3.65963	1.8717	-2.46747	0.0280513	0.0997272	NA
AT4G16870	7.41496	6.71596	4.93379	17.879	22.473	28.0541	3.65813	1.87111	-8.47322	1.077e-06	8.2516e-05	GO:0005634; GO:0006351; GO:0006355; GO:0003677; GO:0003700; GO:0009908
AT5G02400	0.612367	0.39526	0.366122	2.64744	1.40499	1.643	3.65013	1.86795	-3.82884	0.00204203	0.0166664	GO:0005737; GO:0007275; GO:0005634; GO:0005730; GO:0006873; GO:0009845; GO:0010226; GO:0005829
AT3G05780	0.363228	0	0.32575	1.11576	0.62503	0.626498	3.63818	1.86322	-2.67067	0.0190576	0.0768037	GO:0003674; GO:0005634; GO:0008150
AT3G28470	0.25985	0	0.116519	0.709518	0.268284	0.44819	3.62396	1.85757	-2.54713	0.024121	0.0903292	GO:0004605; GO:0005739; GO:0016021; GO:0016024
AT1G10980	3.57794	3.2167	2.29198	10.2929	13.1931	11.0201	3.59867	1.84746	-7.17359	6.69629e-06	0.000295885	GO:0005215; GO:0005886; GO:0016020; GO:0016021; GO:0022857; GO:0055085
AT5G07660	2.47834	3.95215	3.53005	14.4298	11.0379	11.4829	3.59419	1.84567	-8.36486	1.24472e-06	9.10675e-05	GO:0005524; GO:0005978; GO:0009507; GO:0019252; GO:0008878; GO:0010170
AT2G04170	0.667521	0.64629	0.399097	2.12644	2.14414	2.43062	3.58728	1.84289	-4.28284	0.000865197	0.00920686	GO:0005576; GO:0008289
AT5G52290	0.526623	0.611848	0.0944572	1.58174	0.869948	1.45332	3.58391	1.84153	-3.39411	0.00471349	0.0295495	GO:0000166; GO:0003676; GO:0003723; GO:0005575; GO:0008150
AT1G66110	0.436723	0.422833	0.391662	2.68306	2.1042	1.25544	3.5724	1.83689	-3.04793	0.0092132	0.0468276	GO:0009507; GO:0009626
AT1G23650	0	11.2172	25.9757	39.5434	23.9236	36.6357	3.56573	1.8342	-2.57135	0.0230352	0.087607	GO:0005545; GO:0005634; GO:0005794; GO:0005905; GO:0006897; GO:0030136; GO:0030276; GO:0048268
AT5G27940	0.635534	0.61532	0.569959	2.16915	2.18721	4.0193	3.56377	1.83341	-3.09051	0.00848432	0.0441701	GO:0003735; GO:0005737; GO:0005840; GO:0006412; GO:0005730; GO:0022626; GO:0022627; GO:0005794
AT2G32360	1.90901	0.924146	0.856018	9.77351	3.28496	4.39023	3.55729	1.83078	-2.92852	0.0116057	0.0549867	NA
AT1G74220	1.58984	0	1.4258	2.17052	2.91812	3.35153	3.55685	1.8306	-2.60358	0.0216635	0.0837949	GO:0003674; GO:0005634; GO:0008150
AT2G27120	0.771907	0.373678	0.761488	2.0023	2.39089	2.57402	3.54588	1.82615	-5.84373	5.44152e-05	0.00132089	GO:0003674; GO:0006810; GO:0009507; GO:0016020; GO:0016021
AT3G56350	0.235065	0	0.421621	1.12322	0.485389	0.810882	3.53786	1.82288	-2.5227	0.0252661	0.0930904	GO:0004867; GO:0005576; GO:0005615; GO:0010951; GO:0030162; GO:0005829; GO:0006281; GO:0006974
AT1G28620	0.289643	0.28043	0.259757	1.58174	0.797452	1.49873	3.52347	1.817	-3.08183	0.00862801	0.0447039	GO:0003674; GO:0008150
AT3G30730	0.733593	0	0.657901	2.00307	2.52468	1.26531	3.4905	1.80344	-2.54412	0.0242592	0.0905994	GO:0003674; GO:0005575; GO:0008150
AT1G10710	0.860766	0.208347	0.192988	0.734474	1.92553	1.85582	3.48706	1.80201	-2.87495	0.0128698	0.0590359	GO:0003743; GO:0005634; GO:0006352; GO:0006355; GO:0006413; GO:0008270; GO:0017025
AT1G67020	0.442474	0	0.79364	1.51022	1.06595	0.763183	3.4725	1.79597	-2.49363	0.0266975	0.0964164	GO:0003677; GO:0005634; GO:0006351; GO:0006355; GO:0007275; GO:0003700; GO:0009555
AT2G16592	0.798698	1.54659	0.716288	3.27126	3.84824	4.592	3.47211	1.79581	-3.20934	0.00674023	0.0378446	GO:0003674; GO:0005634; GO:0008150
AT5G23190	0.866687	1.46846	1.55452	7.24736	3.72841	3.86174	3.46651	1.79348	-4.11624	0.00118305	0.0114704	GO:0005737; GO:0005975; GO:0016832; GO:0009736
AT3G55500	2.45484	1.66373	1.76124	5.86506	8.44841	7.33915	3.45881	1.79028	-5.79445	5.90839e-05	0.00139154	GO:0001678; GO:0004396; GO:0005524; GO:0005536; GO:0005739; GO:0005829; GO:0006096; GO:0016021; GO:0019158; GO:0046835; GO:0006970; GO:0006974; GO:0006979; GO:0009408; GO:0009409; GO:0009414; GO:0009651; GO:0010224; GO:0004340; GO:0008865
AT4G11310	1.38361	0.3349	0.930634	3.30569	2.85703	3.18194	3.44546	1.7847	-3.80368	0.00214267	0.0171986	GO:0003674; GO:0008150
AT4G37840	1.95214	1.89005	1.75072	6.6629	6.94231	6.73414	3.44403	1.7841	-5.6806	7.15512e-05	0.00160106	GO:0003674; GO:0008150; GO:0009507
AT4G25480	2.3466	1.74767	1.45695	3.08048	10.5608	8.61378	3.4308	1.77854	-3.14996	0.00756171	0.0409132	GO:0006508; GO:0008234
AT1G74460	0.689909	0.667966	0.309362	1.17737	3.56152	1.98327	3.42689	1.7769	-2.90017	0.0122587	0.0571472	GO:0003674; GO:0005575; GO:0008150
AT3G27980	0.585001	0	1.04928	0.998339	1.40931	1.68169	3.41043	1.76995	-2.48695	0.027037	0.0972113	GO:0003714; GO:0005634; GO:0006351; GO:0006355; GO:0006952; GO:0009611; GO:0031347; GO:1903507; GO:2000022; GO:0009753; GO:0010200
AT1G54540	1.05105	0.50881	2.82781	7.53345	3.61722	3.62572	3.40346	1.767	-3.13101	0.00784446	0.041946	GO:0003674; GO:0005739; GO:0008150
AT1G50280	0.511394	0.247564	0.229314	1.5709	1.23198	1.17607	3.40201	1.76639	-3.31469	0.00549641	0.0328293	GO:0003674; GO:0008150
AT1G60270	1.4798	0.61403	1.5167	4.04059	4.36525	3.88933	3.39512	1.76346	-4.82153	0.000321344	0.00457451	GO:0003674; GO:0005575; GO:0008150
AT2G22960	0.834401	5.65504	5.98646	10.8221	9.7635	14.3918	3.38683	1.75994	-3.22707	0.00651274	0.036906	GO:0003674; GO:0005575; GO:0008150
AT5G60090	1.02158	1.97817	3.35929	10.2278	5.62527	6.0692	3.37612	1.75537	-3.92125	0.00171201	0.0149035	GO:0003674; GO:0005634; GO:0008150
AT1G76690	1.62399	3.93085	1.9419	7.76002	9.68763	7.93636	3.36496	1.75059	-5.42211	0.000111251	0.00219266	GO:0003674; GO:0005634; GO:0008150
AT1G09420	3.45191	2.75233	3.09574	10.5343	11.7401	10.7403	3.36003	1.74848	-8.53258	9.95464e-07	8.02097e-05	GO:0004345; GO:0006006; GO:0006098; GO:0009507; GO:0050661; GO:0055114
AT2G17900	1.07115	1.8149	2.16142	6.03236	4.97666	6.46637	3.34418	1.74165	-5.01955	0.000225302	0.00356918	GO:0009507
AT5G67020	0.332879	1.93375	1.79119	2.49954	5.49894	4.21044	3.34354	1.74138	-2.93934	0.0113658	0.0542145	GO:0000126; GO:0005634; GO:0006355; GO:0006384; GO:0008270; GO:0015377; GO:0017025; GO:0009793
AT5G28490	4.67368	1.13126	3.14359	13.0273	8.31039	7.38943	3.34079	1.74019	-3.93463	0.00166897	0.0146337	GO:0003674; GO:0005634
AT4G13860	5.72703	5.54487	1.71204	19.547	13.1398	12.0731	3.34067	1.74014	-3.36041	0.00503105	0.0308837	GO:0003674; GO:0005634; GO:0008150
AT5G16980	1.58199	0.656434	1.0134	5.09099	2.64446	3.63818	3.32922	1.73518	-4.03374	0.00138272	0.0127735	GO:0005634; GO:0005929; GO:0035091; GO:0061512; GO:0003700; GO:0006355; GO:0005829; GO:0009620
AT4G32890	4.69657	6.29612	0.971995	7.15183	10.9414	15.3705	3.30212	1.72339	-3.32805	0.00535613	0.0322729	GO:0003674; GO:0005634; GO:0009269; GO:0006970; GO:0009409; GO:0009414; GO:0009651; GO:0009737; GO:0007623; GO:2000280; GO:0005737; GO:0010150; GO:0000302; GO:1902074; GO:0009611; GO:0009609; GO:0042538; GO:0010555
AT5G52620	0.446789	0	0.400689	1.21996	0.922584	1.0275	3.29984	1.7224	-2.48212	0.0272851	0.0978249	GO:0003674; GO:0005634; GO:0008150
AT4G29270	1.01711	1.96952	1.82433	6.59589	5.60067	4.67819	3.27415	1.71112	-3.93703	0.00166136	0.0145826	GO:0005524; GO:0005737
AT1G49790	0.296284	0.28686	1.06285	1.82025	2.03934	1.5331	3.27027	1.70941	-3.10567	0.00823893	0.0432948	GO:0003674; GO:0008150; GO:0009507
AT3G59320	1.80853	1.75101	1.29754	4.19746	5.47724	7.00126	3.26165	1.7056	-5.79381	5.91472e-05	0.00139154	GO:0005576; GO:0016042; GO:0016788; GO:0052689
AT2G19930	0.861256	1.52875	1.41605	3.33151	5.33527	4.62156	3.25927	1.70455	-5.07488	0.000204215	0.00334338	GO:0006633; GO:0009507; GO:0045300; GO:0046872; GO:0055114; GO:0016020
AT3G10430	1.86142	0.450553	0.417339	3.17662	2.56245	2.67549	3.25241	1.70151	-3.16627	0.00732664	0.0401078	GO:0016491
AT5G64770	3.67331	5.69037	5.92974	14.0419	17.6985	20.2744	3.24694	1.69908	-5.07273	0.000204992	0.0033472	GO:0000156; GO:0000160; GO:0005634; GO:0006351; GO:0009735; GO:0006355; GO:0009736; GO:0005737
AT3G53365	0.354415	0.343143	0.635693	1.20966	2.43946	1.63013	3.24613	1.69872	-2.94567	0.0112276	0.0538183	GO:0005576; GO:0016042; GO:0016298; GO:0016788
AT1G11730	0.802513	2.07197	2.15913	4.19991	6.6285	5.69052	3.24102	1.69645	-4.17416	0.00106078	0.0106491	GO:0004559; GO:0005576; GO:0005773; GO:0008270; GO:0030246
AT4G34900	2.76089	3.78687	3.92037	8.40241	12.1147	14.6167	3.23968	1.69585	-6.22256	2.92301e-05	0.000836076	GO:0004568; GO:0005576; GO:0005975; GO:0006032; GO:0008061; GO:0016998
AT2G29300	0.411411	0.398326	0.368961	1.68503	1.13271	2.12881	3.23938	1.69572	-2.89406	0.0124041	0.0576068	GO:0009107; GO:0009507; GO:0016415
AT1G62560	9.0469	10.6819	6.13455	30.2756	26.4269	25.8801	3.23119	1.69207	-9.60038	2.57539e-07	3.05283e-05	GO:0005634; GO:0030170
AT5G16850	0.261061	0.379137	0.351187	1.42565	0.89845	1.20075	3.23032	1.69168	-3.74375	0.00240321	0.0185864	NA
AT5G38970	3.93925	1.66861	1.9872	8.40321	6.948	8.91772	3.2269	1.69015	-5.61385	8.01176e-05	0.00172071	GO:0005524; GO:0005634; GO:0006950; GO:0005773
AT2G22190	4.22801	2.72902	2.02227	10.5825	10.0886	8.91305	3.22376	1.68874	-5.98509	4.30528e-05	0.00111056	GO:0000166; GO:0000278; GO:0003677; GO:0003887; GO:0005634; GO:0006260; GO:0006272; GO:0006281; GO:0006287; GO:0006297; GO:0008270; GO:0008310; GO:0008408; GO:0045004; GO:0051539; GO:0008622
AT4G34580	0.64324	0.778476	0.721088	2.96386	2.32442	2.21893	3.21252	1.68371	-4.57009	0.000508024	0.00631343	GO:0003676; GO:0005634; GO:0016740
AT1G35515	0.212112	0.205366	0.380453	0.579171	1.16799	1.34146	3.20864	1.68196	-2.79961	0.01488	0.0648889	GO:0003674; GO:0008150
AT1G65370	19.8559	16.4281	15.5408	50.0269	54.9162	61.2305	3.2031	1.67947	-11.7289	2.38583e-08	7.00297e-06	GO:0003674; GO:0005634; GO:0008150
AT5G13130	0.376244	0.728554	0.337423	2.05466	1.55383	1.40605	3.1983	1.6773	-3.55321	0.00346662	0.0238618	GO:0005634
AT5G60080	0.444425	2.15145	0.797139	5.46075	3.05901	2.29964	3.19241	1.67465	-2.78993	0.0151597	0.0657249	GO:0005634
AT1G22680	0.362574	0.351042	0.650328	1.48501	1.74694	1.87611	3.18605	1.67177	-3.05992	0.00900189	0.0461329	GO:0005525; GO:0005634; GO:0005730; GO:0042254
AT3G18300	2.88813	0.699067	0.647533	3.45013	5.46677	4.15122	3.17926	1.66869	-2.95948	0.0109319	0.0528941	GO:0005634; GO:0005737; GO:0007034; GO:0015031; GO:0016192; GO:0000815
AT5G55690	2.62216	2.031	1.41096	5.72783	7.58036	7.23634	3.1727	1.66571	-4.21437	0.000983594	0.010067	GO:0003674; GO:0005739; GO:0008150; GO:0016021
AT5G28415	0.455368	0.330663	0.408383	1.32109	1.64552	1.11268	3.16657	1.66292	-4.05944	0.00131706	0.0123567	NA
AT4G31615	1.36063	0.263471	0.732145	1.30032	2.8096	3.59847	3.16339	1.66147	-2.76125	0.0160189	0.0681674	NA
AT4G14700	2.39041	2.31438	2.50106	8.97463	8.08957	7.4443	3.1429	1.6521	-6.97073	9.07708e-06	0.000368706	GO:0003677; GO:0003700; GO:0005634; GO:0006351; GO:0006355
AT3G29633	0.743879	0.36011	0.333563	1.77726	1.28004	2.35226	3.14081	1.65114	-2.94485	0.0112453	0.0538798	GO:0016491; GO:0055114
AT4G16857	1.12328	2.17511	3.35793	4.85626	6.95845	9.47194	3.1346	1.64828	-3.68166	0.00270733	0.0200516	GO:0004497; GO:0009507; GO:0009851; GO:0055114; GO:0103075; GO:0022603; GO:2000024; GO:0009911; GO:0010229; GO:0048825; GO:0048827; GO:0000139; GO:0005654; GO:0005783; GO:0005789; GO:0005794; GO:0005829; GO:0047434
AT4G20920	0.328004	0.635143	0.588321	1.45537	1.80614	1.88581	3.11921	1.64118	-3.77513	0.00226301	0.0178607	GO:0003674; GO:0008150
AT1G60240	0.867433	2.93945	1.94483	5.32917	5.37354	6.48333	3.09104	1.62809	-3.7643	0.00231045	0.0180874	GO:0005215; GO:0006869; GO:0009507; GO:0042626; GO:0043231
AT3G12430	13.9994	6.77707	12.5549	62.1161	33.7256	28.1706	3.051	1.60928	-2.95139	0.0111041	0.053421	GO:0003674; GO:0005634; GO:0009556; GO:0009786; GO:0009555
AT1G15960	0.544253	1.31736	1.09822	2.97216	2.90325	3.20733	3.03969	1.60392	-4.71156	0.000392232	0.00523882	GO:0008168; GO:0032259
AT5G06330	0.774954	1.25051	0.463329	2.11601	2.48923	3.11884	3.03925	1.60371	-3.52077	0.00369047	0.0249349	NA
AT5G15120	2.3526	3.5432	0.703285	5.71	6.29731	5.71094	3.02762	1.59819	-3.88156	0.00184652	0.0156239	GO:0005634; GO:0017172; GO:0046872; GO:0009061; GO:0001666; GO:0005829; GO:0018171; GO:0070483
AT3G48510	3.74506	5.17992	2.39903	11.3215	11.4158	11.9962	3.02097	1.59501	-4.91237	0.00027287	0.00406028	GO:0005576; GO:0005975; GO:0008422; GO:0102483; GO:1901657
AT3G28155	7.30403	2.35724	2.18347	18.2817	6.70322	15.3976	3.01628	1.59277	-2.62687	0.0207219	0.0813826	NA
AT2G29170	2.0912	3.37447	2.50057	4.75833	10.0757	12.023	3.0067	1.58818	-3.14072	0.00769832	0.041416	GO:0003674; GO:0005634; GO:0005739; GO:0008150
AT2G36390	15.8547	19.7596	17.0929	41.2188	52.4749	57.6989	3.00488	1.58731	-10.4441	9.57587e-08	1.74891e-05	GO:0004553; GO:0005978; GO:0009501; GO:0009507; GO:0019252; GO:0043169; GO:0003844; GO:0005982; GO:0009570; GO:0010021
AT5G66960	2.67854	2.19437	2.58695	6.8918	7.94192	9.00302	2.99911	1.58453	-6.55229	1.72957e-05	0.000577054	GO:0005524; GO:0005634; GO:0016021; GO:0042626; GO:0009555; GO:0005886; GO:0010584; GO:0010152
AT3G09080	0.475451	0.460329	1.17258	1.54163	2.04535	2.73354	2.99904	1.5845	-3.71603	0.00253444	0.0192987	GO:0000156; GO:0006351; GO:0006355; GO:0009736; GO:0010114; GO:0010161; GO:0007623; GO:0042752; GO:0005634; GO:0005737; GO:0000160; GO:0009735
AT2G29770	0.369757	0.715993	0.66321	2.77645	1.52704	1.70069	2.99812	1.58406	-2.88703	0.0125735	0.0581095	GO:0005634; GO:0035556; GO:0046872
AT4G01190	0.972931	0.313995	0.290848	0.885528	2.45547	1.86458	2.99101	1.58063	-2.5494	0.0240171	0.0900768	GO:0004674; GO:0005524; GO:0016301; GO:0000165; GO:0000187; GO:0004708
AT3G24230	1.04343	1.68374	2.02751	5.34204	4.30921	5.19919	2.99052	1.5804	-5.33443	0.000129491	0.00243907	GO:0003824; GO:0005886; GO:0006486; GO:0006629; GO:0008963; GO:0015450; GO:0016020; GO:0016021
AT2G11810	1.88958	2.61355	1.21044	3.68535	6.87466	7.44952	2.9868	1.5786	-3.72206	0.00250532	0.0191361	GO:0003674; GO:0008150
AT1G74930	3.29398	2.12614	2.9541	18.3631	4.53453	7.89093	2.9829	1.57671	-2.72009	0.0173361	0.0719837	GO:0003677; GO:0003700; GO:0005634; GO:0006351; GO:0046983; GO:0006355; GO:0010500; GO:0048462; GO:0080126; GO:0048467
AT5G59040	3.47093	2.01632	3.73535	8.52961	11.4675	8.38135	2.98013	1.57538	-4.01637	0.00142897	0.013088	GO:0004674; GO:0005524; GO:0005886; GO:0006468; GO:0016021; GO:0016301; GO:0030246
AT5G09520	0.618378	1.19742	1.10915	3.79908	1.70254	4.62186	2.97905	1.57485	-2.64248	0.020113	0.0797919	GO:0003674; GO:0005575; GO:0008150
AT5G65158	0.604291	1.17014	0.54194	2.88752	2.07969	2.77943	2.97169	1.57128	-2.8042	0.0147492	0.0645354	GO:0003674; GO:0005634; GO:0008150
AT1G44740	2.85908	3.0198	3.03028	11.0004	6.44048	11.3571	2.95847	1.56485	-4.894	0.00028202	0.00415195	GO:0003677; GO:0003700; GO:0005634; GO:0006351; GO:0006355; GO:0009908; GO:0046983; GO:0009910; GO:0010048; GO:0048587; GO:2000028
AT5G55680	4.89696	2.3706	2.92779	9.74977	8.98828	11.4964	2.95134	1.56137	-5.05384	0.000211979	0.00342591	GO:0005737; GO:0030001; GO:0046872; GO:0046914; GO:0046916
AT1G07473	1.09086	0.528083	1.46746	5.21254	3.37881	2.19511	2.95127	1.56134	-2.84207	0.013712	0.0616154	GO:0005451; GO:0006813; GO:0006885; GO:0012505; GO:0015385; GO:0016021; GO:0006812
AT1G76135	0.528556	0.511745	0.23701	0.902012	1.63714	1.51943	2.94687	1.55918	-2.84082	0.0137451	0.0616699	GO:0003674; GO:0005634; GO:0008150
AT5G42700	2.67464	2.58957	3.42667	9.38968	9.73085	8.34776	2.94248	1.55703	-5.36068	0.000123724	0.00235441	GO:0000165; GO:0000977; GO:0003677; GO:0003700; GO:0005634; GO:0006351; GO:0030154; GO:0045944; GO:0046983; GO:0009911; GO:0010582
AT1G18960	5.43711	2.02468	3.75085	16.559	9.78781	8.41612	2.93463	1.55318	-3.80733	0.00212774	0.0171331	GO:0005737; GO:0009055; GO:0015035; GO:0045454; GO:0055114
AT1G14182	5.26807	3.40034	4.72451	11.987	15.7129	15.144	2.92135	1.54663	-3.48505	0.00395385	0.0261497	GO:0000166; GO:0005634; GO:0008150
AT1G23660	6.96744	5.62153	10.9349	19.4209	23.9787	27.3732	2.90495	1.53852	-5.63687	7.70488e-05	0.00168265	GO:0042300; GO:0090438
AT1G53830	3.95859	1.43726	4.65956	8.61335	9.87713	9.53048	2.90445	1.53827	-4.90721	0.00027541	0.00408574	GO:0030599; GO:0042545; GO:0045330; GO:0045490; GO:0046910; GO:0009505; GO:0005576
AT2G27880	5.66435	7.64901	7.21881	18.7226	19.8019	21.511	2.90358	1.53783	-11.0735	4.76843e-08	1.0559e-05	GO:0003723; GO:0005737; GO:0006351; GO:0006355; GO:0006417; GO:0030529; GO:0031047; GO:0046872; GO:0005829; GO:0009615; GO:0009814; GO:0060145
AT2G34030	0.580955	1.96867	0.260506	2.18115	1.79944	2.67209	2.901	1.53655	-2.73556	0.0168291	0.0705521	GO:0005524; GO:0005634; GO:0006468; GO:0016301; GO:0016310
AT2G41445	1.03444	1.80277	2.22649	5.22538	5.55368	4.51999	2.89781	1.53496	-4.76002	0.000359181	0.00493919	GO:0003676; GO:0003723; GO:0005634; GO:0008150
AT1G65860	4.64021	3.24467	4.62381	24.8122	10.6463	8.15168	2.89515	1.53364	-3.08494	0.00857633	0.0445174	GO:0003674; GO:0005634; GO:0008150
AT5G05840	3.56168	2.5863	3.99274	8.50951	9.39753	12.969	2.89044	1.53129	-5.37277	0.000121159	0.00232474	NA
AT3G03190	3.21884	6.23292	4.53627	12.5557	14.2428	14.805	2.88337	1.52775	-5.4545	0.000105212	0.00211512	GO:0005200; GO:0005737; GO:0008150; GO:0015629
AT4G01525	8.50357	6.03761	8.64299	25.1539	25.7535	20.2079	2.8737	1.52291	-6.17321	3.16591e-05	0.00089312	GO:0004854; GO:0005506; GO:0005829; GO:0009055; GO:0009115; GO:0016614; GO:0016903; GO:0050660; GO:0051537; GO:0055114; GO:0046110
AT3G53075	0.819477	3.96706	1.46985	5.03455	6.20456	5.18261	2.87199	1.52205	-2.78723	0.0152387	0.0659166	GO:0005634; GO:0006351; GO:0006355; GO:0005515; GO:0045892; GO:0048366
AT2G01280	0.402699	0.194946	0.541723	0.962123	1.52449	1.15763	2.8655	1.51879	-2.9174	0.0118577	0.0557689	GO:0004596; GO:0006474; GO:0008080; GO:0031248; GO:0040008; GO:0009640; GO:0009723; GO:0009734; GO:0009826
AT5G23960	12.1847	13.5541	15.1124	41.7647	34.6178	41.2871	2.85953	1.51578	-11.1772	4.26392e-08	9.89044e-06	GO:0000287; GO:0005737; GO:0009507; GO:0080016; GO:0080017; GO:0016106; GO:0051762; GO:0080027
AT3G48700	0.787774	0.19068	1.58961	2.68877	1.76225	1.92491	2.85483	1.51341	-2.91772	0.0118504	0.0557689	NA
AT5G66150	0.5444	0.658856	1.22057	2.60134	2.52932	2.03447	2.85342	1.51269	-4.11564	0.0011844	0.0114744	GO:0005576; GO:0016829; GO:0030570; GO:0045490; GO:0046872
AT2G24070	0.397878	0.256815	0.713649	1.53907	1.00416	1.29627	2.84553	1.5087	-3.40051	0.00465553	0.0293497	GO:0004519; GO:0005777; GO:0009507; GO:0010468
AT2G22400	17.1853	19.8941	18.4276	43.3541	54.9009	53.5907	2.83934	1.50556	-12.2345	1.42937e-08	4.96373e-06	GO:0001510; GO:0003723; GO:0005634; GO:0008168; GO:0016428
AT2G41640	9.01153	8.40177	12.8709	28.9348	27.7973	30.7025	2.83934	1.50555	-8.92982	5.93662e-07	5.69546e-05	GO:0005576; GO:0016021; GO:0016757
AT1G65140	1.39221	0.898617	0.416186	2.85106	2.55537	2.40129	2.83334	1.5025	-2.93181	0.0115322	0.0547644	GO:0003676; GO:0005634; GO:0008150; GO:0008270; GO:0046872
AT1G65347	1.3658	3.96706	4.89949	7.45859	11.281	9.42293	2.82776	1.49966	-2.81138	0.0145468	0.0640448	GO:0005634
AT1G55200	4.58162	4.4359	4.25057	10.6767	13.9192	13.9882	2.81851	1.49493	-8.05504	1.89667e-06	0.000125038	GO:0006808; GO:0009507; GO:0017150; GO:0050660; GO:0055114
AT1G50810	1.27913	2.4769	2.67669	4.36583	6.45653	8.21218	2.81087	1.49102	-4.08684	0.00125056	0.0119356	GO:0000266; GO:0003924; GO:0005525; GO:0005737; GO:0005874; GO:0008017
AT1G47578	2.34409	0.567382	2.62778	3.60029	5.24371	6.40157	2.8085	1.4898	-2.89777	0.0123155	0.0573033	GO:0004672; GO:0005524; GO:0005634; GO:0006468; GO:0016301
AT2G17170	1.02123	1.48313	0.457931	2.78847	3.16315	2.64214	2.80788	1.48948	-2.86774	0.01305	0.0596571	GO:0010305; GO:0060776; GO:0060964
AT1G15210	0.492455	0.381434	0.264986	1.21018	1.22026	0.962642	2.80594	1.48848	-3.77023	0.00228431	0.0179591	NA
AT3G01015	4.22623	2.04591	6.6328	10.0972	13.0902	12.1491	2.80485	1.48792	-3.402	0.0046421	0.0293025	GO:0004177; GO:0005886; GO:0016021
AT5G59130	7.89985	6.24375	6.21722	14.9673	19.9746	22.8949	2.79843	1.48462	-7.34829	5.17501e-06	0.000243502	GO:0008150; GO:0009507; GO:0016021; GO:0005773; GO:0009506
AT5G49150	2.24872	0.768424	2.0167	3.25065	5.18972	5.39964	2.79802	1.48441	-4.12254	0.00116907	0.0113796	GO:0005375; GO:0006825; GO:0016021; GO:0035434; GO:0015089
AT1G16070	4.88934	1.45656	5.73405	8.98579	11.1316	11.2442	2.78936	1.47993	-4.05526	0.0013275	0.0124263	GO:0003674; GO:0005575; GO:0008150
AT4G32230	1.50666	0.729371	0.675602	3.59969	4.14818	2.16558	2.78909	1.4798	-2.56887	0.0231442	0.0878589	GO:0003674; GO:0005575; GO:0008150
AT3G18900	1.94286	1.50485	2.43936	5.17235	5.61659	6.25531	2.78501	1.47768	-5.54088	9.07258e-05	0.00188219	GO:0004364; GO:0005737; GO:0005829; GO:0006749; GO:0009636; GO:0009407; GO:0006979
AT4G35380	0.510703	0.24723	1.06869	1.51068	1.7576	1.46811	2.78301	1.47665	-3.63432	0.00296527	0.0214908	GO:0005524; GO:0005634; GO:0006281; GO:0016301; GO:0016310; GO:0016569; GO:0031047
AT4G17610	3.9868	4.08705	3.85587	9.81869	11.3532	12.2698	2.77416	1.47205	-10.8802	5.88665e-08	1.18001e-05	GO:0001056; GO:0003677; GO:0003899; GO:0005666; GO:0006351; GO:0009507; GO:0032549; GO:0046872; GO:0009561
AT3G07620	1.81157	1.40316	1.29972	5.93577	2.74321	4.79106	2.7633	1.46639	-3.37842	0.00485876	0.0301722	GO:0004871; GO:0005886; GO:0009416; GO:0016567
AT4G02482	3.1303	2.02049	0.935772	7.835	5.02741	4.79926	2.76321	1.46635	-2.75972	0.0160662	0.0682745	GO:0004497; GO:0004499; GO:0005634; GO:0050660; GO:0050661; GO:0055114; GO:0033506; GO:0080102; GO:0080103; GO:0080104; GO:0080105; GO:0080106; GO:0080107
AT1G20135	3.1647	3.06404	3.19294	10.2614	10.3468	7.73287	2.76046	1.46491	-4.82812	0.000317542	0.00453611	GO:0005777; GO:0006574; GO:0009083; GO:0009507
AT3G11160	1.23448	2.09164	1.93744	5.47747	3.61124	6.03287	2.75517	1.46214	-3.85218	0.00195298	0.0161965	GO:0005634; GO:0008270; GO:0003700
AT5G23160	2.50736	1.94209	2.24865	5.13474	6.90331	7.49615	2.72214	1.44474	-3.82013	0.00207631	0.0168622	GO:0005524; GO:0005886; GO:0016021; GO:0042626; GO:0009507; GO:0006855; GO:0016020
AT5G54560	0.636738	0.308243	0.28552	0.869305	1.53395	1.46433	2.72127	1.44428	-2.53586	0.0246428	0.0915878	GO:0003674; GO:0005634; GO:0008150
AT4G34810	0.824842	0.798607	1.47947	2.81528	3.40646	3.31962	2.71295	1.43986	-2.6145	0.0212167	0.0826937	GO:0005737; GO:0009832; GO:0030244; GO:0033356; GO:0071555; GO:0005515; GO:0005794; GO:0005829; GO:0052691
AT1G54930	2.31183	0.639514	0.592369	2.25444	2.95517	3.41782	2.70973	1.43815	-2.89684	0.0123377	0.0573744	GO:0000786; GO:0003677; GO:0005634; GO:0006334
AT1G21650	6.44474	8.31967	7.44948	20.3347	19.9125	20.091	2.69807	1.43193	-11.9895	1.82806e-08	5.86424e-06	GO:0005524; GO:0005886; GO:0006605; GO:0006886; GO:0008270; GO:0009658; GO:0010109; GO:0015462; GO:0016020; GO:0017038; GO:0031969; GO:0009941; GO:0009536; GO:0009793
AT2G20635	4.74953	5.10941	5.20603	12.4282	16.5273	14.2602	2.69394	1.42972	-6.87096	1.0563e-05	0.000414717	GO:0000777; GO:0004674; GO:0005524; GO:0005634; GO:0006468; GO:0007059; GO:0007067; GO:0007094; GO:0051301
AT2G40250	0.840664	0.813926	1.50785	2.29543	3.18249	3.3833	2.69067	1.42796	-2.96812	0.010751	0.0523351	GO:0005576; GO:0031640; GO:0050832
AT1G50820	0.245544	0.475468	1.21115	2.17898	1.8591	0.988203	2.68822	1.42665	-2.65045	0.019809	0.0789345	GO:0005576; GO:0031640; GO:0050832
AT1G78450	10.0294	7.28282	11.618	25.3884	23.011	31.7145	2.68676	1.42587	-6.52397	1.80824e-05	0.000594694	GO:0004553; GO:0005576; GO:0030245; GO:0071555; GO:0007389; GO:0008810; GO:0009624
AT5G23030	1.08851	1.05389	2.44048	4.08672	4.49536	4.06784	2.68569	1.42529	-3.07939	0.00866898	0.0448803	GO:0003677; GO:0005739; GO:0007275; GO:0009734; GO:0009851; GO:0046872
AT1G73050	2.43028	1.47061	2.45196	6.22111	5.64561	6.11298	2.67407	1.41904	-4.60804	0.000473852	0.00599759	GO:0003677; GO:0003700; GO:0005634; GO:0006351; GO:0006355
AT2G18150	1.07688	1.04263	0.643843	4.65564	2.71781	1.44465	2.66831	1.41593	-2.51095	0.0258354	0.0944822	GO:0003674; GO:0005886; GO:0008150; GO:0016021
AT3G42658	0.517432	0.834957	0.464043	1.17737	2.96793	1.48745	2.66178	1.41239	-2.7573	0.0161411	0.0685102	GO:0000981; GO:0001135; GO:0003677; GO:0003700; GO:0005634; GO:0006357; GO:0030154; GO:0043565; GO:0044212; GO:0006355
AT5G43935	0.571404	2.21292	1.02489	3.90054	3.93301	2.29964	2.65944	1.41112	-2.51074	0.0258455	0.094491	GO:0005507; GO:0005886; GO:0009055; GO:0016021; GO:0046658; GO:0031225
AT5G52930	3.54687	1.24875	0.289173	3.74182	2.66328	3.5223	2.65593	1.40922	-2.49213	0.0267732	0.096523	GO:0004553; GO:0005576; GO:0008810; GO:0030245; GO:0030246; GO:0071555
AT2G37210	1.62181	1.96279	1.09086	3.32126	5.58152	4.42908	2.65411	1.40823	-3.29015	0.00576383	0.0339314	GO:0003674; GO:0005634; GO:0008150; GO:0005773; GO:0009507
AT5G39890	2.5921	1.07557	0.996277	5.81384	3.31344	3.40638	2.64914	1.40552	-3.09635	0.00838898	0.043831	GO:0004722; GO:0006470; GO:0009507; GO:0046872
AT5G23700	1.69404	3.00697	1.51925	7.7093	4.08108	5.19449	2.64699	1.40435	-3.60351	0.00314641	0.0223375	GO:0003677; GO:0003700; GO:0005634; GO:0006351; GO:0006355
AT2G18115	3.39379	5.47642	5.57997	22.3946	8.56522	12.3577	2.64335	1.40237	-3.24941	0.00623694	0.0358274	GO:0005634; GO:0009908; GO:0030154
AT5G44330	1.07229	1.73032	0.961655	4.39184	3.44431	2.877	2.63409	1.3973	-3.28163	0.00585972	0.0342363	GO:0003674; GO:0005634; GO:0008150
AT5G19640	2.08351	2.68966	1.86853	6.32113	5.57703	6.52182	2.6316	1.39594	-5.22274	0.000157359	0.00277131	GO:0005634; GO:0005737; GO:0005739; GO:0009164; GO:0016787; GO:0016818; GO:0046872
AT5G02390	0.619328	0.749538	1.94399	3.17076	2.77087	2.49252	2.62874	1.39437	-3.58971	0.00323119	0.0227689	GO:0003677; GO:0004518; GO:0005634; GO:0006281; GO:0046872; GO:0008821
AT4G14301	5.05241	6.11465	5.66388	11.2089	15.6492	21.7861	2.62564	1.39267	-3.30879	0.00555961	0.0330547	GO:0005886; GO:0008270; GO:0016021; GO:0004842
AT5G22794	1.3577	0.96398	1.54231	2.84218	3.73806	4.05907	2.62069	1.38995	-5.46012	0.000104201	0.00210058	GO:0003677; GO:0005634; GO:0006351; GO:0006355
AT2G42170	3.59434	5.22003	4.14447	9.63908	11.3098	14.6132	2.62054	1.38986	-5.44494	0.000106959	0.00213191	GO:0003674; GO:0005634; GO:0008150
AT1G27030	6.94707	2.44586	4.24791	9.91558	11.7369	12.7086	2.61674	1.38777	-4.76402	0.000356584	0.00491444	GO:0005737; GO:0008270; GO:0016491; GO:0055114; GO:0006979
AT4G04790	3.68675	4.28338	1.98381	7.92748	8.37412	9.53839	2.61501	1.38682	-5.53112	9.22519e-05	0.00190499	GO:0003959; GO:0005622; GO:0005737; GO:0006633; GO:0010181; GO:0031408; GO:0055114; GO:0009611; GO:0009695; GO:0016629
AT4G38950	12.7766	14.0335	14.0581	31.735	31.8514	37.4077	2.61316	1.3858	-13.6366	3.77386e-09	1.89894e-06	GO:0003777; GO:0005524; GO:0005737; GO:0005874; GO:0007017; GO:0008017; GO:0009506
AT5G24205	1.07002	0.345328	1.59935	3.40862	1.473	3.28102	2.60967	1.38387	-2.50164	0.026295	0.0954551	GO:0004497; GO:0005506; GO:0016021; GO:0016705; GO:0019825; GO:0020037; GO:0055114; GO:0033466; GO:0009506
AT1G80240	2.22437	1.5383	4.55967	11.4965	5.46803	5.84626	2.60397	1.38071	-3.16242	0.00738144	0.04031	GO:0003674; GO:0008150; GO:0016021
AT1G70220	3.11739	2.5152	2.79574	6.02935	9.65574	8.06535	2.60022	1.37863	-3.74805	0.00238352	0.0184805	GO:0003674; GO:0005739; GO:0008150
AT3G59200	1.39606	0.67583	1.56502	2.38246	4.80459	2.80926	2.59513	1.3758	-2.83754	0.0138321	0.0618759	GO:0005739; GO:0006950; GO:0016787
AT5G51210	5.9137	3.18089	4.12496	13.4561	11.3068	10.9555	2.59477	1.37561	-4.22104	0.00097136	0.00999994	GO:0000139; GO:0016021; GO:0016757; GO:0071555; GO:0080147
AT1G64600	11.8098	9.04102	9.85238	29.997	23.0631	28.2649	2.59119	1.37361	-8.18644	1.58425e-06	0.000109771	GO:0005576; GO:0016042; GO:0016787; GO:0045735
AT3G47410	2.76911	1.07242	2.48339	4.91468	5.71799	5.73142	2.58989	1.37289	-3.22169	0.00658092	0.0372069	GO:0004844; GO:0005634; GO:0006281; GO:0009507; GO:0097510; GO:0005739
AT5G27890	4.33285	6.84453	8.99865	17.2792	14.9116	20.5844	2.589	1.3724	-5.90982	4.87547e-05	0.00121793	GO:0000234; GO:0005737; GO:0006656; GO:0008654; GO:0008757; GO:0032259
AT3G28560	1.02853	1.99163	1.61421	5.0902	3.18574	4.13936	2.58793	1.3718	-3.68378	0.00269634	0.0200063	GO:0003674; GO:0008150
AT3G09680	0.61274	0.889876	1.09903	2.09135	2.74139	2.28986	2.5853	1.37033	-3.063	0.00894841	0.0459638	GO:0000981; GO:0001135; GO:0003677; GO:0005634; GO:0006351; GO:0006355; GO:0006357; GO:0007275; GO:0030154; GO:0043565; GO:0044212; GO:0003700; GO:0009753; GO:0031540
AT1G64100	1.04085	0.806194	0.560072	1.84732	2.14927	2.51337	2.58491	1.37012	-3.38978	0.00475312	0.0297519	GO:0003677; GO:0005634; GO:0005739; GO:0006351; GO:0006355
AT3G51480	5.81513	7.50691	6.9535	16.4075	21.0803	18.2769	2.58349	1.36932	-6.37226	2.29913e-05	0.000692153	GO:0003674; GO:0008150
AT2G21730	1.61791	0.391612	2.17646	3.31327	3.06245	3.48822	2.58335	1.36924	-2.82598	0.0141435	0.0628441	GO:0003674; GO:0005575; GO:0008150
AT1G18320	1.56677	0.505647	1.40511	2.49554	2.87579	4.2037	2.57793	1.36621	-2.65128	0.0197776	0.0788672	GO:0005215; GO:0006869; GO:0042626; GO:0043231
AT3G60010	1.15964	0.449102	0.623991	3.00806	1.75601	1.33343	2.57739	1.36591	-2.73555	0.0168294	0.0705521	GO:0005385; GO:0005634; GO:0006812; GO:0008324; GO:0010043; GO:0015562; GO:0016020; GO:0016021; GO:0061088; GO:0005384; GO:0009705; GO:0035618; GO:0071421
AT1G62240	1.08616	2.62904	3.40931	3.33647	7.10231	8.43038	2.57571	1.36497	-2.54399	0.0242652	0.0906078	GO:0005634; GO:0008270; GO:0003700; GO:0006355
AT5G10720	0.91883	0.593071	0.961362	2.19525	2.52975	2.02503	2.57494	1.36454	-3.91215	0.00174193	0.0150244	GO:0000287; GO:0005737; GO:0008152; GO:0010333
AT5G25320	4.78639	2.72597	3.28252	8.07215	9.30212	11.3312	2.57305	1.36348	-5.15108	0.00017848	0.00301825	GO:0003674; GO:0005576; GO:0008150
AT3G44555	1.8427	2.67614	1.65257	3.77361	6.34171	7.41604	2.57302	1.36346	-2.63633	0.0203507	0.080334	GO:0000981; GO:0001135; GO:0003677; GO:0005634; GO:0006351; GO:0006355; GO:0006357; GO:0030154; GO:0043565; GO:0044212; GO:0003700; GO:0048658; GO:0052545; GO:0055046
AT5G39940	4.72234	7.62023	6.82319	14.8643	18.9608	17.1953	2.57129	1.36249	-6.61874	1.55882e-05	0.000538294	GO:0005506; GO:0016020; GO:0016021; GO:0016709; GO:0019825; GO:0020037; GO:0042343; GO:0044550; GO:0055114; GO:0002213
AT1G01920	7.44429	5.58583	7.84452	20.3266	15.6281	18.9389	2.57073	1.36218	-7.91255	2.31078e-06	0.000143152	GO:0005576; GO:0005739; GO:0016042; GO:0016298; GO:0016787; GO:0016788; GO:0046872; GO:0052689
AT1G54120	4.83046	3.11788	2.88804	9.89217	8.86624	10.1831	2.56969	1.3616	-3.68637	0.00268297	0.0199434	GO:0003723; GO:0005739; GO:0009982
AT2G43440	0.350716	0.679122	1.25811	1.67585	1.9312	2.01639	2.56945	1.36146	-2.54384	0.0242722	0.0906203	GO:0003674; GO:0005737; GO:0008150
AT3G18590	0.842069	2.03822	1.51037	3.4489	4.05721	3.87308	2.56634	1.35971	-3.1098	0.00817322	0.0430136	GO:0003674; GO:0005576; GO:0008150
AT5G49015	8.19477	1.98353	4.777	7.27213	12.4091	16.7257	2.5641	1.35846	-3.05781	0.00903864	0.0462646	GO:0005737
AT5G11080	0.794919	0.256545	0.712899	1.80877	1.64144	1.37108	2.56401	1.3584	-2.76079	0.016033	0.0681811	GO:0005576; GO:0006508; GO:0008233
AT5G06820	1.17341	0.757391	0.701556	2.66998	1.88455	2.47366	2.55831	1.35519	-3.55403	0.00346118	0.023846	GO:0040008; GO:0005515; GO:0009860; GO:0016324
AT4G37580	0.811124	0.785326	0.484955	1.66108	2.41931	1.70993	2.55739	1.35467	-2.92191	0.0117549	0.0554908	GO:0003674; GO:0005575; GO:0008150
AT3G54770	1.73069	0.67026	2.17297	3.07167	3.09725	5.1742	2.5572	1.35456	-2.90455	0.0121555	0.056827	GO:0003674; GO:0005575; GO:0008150
AT1G13420	0.730403	1.76793	1.31008	3.49013	3.01645	3.35948	2.55386	1.35268	-3.12037	0.00800765	0.0425125	GO:0008270; GO:0016021
AT5G40030	0.536147	2.33593	1.92331	3.11089	3.13679	5.08613	2.55055	1.35081	-2.8166	0.0144013	0.063602	GO:0003677; GO:0005634; GO:0008150; GO:0046872
AT5G42170	5.36147	5.19095	4.30214	10.5944	15.1498	14.2768	2.54865	1.34973	-5.77317	6.12286e-05	0.00142824	GO:0005507; GO:0005576; GO:0009809; GO:0016722; GO:0046274; GO:0048046; GO:0052716; GO:0055114
AT3G21880	4.26498	0.688221	5.09989	7.27844	5.87123	8.99099	2.54722	1.34893	-2.62525	0.0207858	0.0815166	GO:0016021; GO:0034755; GO:0000041; GO:0009705; GO:0010106; GO:0015099; GO:0035444; GO:0005381; GO:0006824; GO:0006826; GO:0015087; GO:0015675; GO:0055068
AT2G13550	3.9814	2.24861	3.27304	6.568	8.90637	9.72845	2.54557	1.34799	-4.40484	0.000689308	0.00792705	GO:0005524; GO:0005634; GO:0006281; GO:0016569; GO:0031047
AT2G38460	3.12254	2.62013	2.98705	5.25775	10.1732	9.09599	2.54432	1.34728	-4.20655	0.000998145	0.0101892	GO:0005215; GO:0006814; GO:0008508; GO:0016020; GO:0009941
AT2G24110	2.47534	1.91728	2.21993	5.74506	5.45213	6.83116	2.53838	1.34391	-3.71193	0.00255448	0.0193854	GO:0003674; GO:0008150; GO:0016021
AT2G16360	0.47189	0.304587	0.282133	0.858995	0.757878	1.2661	2.53808	1.34373	-2.76085	0.0160312	0.0681811	GO:0003674; GO:0005634; GO:0008150
AT3G17675	6.78551	2.98622	3.3193	13.0537	10.6148	9.22109	2.52734	1.33762	-3.73988	0.00242113	0.0186732	GO:0009247; GO:0009507; GO:0009707; GO:0046509; GO:0016036; GO:0019375; GO:0006631; GO:0019374
AT1G11160	2.80247	2.48723	2.09443	5.89853	6.10838	7.31773	2.5204	1.33365	-6.71547	1.34133e-05	0.000484925	GO:0005634; GO:0006508; GO:0008236; GO:0070008; GO:0016020
AT3G18845	20.4316	13.1878	24.4312	41.8412	65.6281	46.9873	2.51962	1.33321	-2.89556	0.0123681	0.0574941	NA
AT1G05290	1.79033	0.433347	0.802802	3.36084	1.84845	2.57331	2.51764	1.33207	-2.54089	0.0244084	0.0910172	GO:0005215; GO:0005886; GO:0015297; GO:0016020; GO:0016021
AT5G57720	1.65103	3.19704	4.07187	8.17101	8.52313	6.17005	2.51617	1.33123	-3.60678	0.00312671	0.022246	GO:0005096; GO:0005634
AT1G62720	2.17903	1.50695	1.9542	4.24988	5.14231	5.54812	2.51161	1.32861	-4.0072	0.00145403	0.0132731	GO:0009507; GO:0008047; GO:0016226; GO:0051176
AT5G01630	2.43716	1.98707	2.64584	5.69147	6.00372	7.00604	2.50776	1.3264	-6.55721	1.71627e-05	0.000573394	GO:0004559; GO:0004571; GO:0005509; GO:0005789; GO:0006487; GO:0006491; GO:0016021; GO:0030968; GO:0097466; GO:0005783; GO:0030433
AT4G24580	4.63738	8.40043	6.57373	16.0322	17.4012	15.4811	2.50214	1.32316	-7.88199	2.41151e-06	0.000147174	GO:0005634
AT3G21530	7.99966	3.87261	8.96781	25.9386	9.63588	19.547	2.50153	1.32281	-2.60768	0.0214947	0.0833685	NA
AT4G24860	1.75086	1.04318	1.08707	4.13716	2.31755	3.63936	2.50055	1.32225	-3.95031	0.00161994	0.0143312	GO:0005744; GO:0006811; GO:0015031; GO:0015266; GO:0015288; GO:0015450; GO:0030150; GO:0031305; GO:0046930; GO:0009527; GO:0015171; GO:0031359
AT4G36270	4.7599	2.76511	3.75652	6.75838	11.9256	10.9465	2.49433	1.31865	-4.53321	0.000543673	0.00660094	GO:0003674; GO:0005634; GO:0008150
AT1G67780	2.63556	4.2529	3.67675	7.19639	10.2798	10.607	2.49355	1.3182	-4.66092	0.000430165	0.00563209	GO:0003674; GO:0005634; GO:0008150
AT2G19920	3.11189	1.86514	3.98687	5.46236	8.66974	8.77529	2.49168	1.31712	-4.55507	0.000522239	0.00643482	GO:0003674; GO:0005634; GO:0006952
AT4G21895	17.6246	12.5949	10.161	24.6348	34.6603	41.7382	2.48948	1.31585	-5.142	0.000181361	0.00305857	GO:0005634; GO:0007049; GO:0004693; GO:0006260; GO:0009658; GO:0005515; GO:0048229; GO:0051276; GO:0070182
AT4G05430	1.97059	0.953957	0.441816	2.35405	3.05183	2.54917	2.48537	1.31346	-2.46742	0.0280543	0.0997272	GO:0003333; GO:0005886; GO:0015171; GO:0015293; GO:0016020; GO:0016021; GO:0031965; GO:0015802
AT3G10110	2.56478	3.31093	4.21693	9.04568	9.41521	8.11019	2.48172	1.31134	-4.35307	0.000758945	0.00839006	GO:0004553; GO:0005576; GO:0005975
AT1G52120	0.502471	0.729734	0.450626	1.71499	1.03756	1.73333	2.48085	1.31084	-2.66142	0.019398	0.0777358	GO:0009507; GO:0016614; GO:0016832; GO:0050660; GO:0055114
AT2G17845	3.75703	2.07859	2.88804	5.12927	8.86624	8.94877	2.47715	1.30868	-3.2148	0.00666936	0.0375391	GO:0000977; GO:0001085; GO:0001228; GO:0003682; GO:0003700; GO:0005634; GO:0005667; GO:0008270; GO:0030154; GO:0007623; GO:0009416
AT2G24700	3.78931	4.74784	4.59774	11.8683	11.5068	11.0212	2.47426	1.307	-6.94582	9.4261e-06	0.00037682	GO:0005634; GO:0008150; GO:0008270
AT1G56130	2.00339	0.606148	1.34751	2.90607	3.36119	3.16751	2.47134	1.3053	-3.97244	0.00155321	0.0139613	GO:0003674; GO:0005739; GO:0008150
AT3G58060	0.79273	0.767517	1.0664	1.35284	2.31898	3.41827	2.46759	1.30311	-2.79186	0.0151036	0.0655856	GO:0004674; GO:0005524; GO:0005886; GO:0006468; GO:0016301
AT2G28560	0.413945	0.400779	0.556851	1.13028	1.85199	0.951968	2.46703	1.30277	-2.54412	0.0242593	0.0905994	GO:0003674; GO:0005794; GO:0008150; GO:0016021
AT2G36760	0.928707	0.899169	0.832883	2.53583	2.34386	2.13579	2.46675	1.30261	-3.10497	0.00825012	0.0433259	GO:0003674; GO:0005737; GO:0008150
AT1G02460	0.646126	0.41705	0.579459	1.17616	1.63069	1.60975	2.46591	1.30212	-2.82277	0.0142312	0.0630748	GO:0005634; GO:0006355
AT4G20070	3.55248	6.19108	4.46031	18.43	8.8027	10.893	2.46308	1.30046	-3.81993	0.00207709	0.016863	GO:0004672; GO:0004674; GO:0005524; GO:0005634; GO:0006468; GO:0007169; GO:0016021; GO:0016301
AT3G60020	1.28457	0.82914	1.15202	2.63063	2.94725	2.95417	2.45784	1.29739	-2.91318	0.0119547	0.0560905	GO:0003674; GO:0005634; GO:0006865; GO:0016021; GO:0080143
AT3G07070	1.26755	0.736341	0.909412	2.76883	1.74493	2.91504	2.45461	1.2955	-3.08253	0.00861637	0.0446864	NA
AT1G19230	1.81505	2.48954	1.62777	7.12422	4.37258	4.2611	2.45335	1.29475	-4.14696	0.00111649	0.0110157	GO:0005739; GO:0008150; GO:0008270
AT5G60740	1.65782	2.91835	1.21645	4.83532	4.04569	5.19896	2.45329	1.29472	-4.39634	0.000700272	0.00799865	GO:0003674; GO:0008150; GO:0009507
AT5G27660	3.66441	4.49396	4.38175	11.3397	8.9119	12.2194	2.45138	1.2936	-5.69257	7.01197e-05	0.00158032	GO:0005576; GO:0006508; GO:0008236; GO:0005739; GO:0008233; GO:0034605; GO:0051603
AT2G40130	4.94854	4.34198	4.57664	12.0341	12.0278	11.2026	2.4494	1.29243	-8.61916	8.88099e-07	7.44795e-05	GO:0005524; GO:0005634; GO:0005737; GO:0006351; GO:0006355; GO:0019538; GO:1902347
AT4G11190	2.51048	2.43063	3.37717	4.71271	8.63989	8.66018	2.44597	1.29041	-2.98499	0.0104061	0.0510592	GO:0008194; GO:0009813; GO:0016757; GO:0043231; GO:0052696; GO:0080043; GO:0080044; GO:0005829; GO:0050139
AT4G01670	4.36723	2.11416	2.74163	8.34729	7.81558	6.77937	2.43923	1.28643	-3.89216	0.00180958	0.015424	GO:0003674; GO:0008150; GO:0009507; GO:0016021
AT3G44765	2.44254	1.57657	1.46035	5.00202	3.92284	5.14912	2.43398	1.28332	-2.74527	0.0165181	0.0696284	GO:0003735; GO:0005739; GO:0005840; GO:0006412; GO:0022625
AT2G46480	0.813306	0.787438	0.729388	2.96097	1.67941	1.71453	2.43379	1.2832	-2.82475	0.0141771	0.0629177	GO:0000981; GO:0001135; GO:0003677; GO:0005634; GO:0006357; GO:0030154; GO:0043565; GO:0044212; GO:0006355; GO:0006970; GO:0009631; GO:0009651; GO:0009751
AT5G61700	1.04968	0.889259	0.941375	1.79134	2.89001	2.86662	2.43338	1.28296	-3.76009	0.00232912	0.0181788	GO:0003674; GO:0005575; GO:0008150
AT1G16290	2.01707	1.67392	1.80894	3.14719	5.15676	6.12975	2.43313	1.28282	-3.34693	0.00516397	0.0314533	NA
AT5G66710	1.02993	0.664781	0.92366	2.10916	2.83563	1.97381	2.43102	1.28156	-2.79122	0.0151221	0.0656082	GO:0003677; GO:0003700; GO:0005634; GO:0006351; GO:0006355
AT5G17040	1.21076	2.05144	0.542916	2.6861	2.29178	3.65457	2.42947	1.28064	-2.73706	0.0167807	0.0704239	GO:0003674; GO:0005634; GO:0008150
AT5G43530	1.11063	1.43374	0.885363	2.52714	2.54818	3.61839	2.42933	1.28056	-4.17287	0.00106335	0.0106577	GO:0004497; GO:0005506; GO:0005789; GO:0009507; GO:0016021; GO:0016705; GO:0019825; GO:0020037; GO:0055114; GO:0071555; GO:0005783; GO:0010345; GO:0042761
AT3G62750	4.80742	4.26664	3.83235	8.47763	12.5925	11.3629	2.42815	1.27986	-6.39749	2.20864e-05	0.000672301	GO:0004553; GO:0005576; GO:0005975; GO:0008422; GO:0102483; GO:1901657; GO:0005773
AT1G18520	4.06434	1.31169	4.85998	6.16537	8.39254	9.0873	2.42706	1.27921	-3.12185	0.00798478	0.0424478	GO:0003674; GO:0005634; GO:0008150
AT1G23070	0.971057	2.82051	1.16115	3.75624	3.56472	4.09416	2.4259	1.27852	-3.06866	0.00885082	0.0455111	GO:0005576; GO:0031640; GO:0050832
AT5G04360	5.93381	4.78757	4.61202	9.3838	14.6353	13.7031	2.42069	1.27542	-6.45852	2.00488e-05	0.000630595	GO:0003674; GO:0005576; GO:0009793; GO:0005773; GO:0005783
AT5G61690	0.315479	0.916336	0.990249	1.50748	2.38861	1.45104	2.42031	1.27519	-2.70571	0.0178206	0.0733694	NA
AT4G22840	2.40994	2.33329	1.89112	5.55215	6.22041	5.02265	2.41241	1.27048	-4.14951	0.00111114	0.0109949	NA
AT3G27250	6.96991	6.22914	3.36579	17.2014	11.44	12.0218	2.41232	1.27042	-3.88714	0.00182698	0.0155117	GO:0000166; GO:0003723; GO:0005634; GO:0006810; GO:0006913; GO:0009506
AT2G47260	7.62553	6.48809	5.59532	18.4554	16.5414	14.3483	2.4118	1.27011	-6.76022	1.25179e-05	0.000464123	GO:0003700; GO:0005634; GO:0006351; GO:0006355; GO:0043565; GO:0009624; GO:0009733
AT2G22600	1.86056	2.25173	2.92002	5.39776	5.92293	6.55192	2.4104	1.26927	-4.69907	0.000401255	0.00533046	GO:0000139; GO:0005215; GO:0005739; GO:0006810; GO:0015031; GO:0008526; GO:0048768; GO:0005886; GO:0035619; GO:0048767; GO:0009932; GO:0010053
AT1G45110	3.35986	3.90359	3.91714	7.79796	11.1005	10.238	2.40919	1.26855	-4.70291	0.000398459	0.00530763	GO:0016614; GO:0046593; GO:0050660; GO:0055114; GO:0006952; GO:0046202
AT1G78860	2.6855	0.866694	0.535202	2.64793	2.87536	2.91642	2.40885	1.26834	-2.66171	0.0193871	0.0777358	GO:0005576
AT3G28153	3.31253	3.20718	4.66831	9.04486	7.81727	11.427	2.40315	1.26493	-4.05025	0.00134015	0.0124973	GO:0005739; GO:0009845
AT2G22122	5.24295	3.17262	2.35099	5.81581	11.2774	9.79666	2.40201	1.26424	-2.92098	0.0117759	0.0555319	GO:0005737
AT5G52310	34.8224	36.0969	38.0184	46.5077	108.119	100.974	2.39884	1.26234	-4.07697	0.00127411	0.0120732	GO:0003993; GO:0005886; GO:0016788; GO:0034480; GO:0004629; GO:0005829; GO:0009247; GO:0009395; GO:0016036
AT4G12030	4.01257	3.88494	4.67811	13.6954	8.838	9.80461	2.39777	1.26169	-5.20068	0.000163567	0.0028431	GO:0009507; GO:0030247; GO:0005515; GO:0009570; GO:0019252
AT5G05630	1.82353	3.97245	2.86191	6.53512	7.2171	7.33889	2.39771	1.26166	-4.62283	0.000461188	0.00590397	GO:0003333; GO:0005886; GO:0005887; GO:0006810; GO:0015174; GO:0015179; GO:0015293; GO:0015297; GO:0016020; GO:0015203; GO:0015846; GO:0015839; GO:0009408; GO:1902047
AT5G24920	2.64209	1.27903	1.77711	6.76332	2.72785	5.31661	2.39714	1.26131	-2.48235	0.0272732	0.0978249	GO:0016021
AT3G13662	3.37486	2.45064	4.03552	6.71929	9.09816	9.05485	2.39451	1.25973	-4.62557	0.000458881	0.00589483	GO:0003674; GO:0005576; GO:0006952; GO:0009807; GO:0048046
AT5G24820	5.43164	3.00507	3.13149	11.1233	8.01135	8.92241	2.39428	1.25959	-4.23381	0.00094838	0.00980031	GO:0003674; GO:0005737; GO:0008150
AT2G01200	2.36166	5.94502	3.38877	8.70548	9.42817	9.50462	2.39057	1.25735	-3.73752	0.00243212	0.0187219	GO:0005634; GO:0006810; GO:0040008
AT1G31710	4.11075	3.58201	3.50227	9.68104	10.186	8.62648	2.39004	1.25704	-6.24326	2.82708e-05	0.000815257	NA
AT4G24080	2.50528	3.63839	3.37017	8.26578	6.6102	9.12236	2.3897	1.25683	-4.06807	0.00129572	0.0122263	NA
AT3G16700	1.60247	2.58584	2.39522	6.92795	4.04431	5.83503	2.38945	1.25668	-3.74308	0.00240633	0.0185931	GO:0005634; GO:0006351; GO:0006355; GO:0009734; GO:0003700; GO:0009733; GO:0009793; GO:0009555
AT1G20540	7.2959	6.79216	7.54974	16.0904	19.1215	18.876	2.38393	1.25334	-7.38163	4.92879e-06	0.000236889	GO:0000166; GO:0005634; GO:0008150; GO:0080008
AT2G25600	5.00942	4.70312	5.71779	10.0514	14.8369	13.4404	2.3826	1.25254	-6.4559	2.01323e-05	0.000631344	GO:0004970; GO:0005217; GO:0005576; GO:0016021; GO:0006874; GO:0009416; GO:0009611; GO:0009864
AT4G01440	5.8062	6.74584	9.37281	19.1831	16.9449	17.4921	2.38012	1.25103	-7.16771	6.75509e-06	0.000297417	GO:0005886; GO:0006810; GO:0016020; GO:0016021; GO:0022857
AT5G58680	2.1355	2.06758	1.91516	5.83097	4.8996	4.50185	2.37093	1.24546	-3.70038	0.00261176	0.0196567	NA
AT3G17010	8.76484	8.48607	13.1008	33.9042	21.1151	22.6765	2.36995	1.24485	-3.58251	0.00327628	0.022975	GO:0003674; GO:0005634; GO:0048235
AT3G02677	4.01576	2.91603	5.40212	10.2797	6.21917	13.8528	2.36722	1.24319	-2.7573	0.0161409	0.0685102	GO:0005634; GO:0016579; GO:0036459; GO:0046872
AT4G22490	3.21415	1.86715	2.30601	7.02097	4.42464	6.65254	2.36237	1.24023	-2.9923	0.01026	0.0505294	GO:0003676; GO:0005634; GO:0016740
AT2G18340	6.13034	7.18491	6.65524	14.7566	16.434	18.3648	2.36036	1.23901	-6.4295	2.09917e-05	0.000647774	GO:0005242; GO:0005249; GO:0005887; GO:0030551; GO:0034765; GO:0042391; GO:0071805; GO:0005267; GO:0009860
AT1G34315	1.69436	1.09365	0.844187	4.11239	1.68457	3.3554	2.35422	1.23525	-2.83721	0.013841	0.0618759	GO:0005634; GO:0006511; GO:0007275; GO:0008270; GO:0016874
AT1G64030	0.811559	2.35724	1.09173	4.70891	2.51371	3.03286	2.35321	1.23463	-2.54522	0.0242086	0.0905197	GO:0008150; GO:0016787
AT1G20120	15.2438	10.5421	13.1129	29.306	34.0468	29.8698	2.35186	1.2338	-8.3143	1.33227e-06	9.60812e-05	GO:0005576; GO:0016298; GO:0052689
AT3G15357	23.999	15.4904	19.1313	58.248	45.8851	42.9267	2.34737	1.23105	-3.86029	0.00192297	0.0160474	GO:0005886; GO:0008150; GO:0016021; GO:0016757
AT2G45480	3.63664	3.52098	4.34855	6.61989	12.0984	10.9769	2.34114	1.22721	-3.98578	0.00151436	0.0136819	GO:0000139; GO:0009058; GO:0016021; GO:0016757; GO:0046872; GO:0071555; GO:0005794; GO:0015020
AT3G48280	5.40406	3.6819	5.74396	12.5697	11.9855	11.2772	2.33931	1.22608	-6.5483	1.74043e-05	0.000579892	GO:0005506; GO:0005576; GO:0016020; GO:0016021; GO:0016709; GO:0019825; GO:0020037; GO:0044550; GO:0055114; GO:0005794
AT2G14050	2.65776	4.02067	1.48971	6.23649	5.83107	6.58968	2.33883	1.22579	-4.39376	0.000703638	0.00801698	GO:0005743; GO:0005744; GO:0009507; GO:0015031; GO:0015266; GO:0015450; GO:0016021; GO:0033365; GO:0009793
AT5G13940	0.829457	1.12431	1.04142	3.17076	2.05532	2.19367	2.33823	1.22542	-3.44452	0.00427587	0.0276694	GO:0008194; GO:0009636; GO:0009813; GO:0016757; GO:0043231; GO:0052696; GO:0080043; GO:0080044; GO:0009808; GO:0047209
AT1G23600	7.02899	3.06244	4.41261	9.5963	10.6438	13.336	2.3381	1.22534	-4.38002	0.000721828	0.00812234	GO:0005524; GO:0005886; GO:0016021; GO:0042626
AT4G32630	1.58733	1.72895	1.24561	2.84432	4.64343	3.87861	2.33367	1.2226	-3.63044	0.0029875	0.0216075	GO:0000786; GO:0003677; GO:0005634; GO:0006334; GO:0031492; GO:0046982
AT1G14260	2.96894	4.31177	1.66413	5.57335	8.17418	7.25455	2.33325	1.22234	-3.37486	0.00489232	0.0303002	NA
AT4G36950	3.91509	3.10137	2.87274	7.53168	7.3494	9.20832	2.33226	1.22173	-4.42962	0.000658343	0.00764583	GO:0005576; GO:0052689
AT1G65113	1.9572	8.52726	7.02101	13.3603	10.7772	12.9405	2.32647	1.21814	-2.69677	0.0181286	0.0742242	GO:0005575; GO:0008150
AT5G14670	3.5554	5.16348	2.39142	9.10126	7.95342	9.19858	2.32349	1.21629	-3.04402	0.00928318	0.0470765	GO:0003676; GO:0005576; GO:0016740
AT1G51410	1.75847	2.38356	4.10029	5.7618	7.26221	6.26825	2.32097	1.21472	-3.56565	0.00338448	0.0235015	GO:0016021
AT4G26770	1.73686	0.560539	1.29804	1.97603	3.38722	2.82931	2.31982	1.21401	-2.6277	0.020689	0.0812819	GO:0003674; GO:0005634; GO:0008150
AT2G29780	1.03063	1.66308	0.616193	3.51766	1.89171	2.5677	2.31917	1.21361	-2.54969	0.0240037	0.0900479	GO:0003677; GO:0005634; GO:0006351; GO:0006355; GO:0007275; GO:0003700
AT4G38050	5.07633	4.52169	4.73466	12.059	11.3208	11.324	2.31695	1.21223	-7.1833	6.60037e-06	0.000295352	GO:0004252; GO:0005576; GO:0005618; GO:0006508; GO:0008152
AT1G79120	2.52104	1.10948	1.23323	4.06763	3.31274	3.68947	2.31077	1.20838	-3.49793	0.00385677	0.0257146	GO:0050662; GO:0004022
AT1G22260	1.12607	0.484557	1.2343	1.62277	2.41136	2.6616	2.31042	1.20815	-3.17914	0.00714627	0.039374	NA
AT1G75120	3.33359	3.52098	3.5332	6.41302	9.17813	10.2799	2.31002	1.20791	-4.25224	0.000916186	0.00956938	GO:0005634; GO:0006351; GO:0016021; GO:0043565
AT4G02810	5.13827	2.90199	4.22409	7.3073	10.0207	12.0629	2.30759	1.20639	-3.7489	0.00237962	0.0184561	GO:0000166; GO:0005634; GO:0080008
AT3G14150	10.0357	11.2347	10.969	24.4052	26.5511	25.9644	2.30185	1.2028	-8.50742	1.02919e-06	8.18501e-05	GO:0008891; GO:0009854; GO:0010181; GO:0052852; GO:0052853; GO:0052854; GO:0055114; GO:0005777; GO:0010204; GO:0042742; GO:0050665
AT3G21000	4.86674	7.85326	6.78936	19.5638	14.8881	13.6794	2.29971	1.20145	-4.28038	0.000869183	0.00923732	GO:0000166; GO:0005634; GO:0008150; GO:0080008
AT2G41050	7.49968	8.35032	11.434	21.5017	23.4875	20.4812	2.29525	1.19865	-6.29452	2.60342e-05	0.000767821	GO:0003674; GO:0008150; GO:0016020
AT1G72100	0.894636	0.866182	2.67442	4.47846	2.25787	3.08615	2.29262	1.197	-2.55147	0.0239229	0.0898876	GO:0005737; GO:0008270; GO:0016491; GO:0055114; GO:0006979
AT2G21385	21.3872	22.3769	23.5115	49.4495	52.9479	51.5649	2.29252	1.19693	-11.5664	2.82419e-08	7.82397e-06	GO:0003674; GO:0005634; GO:0008150; GO:0009507; GO:0009941; GO:0009570; GO:0005739; GO:0005515; GO:0070272
AT5G57880	1.60357	1.55256	1.64356	3.2839	3.94195	4.47803	2.28905	1.19475	-3.82266	0.00206628	0.0168139	GO:0005524; GO:0005737; GO:0005739
AT3G29020	1.18235	0.858561	1.59054	3.43019	3.25529	2.03933	2.28664	1.19323	-2.80539	0.0147153	0.0644443	GO:0005576; GO:0006508
AT1G23580	7.37318	5.45898	9.72413	18.356	17.9118	17.4551	2.27931	1.1886	-5.4415	0.000107594	0.00214112	GO:0005737; GO:0006596; GO:0008216; GO:0016740; GO:0080073
AT5G28626	3.54914	3.14991	3.97868	7.87387	8.34657	9.35242	2.27916	1.18851	-4.9964	0.000234789	0.00366158	NA
AT4G38590	1.24065	0.533861	1.35989	2.72888	1.80277	2.69466	2.27699	1.18713	-3.26261	0.00607953	0.0352036	GO:0005576; GO:0006508; GO:0008233
AT2G19050	2.43132	1.00885	3.11494	4.26774	5.25956	4.99233	2.27653	1.18684	-3.03775	0.00939644	0.0474473	GO:0003676; GO:0003677; GO:0005634; GO:0008150; GO:0046872
AT1G32250	3.85895	1.49448	4.84509	6.3221	7.96841	7.5434	2.2753	1.18606	-2.70791	0.0177456	0.0732024	NA
AT3G20990	6.71971	6.50599	9.03955	18.3481	16.1883	19.317	2.27296	1.18457	-2.52109	0.0253433	0.0933128	GO:0003674; GO:0008150; GO:0009507
AT4G26170	0.735377	0.711988	0.439667	1.33863	1.68722	1.55025	2.27224	1.18412	-2.58221	0.0225639	0.0862806	GO:0004526; GO:0005634; GO:0005730; GO:0008033; GO:0009249; GO:0009793; GO:0005773
AT4G29980	3.13517	6.0709	3.5146	13.3759	9.71081	7.21008	2.27019	1.18281	-2.85921	0.0132665	0.0602615	NA
AT1G11450	2.29498	2.88859	2.67564	7.83305	5.84471	5.54176	2.26844	1.1817	-4.34728	0.000767168	0.00846322	GO:0004185; GO:0005576; GO:0006508; GO:0008236; GO:0008239; GO:0009561
AT2G24210	20.7491	21.5414	20.4018	30.8874	60.2242	52.6044	2.267	1.18078	-4.94644	0.000256709	0.00389015	GO:0005576; GO:0006869; GO:0008289; GO:0045735
AT4G32810	2.65037	2.96086	2.74258	6.54098	7.15674	6.44682	2.26451	1.1792	-5.32578	0.000131452	0.00246096	GO:0009507; GO:0046872; GO:0055114; GO:0102251; GO:0009733; GO:0010223; GO:0016702; GO:0009570; GO:0009850; GO:0009965; GO:0016121; GO:0016124; GO:0009926; GO:1901601
AT2G18460	1.53652	1.48765	2.75596	5.59394	2.82026	5.00593	2.26363	1.17864	-2.61147	0.02134	0.0829641	GO:0005886; GO:0030246; GO:0005618; GO:0009505
AT1G27020	1.86084	1.80166	1.11256	5.50444	3.62902	2.67466	2.26342	1.1785	-2.74468	0.0165369	0.0696862	GO:0003723; GO:0005634; GO:0005739; GO:0006396
AT2G12170	1.52836	1.10982	2.056	2.34742	3.94494	4.61324	2.26253	1.17794	-2.60891	0.0214441	0.0832434	GO:0003674; GO:0005739; GO:0008150
AT1G57590	6.31853	8.15676	8.36496	12.7342	21.3312	20.5856	2.25649	1.17408	-4.58954	0.000490201	0.00617861	GO:0005886; GO:0015297; GO:0016021; GO:0031969; GO:0009507
AT5G65350	10.6532	4.76048	10.2889	16.2224	18.6137	23.0862	2.25478	1.17299	-3.68718	0.00267879	0.0199361	GO:0005886; GO:0006810; GO:0016020; GO:0016021; GO:0022857
AT1G60410	2.2399	0.929427	1.43485	2.40273	3.96448	4.23134	2.25437	1.17273	-2.68845	0.0184197	0.074929	GO:0003674; GO:0005575; GO:0008150
AT1G22380	17.1976	15.2396	18.8215	36.2134	39.3237	39.5501	2.24326	1.1656	-10.0996	1.42299e-07	2.23473e-05	GO:0009813; GO:0016757; GO:0043231; GO:0052696; GO:0080043; GO:0080044; GO:0015020
AT1G66360	6.92754	2.79467	2.07092	7.8815	9.53654	6.97005	2.24152	1.16447	-2.89279	0.0124346	0.0577158	GO:0005634; GO:0008152; GO:0009056; GO:0052689; GO:0005829
AT5G60150	4.37112	3.88895	3.39036	9.516	8.37549	8.9657	2.23795	1.16218	-7.51612	4.05483e-06	0.000209987	GO:0005634; GO:0005887; GO:0030551; GO:0034765; GO:0042391; GO:0071805; GO:0015271; GO:0009409; GO:0009414; GO:0009737; GO:0009753; GO:0005515; GO:0006811; GO:0015075
AT1G23510	3.13761	3.41754	3.1656	8.2995	6.20895	8.56863	2.2373	1.16176	-3.97881	0.00153452	0.0138388	GO:0005737; GO:0008270; GO:0016491; GO:0055114; GO:0009506; GO:0006979
AT4G25760	4.88772	1.57742	3.40931	7.41439	7.10231	6.55696	2.23623	1.16107	-3.00557	0.0100001	0.0496164	GO:0003677; GO:0003700; GO:0005634; GO:0006351; GO:0006355; GO:0009873; GO:0010186; GO:0043565; GO:0009789; GO:0045893; GO:0090332
AT1G26840	9.20891	6.88964	7.88333	16.287	18.4394	21.4188	2.23488	1.1602	-5.58651	8.39309e-05	0.00177327	GO:0005886; GO:0016021; GO:0030246; GO:0048573
AT2G46730	1.46932	0.609682	1.50596	2.57913	2.02269	3.37907	2.22874	1.15623	-2.86022	0.0132405	0.0601925	GO:0004869; GO:0005634
AT5G37940	2.72257	2.92887	3.79813	4.12998	8.95338	10.6093	2.2264	1.15471	-2.81458	0.0144574	0.0637679	GO:0005576; GO:0031640; GO:0050832
AT1G15870	3.47914	6.25576	6.24032	12.8926	12.6578	11.4302	2.22488	1.15373	-4.10313	0.00121267	0.0116796	GO:0005634; GO:0006952
AT3G63200	56.9631	43.9341	52.8173	100.177	124.934	118.788	2.22479	1.15367	-8.27837	1.39846e-06	9.85157e-05	GO:0004854; GO:0005506; GO:0009055; GO:0009115; GO:0009507; GO:0009688; GO:0009851; GO:0016614; GO:0050302; GO:0050660; GO:0051537; GO:0055114; GO:0004031; GO:0005829
AT1G23570	16.0163	16.8852	14.6829	30.8556	37.7269	38.6749	2.22364	1.15292	-7.87014	2.45183e-06	0.000148898	GO:0007165; GO:0040008; GO:0035091; GO:0005096; GO:0005938; GO:0009846; GO:0009860; GO:0009865; GO:0016324; GO:0017048; GO:0030139; GO:0035024; GO:0043547; GO:0045177; GO:0048868; GO:0070382; GO:0090406; GO:0090630
AT1G43765	4.92487	3.97353	3.6806	10.6458	7.90958	11.3259	2.22347	1.15281	-3.21878	0.00661813	0.0373659	GO:0009507; GO:0016491; GO:0055114
AT4G32500	4.21005	4.41583	5.82081	8.62164	13.5231	11.6991	2.22135	1.15144	-5.13849	0.000182485	0.00306704	GO:0005634; GO:0005694; GO:0008150; GO:0018024; GO:0046872
AT2G38570	4.38719	2.65478	4.42633	7.487	10.1916	8.82823	2.22036	1.15079	-4.51986	0.000557209	0.00671788	GO:0005886; GO:0006814; GO:0009941; GO:0015299; GO:0015385; GO:0015386; GO:0016021; GO:0051453; GO:0071805; GO:0098719; GO:0010348; GO:0010351; GO:0010352; GO:0015081
AT5G01580	3.95056	3.82491	2.53067	5.77874	11.2652	7.78737	2.22003	1.15058	-2.92481	0.0116892	0.0552572	GO:0003674; GO:0005576; GO:0006952; GO:0009807; GO:0048046
AT5G39240	9.08813	6.39933	8.89136	12.9715	18.1976	26.6005	2.21892	1.14985	-3.27143	0.00597663	0.0347219	GO:0003674; GO:0005634; GO:0008150
AT3G23870	1.34088	1.48369	1.5461	2.61518	3.95543	3.85459	2.21797	1.14924	-3.54453	0.00352515	0.0241486	GO:0003677; GO:0003700; GO:0005634; GO:0006351; GO:0006355
AT1G23100	14.4269	9.312	12.0757	20.3528	29.1283	34.284	2.21608	1.14801	-3.91575	0.00173003	0.0149774	GO:0005634; GO:0048366
AT2G37390	5.74101	7.54356	8.45849	14.5561	19.1934	17.2108	2.21466	1.14709	-5.09989	0.000195366	0.00323501	GO:0003723; GO:0006396; GO:0016779
AT3G02030	10.5391	7.86205	11.7759	28.4233	18.5516	20.86	2.21451	1.14699	-6.03995	3.93415e-05	0.00104639	GO:0005215; GO:0005886; GO:0006855; GO:0015238; GO:0015297; GO:0016020; GO:0016021; GO:0048767
AT5G23690	3.61046	4.31813	4.38074	7.68372	10.379	10.8673	2.21421	1.14679	-5.16029	0.000175606	0.00298759	GO:0003723; GO:0003968; GO:0005575; GO:0016441; GO:0031047
AT3G61610	62.9973	69.707	54.4795	139.761	161.057	130.649	2.21366	1.14643	-6.40554	2.18056e-05	0.000666643	GO:0004034; GO:0005634; GO:0005975; GO:0006012; GO:0016853; GO:0030246
AT3G53080	5.86021	13.2389	12.263	22.6685	22.8572	23.5847	2.20971	1.14385	-2.98801	0.0103454	0.0508808	GO:0003677; GO:0005739; GO:0006355
AT3G27730	12.4439	9.6385	3.34798	16.989	13.7044	21.4633	2.20884	1.14329	-2.725	0.0171734	0.0714885	GO:0005739; GO:1900864; GO:1900865
AT4G19430	26.0678	32.4498	33.954	41.5206	92.7038	82.4303	2.20779	1.1426	-3.77038	0.00228367	0.0179591	GO:0000981; GO:0001135; GO:0003677; GO:0005634; GO:0006355; GO:0006357; GO:0030154; GO:0043565; GO:0044212; GO:0003700
AT5G52340	2.41234	1.94635	1.62258	3.70512	5.11966	4.96987	2.20759	1.14247	-3.99434	0.00148995	0.0135159	GO:0005634
AT1G10620	3.2216	2.72924	1.80574	4.94806	7.62247	5.44087	2.20743	1.14236	-3.95173	0.00161556	0.0143028	GO:0005576; GO:0008483; GO:0016021; GO:0016846
AT1G55410	2.49803	2.62013	2.24029	2.84203	6.4478	9.33536	2.20241	1.13908	-2.49611	0.026572	0.0961206	NA
AT5G66080	5.65113	3.7305	6.45024	7.3645	14.1444	15.6545	2.20133	1.13837	-3.40244	0.00463817	0.0292852	GO:0000712; GO:0009506; GO:0005515
AT1G18140	5.26545	4.36969	5.39675	10.2695	11.3905	13.1183	2.20092	1.1381	-5.74981	6.36765e-05	0.00146867	GO:0005886; GO:0003700; GO:0006355; GO:0005515; GO:0005634; GO:0010629; GO:1900037
AT3G18360	1.93162	2.0402	1.8898	4.79481	3.86778	5.048	2.20087	1.13807	-4.47979	0.000599976	0.00710178	GO:0003680; GO:0003700; GO:0005634; GO:0006351; GO:0006355; GO:0010228; GO:0045087; GO:0042742; GO:0045824; GO:1900425
AT3G14760	2.39726	0.892698	1.98453	4.27989	3.80781	3.49869	2.20078	1.13802	-3.49458	0.00388177	0.0258323	GO:0005737; GO:0009686; GO:0046872; GO:0051213; GO:0055114; GO:0009685; GO:0052634; GO:0052635
AT1G10300	1.89142	1.83127	2.6215	7.1599	3.19552	5.0418	2.20059	1.13789	-3.25468	0.00617367	0.0355899	GO:0004842; GO:0005737; GO:0008270; GO:0009507; GO:0016567
AT5G38747	2.95415	1.71612	1.05974	4.03315	3.25338	5.09534	2.20029	1.1377	-2.4688	0.027981	0.0995958	GO:0003674; GO:0005634; GO:0008150
AT4G39460	19.9498	23.7483	19.9445	43.0872	49.974	45.8795	2.19702	1.13554	-9.73662	2.18536e-07	2.79182e-05	GO:0005739; GO:0005743; GO:0006810; GO:0006839; GO:0016021; GO:0031966; GO:0031969; GO:0009941; GO:0009536; GO:0000095; GO:0009507; GO:0009658; GO:0015805
AT1G69540	1.28304	2.73291	0.920525	3.50334	3.88575	2.95066	2.19576	1.13472	-2.8143	0.0144653	0.063791	GO:0005794; GO:0016051; GO:0016757; GO:0045489; GO:0071555; GO:0047262
AT5G63810	27.827	26.7549	26.8622	49.731	63.18	57.7733	2.19517	1.13433	-10.768	6.66136e-08	1.28589e-05	GO:0004565; GO:0005576; GO:0005773; GO:0005975; GO:0048046; GO:0005618; GO:0009505; GO:0080167
AT4G14103	1.52259	1.96555	1.13791	2.42517	4.89072	3.64747	2.19445	1.13386	-2.78485	0.0153085	0.0661145	GO:0004497; GO:0004499; GO:0005737; GO:0009851; GO:0050660; GO:0050661; GO:0055114; GO:0103075; GO:0022603; GO:2000024; GO:0009911; GO:0010229; GO:0048825; GO:0048827
AT2G40790	1.99991	0.968153	1.79356	4.09557	2.75311	3.73692	2.19379	1.13342	-2.55113	0.023938	0.0899087	GO:0003674; GO:0005739; GO:0008150; GO:0016021
AT5G10850	3.78362	3.66328	5.42916	9.8146	9.37545	10.4416	2.19283	1.13279	-3.34695	0.00516375	0.0314533	GO:0003723; GO:0005737; GO:0006417; GO:0005634
AT3G42850	99.9267	114.976	107.799	206.614	230.264	259.78	2.19231	1.13245	-9.22633	4.08055e-07	4.24515e-05	GO:0004335; GO:0005524; GO:0005737; GO:0009507; GO:0016301; GO:0016310; GO:0016773
AT3G12820	2.61807	1.68987	2.73926	5.95719	3.60407	6.7735	2.18801	1.12962	-2.87193	0.0129451	0.0592835	GO:0003677; GO:0003700; GO:0005634; GO:0005737; GO:0006351; GO:0006355; GO:0009736; GO:0009873; GO:0042991; GO:0048366; GO:0048825; GO:0005515
AT5G14810	0.422092	0.953557	0.883262	2.49713	1.16212	1.53695	2.18687	1.12886	-2.55558	0.0237364	0.0892957	GO:0005524; GO:0005634; GO:0016308
AT3G63510	16.1532	13.5541	11.3477	27.9339	29.0929	32.0402	2.18277	1.12616	-8.15777	1.64743e-06	0.000112518	GO:0004672; GO:0005524; GO:0005634; GO:0006468; GO:0016301; GO:0005886
AT1G67110	0.843243	1.36071	1.51247	3.83745	1.74123	3.07047	2.18205	1.12568	-2.53561	0.0246546	0.0916177	GO:0000150; GO:0000400; GO:0000707; GO:0000724; GO:0003677; GO:0003690; GO:0003697; GO:0004520; GO:0005524; GO:0005634; GO:0005657; GO:0005737; GO:0006312; GO:0007131; GO:0008094; GO:0010212; GO:0033063; GO:0042148; GO:0006281
AT3G59830	3.41102	5.77943	5.35337	9.89588	11.7391	11.5216	2.18046	1.12463	-4.16148	0.00108638	0.0108354	GO:0003676; GO:0004386; GO:0004519; GO:0005524; GO:0005634
AT2G21590	9.70454	11.4662	10.4734	19.7614	25.4734	23.6419	2.18	1.12433	-8.42146	1.15389e-06	8.69586e-05	GO:0005524; GO:0005634; GO:0007059; GO:0030915; GO:0071139; GO:0000724; GO:0007062; GO:0010165
AT5G60070	0.73681	1.42675	2.20262	2.17951	3.04291	4.37739	2.17837	1.12325	-2.48934	0.0269152	0.096893	GO:0004553; GO:0005576; GO:0046355; GO:0016985; GO:0046686; GO:0048046; GO:0071585
AT5G58280	2.12291	2.05539	1.52309	3.47795	5.26036	4.39393	2.17744	1.12264	-2.85218	0.0134473	0.0607803	GO:0005634; GO:0009055; GO:0016021
AT3G11825	1.9534	2.5217	2.3358	5.33376	4.92998	5.24105	2.17605	1.12171	-2.79617	0.0149787	0.0651926	GO:0003677; GO:0003700; GO:0005634; GO:0006351; GO:0006355
AT5G41090	1.71033	3.86385	1.53386	6.61591	5.10135	3.93333	2.17385	1.12025	-2.50005	0.0263744	0.0956445	NA
AT3G10890	1.58484	3.45247	3.19796	3.78647	7.90869	7.28944	2.17129	1.11855	-2.56136	0.023477	0.0887397	GO:0003674; GO:0005739; GO:0008150
AT1G77410	5.07261	4.04457	4.01401	14.0544	8.62608	8.06305	2.17052	1.11804	-4.27582	0.00087663	0.00928046	GO:0005634; GO:0008150
AT1G20816	11.2522	6.30721	6.90448	17.3833	19.5662	17.3649	2.16749	1.11603	-4.48709	0.000591934	0.00701332	GO:0005524; GO:0005634; GO:0016301
AT1G27520	8.19794	9.82701	8.40237	15.8556	20.9586	21.5465	2.16586	1.11494	-6.71789	1.33632e-05	0.000483822	GO:0005737; GO:0016706; GO:0019748; GO:0046872; GO:0055114
AT3G13660	1.19073	1.72929	2.40272	3.25129	4.30285	4.27872	2.16576	1.11488	-3.01865	0.00975015	0.0487518	GO:0000162; GO:0005737; GO:0006541; GO:0008652; GO:0009507; GO:0004049; GO:0009617
AT5G12280	2.1526	2.34466	1.68919	2.93884	5.55619	5.87864	2.16383	1.11359	-2.89896	0.0122873	0.057237	NA
AT5G26310	2.78595	3.23681	1.9988	4.37404	7.67035	6.40697	2.16373	1.11352	-3.35534	0.0050806	0.0310912	GO:0004674; GO:0005524; GO:0005886; GO:0006468; GO:0016021; GO:0016301; GO:0030246; GO:0002229; GO:0042742
AT3G03540	4.16265	2.87875	4.79976	7.10381	9.20951	10.4278	2.15928	1.11055	-4.13593	0.00113993	0.011167	GO:0005737; GO:0008270; GO:0016491; GO:0055114; GO:0006979
AT2G28420	2.53044	2.85828	2.26934	7.19723	5.51543	4.84946	2.15749	1.10936	-3.17637	0.00718476	0.0395419	GO:0003674; GO:0005739; GO:0008150
AT4G30040	1.57003	2.66016	2.46405	6.43042	3.78231	4.73899	2.15656	1.10873	-2.89486	0.0123849	0.0575612	GO:0003674; GO:0005634; GO:0008150
AT1G54940	3.31901	1.9775	2.28965	5.57694	5.97483	5.28429	2.15426	1.10719	-4.007	0.00145459	0.0132733	GO:0003677; GO:0003700; GO:0005634; GO:0006351; GO:0006355; GO:0005773
AT3G06840	7.3111	6.13475	5.68251	14.6395	13.7549	14.8521	2.15184	1.10557	-4.86187	0.000298795	0.0043438	GO:0003674; GO:0008150; GO:0009507
AT1G75960	6.55172	7.56321	9.49153	18.4055	16.3039	17.9648	2.14966	1.10411	-6.65722	1.46815e-05	0.000516002	GO:0005575; GO:0016491; GO:0055114
AT2G29260	2.0289	1.96437	2.54738	4.98591	4.74811	4.89924	2.14826	1.10317	-3.24435	0.00629835	0.036014	GO:0003674; GO:0008150; GO:0016021
AT1G26310	14.6553	11.036	9.85735	21.3975	29.7015	27.384	2.14813	1.10308	-5.47544	0.000101492	0.00205619	GO:0003674; GO:0005634; GO:0008150
AT5G13380	10.4066	8.39637	12.2216	28.5844	20.9772	19.8014	2.1475	1.10266	-5.68479	7.10468e-05	0.00159393	GO:0005506; GO:0005739; GO:0007275; GO:0016021; GO:0016125; GO:0016132; GO:0016705; GO:0019825; GO:0020037; GO:0055114; GO:0004497; GO:0010268
AT2G44190	2.26904	2.92916	3.61763	6.36769	6.9413	6.81265	2.1465	1.10198	-4.37323	0.000731003	0.00818511	GO:0005634; GO:0000226; GO:0005880; GO:0008017; GO:0009960; GO:0010342; GO:0048316; GO:0051301; GO:0005737
AT1G78955	2.23109	3.24019	3.00133	6.85347	5.71612	6.41366	2.14506	1.10102	-5.62303	7.88784e-05	0.0016998	GO:0003688; GO:0005634; GO:0005664; GO:0006270; GO:0000808; GO:0006260; GO:0009555
AT5G53290	1.92849	1.86715	2.30601	3.29108	4.64587	6.09816	2.14235	1.09919	-2.98145	0.0104775	0.051338	GO:0003674; GO:0005634
AT5G39790	4.73325	7.20139	6.0641	10.924	14.7382	14.5137	2.13864	1.09669	-5.26661	0.000145731	0.00262273	GO:0000166; GO:0003723; GO:0003743; GO:0005634; GO:0005737; GO:0006417
AT3G12460	5.52168	5.83206	6.75266	13.021	12.7839	15.2958	2.13863	1.09669	-4.56247	0.000515186	0.0063858	GO:0000287; GO:0009507; GO:0102701; GO:0016099; GO:0034768; GO:0050551; GO:0080027; GO:0009611; GO:0009753
AT3G23380	2.11046	1.63467	1.32489	3.3135	3.92214	3.88282	2.13584	1.0948	-3.60791	0.0031199	0.0222261	GO:0003684; GO:0005634; GO:0005737; GO:0006289; GO:0043161
AT5G19260	6.05379	7.69289	3.39323	11.3643	12.2402	12.8345	2.13567	1.09469	-4.08609	0.00125234	0.0119356	GO:0003674; GO:0005739; GO:0005759; GO:0008150
AT1G03120	7.40056	5.01563	9.29176	15.1554	15.2816	17.0194	2.13532	1.09445	-3.87828	0.0018581	0.0156895	GO:0003674; GO:0005739; GO:0008150; GO:0016021
AT3G10040	3.22849	3.1258	2.89537	7.82744	7.12633	5.88855	2.13506	1.09428	-5.78673	5.98523e-05	0.00140277	GO:0003774; GO:0003779; GO:0005516; GO:0005524; GO:0016459; GO:0030048; GO:0000146; GO:0007015; GO:0009860; GO:0051640
AT4G38350	17.9568	18.0764	18.3436	34.6625	37.1611	38.0141	2.13404	1.09359	-14.33	2.04047e-09	1.20944e-06	GO:0005319; GO:0008158; GO:0009507; GO:0016020; GO:0016021; GO:0005773; GO:0005774; GO:0048868; GO:0090153
AT4G16160	5.00227	7.26475	6.16843	13.2318	12.4812	15.8179	2.13289	1.09281	-3.9593	0.00159247	0.0141799	GO:0005524; GO:0005886; GO:0006468; GO:0016021; GO:0016020
AT3G50330	1.22103	1.18219	1.91632	2.5005	3.57187	3.51006	2.12805	1.08953	-2.78246	0.015379	0.0663027	NA
AT2G17470	2.50825	3.6427	2.89214	4.03587	8.13894	8.75549	2.12772	1.08931	-3.1559	0.00747532	0.0406605	GO:0003674; GO:0005634; GO:0008150
AT3G03170	6.44623	5.67382	2.62778	8.00064	10.4874	12.4662	2.12594	1.0881	-2.99415	0.0102233	0.0504096	GO:0005739
AT3G19440	3.97878	2.82497	3.33036	5.43201	8.94615	8.54015	2.12554	1.08783	-3.7519	0.00236597	0.0183997	GO:0005886; GO:0009055
AT3G48900	1.59361	2.70011	2.32242	3.80742	5.34734	5.61186	2.12309	1.08617	-3.67611	0.00273637	0.0201904	GO:0005085; GO:0005086; GO:0005737; GO:0005829; GO:0015031; GO:0016192; GO:0032012; GO:0050790; GO:0032588
AT2G18480	3.9489	3.10643	3.54145	8.25531	8.15416	7.52058	2.12254	1.08579	-4.95774	0.000251572	0.00383597	NA
AT1G67810	3.69365	3.57617	4.04866	7.56412	8.75703	9.20232	2.12235	1.08566	-4.01871	0.00142264	0.0130542	GO:0003993; GO:0009507
AT1G11915	1.97175	1.14542	1.41464	2.69192	3.80006	3.40088	2.11958	1.08378	-2.62358	0.0208525	0.0816607	GO:0003674; GO:0005737; GO:0008150; GO:0016021
AT4G13210	5.62727	8.49933	6.25784	10.602	16.4227	17.859	2.11781	1.08257	-4.31746	0.00081103	0.00877635	GO:0003674; GO:0005634; GO:0006979; GO:0010150
AT3G09540	18.402	13.7936	11.712	25.1233	34.73	35.8354	2.11526	1.08083	-4.86571	0.00029674	0.00431901	GO:0008150; GO:0016787
AT2G36590	6.17566	5.7657	4.94505	10.8403	13.6631	12.5539	2.11435	1.08021	-5.91373	4.84395e-05	0.00121498	GO:0005576; GO:0005618; GO:0009664; GO:0009826; GO:0009828; GO:0009831; GO:0016020; GO:0006949
AT3G14450	4.07608	3.38266	5.22216	10.7322	7.61518	9.87611	2.11324	1.07945	-4.33532	0.000784457	0.00858862	GO:0003674; GO:0005634; GO:0008150
AT3G18630	3.65202	2.35724	2.18347	5.81689	5.30671	6.29902	2.11222	1.07876	-3.27637	0.00591971	0.0344725	GO:0005634; GO:0005737; GO:0016925; GO:0031386
AT1G68862	1.94492	2.8246	2.8344	6.63825	5.02014	5.31148	2.11088	1.07784	-3.85642	0.00193724	0.0161095	GO:0008150; GO:0009507
AT1G68750	5.2373	3.76683	2.81815	8.37597	9.16667	7.74286	2.10921	1.0767	-5.20188	0.000163223	0.00284121	GO:0005634; GO:0008152; GO:0016597
AT4G11140	3.70363	2.75833	3.32149	5.25084	8.23598	8.51739	2.10705	1.07522	-3.66695	0.00278498	0.0204693	GO:0000166; GO:0005737; GO:0008150
AT1G11930	25.5489	35.2408	27.6209	59.0103	58.538	63.1827	2.10628	1.0747	-9.65209	2.41926e-07	2.97663e-05	GO:0004497; GO:0005634; GO:0016021; GO:0050660; GO:0050661; GO:0055114; GO:0004499; GO:0019761; GO:0080102; GO:0080103; GO:0080104; GO:0080105; GO:0080106; GO:0080107
AT5G56620	1.30227	1.68113	3.5037	4.74112	4.4818	4.24275	2.10614	1.0746	-2.65466	0.0196504	0.0784615	NA
AT5G47470	4.09739	2.55026	2.62473	5.99351	8.25932	6.22586	2.10597	1.07448	-3.74036	0.00241889	0.0186726	GO:0003824; GO:0005737; GO:0005739; GO:0008152; GO:0016787; GO:0016853; GO:0005507
AT3G20475	5.17078	4.33881	2.78235	8.47127	10.2027	8.12583	2.10444	1.07343	-3.87349	0.00187513	0.0158008	GO:0004674; GO:0005524; GO:0005886; GO:0006468; GO:0016021; GO:0016301
AT1G05577	1.98939	2.88917	1.48677	4.52668	4.79258	4.38445	2.10379	1.07299	-3.12572	0.00792523	0.0422314	GO:0008194; GO:0009507; GO:0009813; GO:0016757; GO:0016758; GO:0043231; GO:0052696; GO:0080043; GO:0080044
AT3G58990	10.2349	10.9344	15.1925	28.9099	23.8063	26.1754	2.10274	1.07227	-6.25731	2.76383e-05	0.000801705	GO:0004556; GO:0005886; GO:0005975; GO:0005983; GO:0019252; GO:0009507; GO:0010303; GO:0051060; GO:0009570
AT3G11165	3.15974	3.05924	2.36143	6.83022	6.52461	5.75271	2.10199	1.07176	-3.10201	0.00829743	0.0435181	GO:0003690; GO:0005739; GO:0006355
AT1G78930	4.22577	3.66069	3.78975	7.89472	8.4197	9.71818	2.10115	1.07118	-5.26334	0.000146567	0.00263545	GO:0003690; GO:0005739; GO:0006355; GO:0009507
AT4G17760	2.96707	2.8727	1.1404	4.05079	4.08451	6.33611	2.10055	1.07077	-2.52832	0.0249983	0.0925557	GO:0009507
AT3G03080	2.68891	2.60339	3.78945	6.29319	7.93197	6.1838	2.10026	1.07057	-3.4453	0.00426943	0.0276436	GO:0005634; GO:0016787; GO:0046872
AT1G08730	2.93727	2.10995	3.14404	6.20918	5.15218	6.31916	2.09578	1.06748	-5.82273	5.63558e-05	0.00135182	GO:0003674; GO:0005634; GO:0008150
AT3G09190	12.2682	8.07705	10.5623	22.7788	21.6174	23.1353	2.09493	1.0669	-5.57196	8.60377e-05	0.00180262	GO:0003674; GO:0005739; GO:0008150
AT1G16300	7.42893	8.63117	10.9263	21.9074	17.7946	19.3056	2.09276	1.06541	-5.97847	4.35249e-05	0.00111903	GO:0006006; GO:0006096; GO:0009507; GO:0009570; GO:0050661; GO:0051287; GO:0055114; GO:0009536; GO:0004365; GO:0005975; GO:0080022; GO:0080144
AT5G23770	2.76405	2.89915	2.47885	7.86169	4.91483	5.56203	2.09266	1.06534	-3.79622	0.00217344	0.0173875	GO:0003674; GO:0005575; GO:0008150
AT2G30650	4.44874	6.76852	7.40947	14.5333	13.7794	12.606	2.09224	1.06505	-4.83063	0.000316105	0.00452082	GO:0009507; GO:0012505; GO:0015103; GO:0016021; GO:0030001; GO:0046873; GO:0055072; GO:0006875; GO:0015086; GO:0070574
AT3G62890	4.9723	4.12642	3.5037	9.4553	10.2674	8.16787	2.09214	1.06498	-4.18035	0.00104849	0.0105678	GO:0003674; GO:0005634; GO:0008150
AT5G45040	1.41435	1.82581	1.69122	3.54004	4.21851	3.25263	2.09022	1.06365	-2.58202	0.0225719	0.0862973	GO:0004784; GO:0005739; GO:0005759; GO:0019430; GO:0046872; GO:0055114; GO:0010227
AT4G18280	20.7399	19.0762	25.1099	30.7926	58.1721	54.2546	2.09007	1.06355	-4.10229	0.00121461	0.0116936	GO:0008152; GO:0009117; GO:0016787; GO:0035529
AT1G68610	10.093	9.77201	4.22409	9.64563	20.8413	20.5034	2.08623	1.0609	-2.57419	0.022911	0.0872962	GO:0005634; GO:0008150; GO:0016740
AT2G33350	1.54753	1.74803	1.15654	3.3452	3.19552	3.11405	2.0848	1.05991	-3.12917	0.00787245	0.0420387	NA
AT2G05632	5.10789	1.64848	2.54492	7.36095	5.46901	5.87341	2.0839	1.05929	-2.59317	0.0220976	0.0849453	GO:0003677; GO:0004386; GO:0005524; GO:0005634; GO:0008026; GO:0019843; GO:0007131; GO:0051026
AT3G25810	12.1441	10.582	11.4356	21.3463	23.8227	28.1028	2.08292	1.05861	-6.57928	1.65795e-05	0.00056462	GO:0005737; GO:0009416; GO:0009686; GO:0045543; GO:0046872; GO:0055114; GO:0045487; GO:0052634
AT5G43403	1.8107	2.33748	2.16516	3.09007	6.64702	4.85817	2.0824	1.05824	-2.73835	0.0167393	0.0703219	GO:0004672; GO:0004674; GO:0005524; GO:0005829; GO:0005886; GO:0006468; GO:0016301; GO:0035556
AT1G11990	4.02047	5.95339	2.96935	7.26478	10.2554	9.92591	2.07833	1.05542	-4.01198	0.00144093	0.0131681	GO:0003674; GO:0005634; GO:0008150
AT1G77380	2.93166	4.38664	6.93144	5.45787	14.8589	11.9518	2.07458	1.05282	-2.52479	0.0251663	0.0929533	GO:0003674; GO:0005634; GO:0005737; GO:0008150
AT1G23610	3.02236	10.9734	6.09865	9.79988	13.0019	16.5078	2.07356	1.05211	-2.54505	0.0242166	0.0905358	GO:0008150; GO:0008483; GO:0009507
AT1G14660	2.95334	2.1866	2.80441	4.74357	6.21798	6.49227	2.07147	1.05065	-4.50184	0.000576042	0.00689461	GO:0003723; GO:0003968; GO:0009507; GO:0016441; GO:0031047
AT5G04390	2.07765	1.43683	2.12946	5.06519	4.08588	3.4129	2.06753	1.04791	-3.03974	0.00936032	0.0473041	GO:0003674; GO:0005576; GO:0007568; GO:0016021
AT5G41120	4.45623	5.75266	5.8995	10.864	11.3926	12.4442	2.06673	1.04735	-5.90632	4.90383e-05	0.00122158	GO:0005886; GO:0006865; GO:0015171; GO:0016020; GO:0016021; GO:0015193; GO:0015824
AT4G36230	5.43506	4.30543	4.87427	11.4676	11.223	9.6585	2.06188	1.04396	-3.9243	0.00170209	0.0148449	NA
AT3G01020	1.93095	4.36225	4.61791	7.90868	8.41755	6.29098	2.06162	1.04378	-2.62797	0.0206782	0.0812756	GO:0003677; GO:0003700; GO:0005634; GO:0006351; GO:0006355; GO:0009873; GO:0002213; GO:0009611; GO:0001944; GO:0051301
AT4G18270	5.27573	4.96604	5.38851	8.70323	12.2053	12.7226	2.0613	1.04356	-5.51836	9.42885e-05	0.00193731	GO:0005737; GO:0009733
AT2G38695	5.0314	6.49516	6.76838	15.1693	10.9666	13.7405	2.0594	1.04222	-4.28306	0.000864848	0.00920686	GO:0000982; GO:0000987; GO:0003677; GO:0003700; GO:0005634; GO:0006351; GO:0045944; GO:0046983
AT5G55720	23.8182	22.3922	21.9797	41.7074	49.4202	48.6233	2.05788	1.04116	-8.92563	5.9686e-07	5.70394e-05	GO:0005886; GO:0016829; GO:0030570; GO:0045490; GO:0046872
AT1G47490	13.1386	15.1209	15.1178	26.0601	30.2016	33.066	2.05691	1.04048	-7.76224	2.85347e-06	0.000166324	GO:0000166; GO:0005737; GO:0006397; GO:0009507; GO:0003723; GO:0005634; GO:0008143; GO:0003729
AT3G62550	139.029	171.063	194.818	270.872	392.745	384.675	2.05684	1.04043	-5.79789	5.87448e-05	0.00139063	GO:0009507; GO:0016746
AT5G27410	6.04719	6.65324	5.05347	12.6653	12.1086	12.3266	2.05588	1.03975	-7.6606	3.29609e-06	0.00018345	GO:0005524; GO:0005975; GO:0009507; GO:0016310; GO:0046872; GO:0050521; GO:0009941
AT3G29070	2.31183	5.59574	4.14658	7.89054	7.95623	8.63949	2.05526	1.03932	-2.8978	0.0123149	0.0573033	GO:0003674; GO:0005634; GO:0005737; GO:0007129
AT3G12470	4.45342	5.0304	4.65956	14.1867	7.1524	10.2417	2.05521	1.03928	-2.803	0.0147834	0.0646505	GO:0004871; GO:0005886; GO:0009416; GO:0016567; GO:0010087; GO:0010305; GO:0010588; GO:0048367; GO:0080022
AT1G34040	2.89189	2.29084	2.59351	5.20438	5.97153	5.74371	2.05347	1.03806	-3.9636	0.0015795	0.014141	GO:0000155; GO:0004673; GO:0005886; GO:0006952; GO:0009738; GO:0009873; GO:0046872; GO:0009736; GO:0005773; GO:0009788; GO:0010105; GO:0048364; GO:0005737; GO:0070301; GO:0071219; GO:0071732; GO:0090333
AT2G28580	1.28829	1.49678	1.38643	2.28648	2.48286	4.29596	2.05327	1.03792	-2.58184	0.0225794	0.0863129	GO:0003674; GO:0005575; GO:0008150
AT3G55660	13.6392	9.74166	11.2293	21.6734	24.778	24.6819	2.05315	1.03784	-7.67586	3.22526e-06	0.000180322	GO:0003824; GO:0005737; GO:0005739; GO:0008152; GO:0008483
AT4G35670	5.224	4.52544	1.97263	7.50742	8.13766	7.42962	2.05227	1.03722	-3.44452	0.00427588	0.0276694	GO:0003674; GO:0005634; GO:0008150
AT3G18145	0.909708	1.23308	0.979013	2.35976	1.87847	2.3013	2.05226	1.03721	-3.00483	0.0100143	0.0496604	GO:0003700; GO:0005634; GO:0006351; GO:0010014; GO:0043565; GO:0006355; GO:0010223
AT3G10290	1.08909	2.10891	1.70926	3.71721	2.06148	4.53965	2.05051	1.03598	-2.4755	0.0276292	0.0987282	GO:0003674; GO:0005886; GO:0016021; GO:0048235
AT3G49320	19.1384	15.4414	16.2102	39.193	34.3964	36.0666	2.04965	1.03538	-4.90516	0.000276422	0.00409829	GO:0003674; GO:0005739; GO:0008150
AT5G57890	4.38936	4.63609	2.14716	6.80973	7.41573	8.25905	2.04755	1.0339	-3.15592	0.00747494	0.0406605	GO:0003674; GO:0005737; GO:0008150; GO:0005773
AT1G73600	33.874	31.1967	39.0232	52.6381	82.0787	72.2013	2.04736	1.03377	-6.28065	2.66203e-05	0.00078137	GO:0005507; GO:0005576; GO:0008131; GO:0048038; GO:0055114
AT3G27640	11.1424	9.1283	13.0674	23.4032	25.9579	22.1751	2.04687	1.03342	-4.32684	0.000796966	0.00868316	GO:0005886; GO:0006810; GO:0009507; GO:0016020; GO:0016021; GO:0022857
AT5G18820	7.04724	10.1372	6.68125	12.0953	17.601	19.9113	2.04585	1.0327	-4.52088	0.000556164	0.0067116	GO:0004702; GO:0005524; GO:0005737; GO:0005886
AT3G54710	3.46954	2.70902	2.00745	5.42437	6.00878	5.66255	2.04464	1.03184	-5.20954	0.000161043	0.00281608	GO:0000165; GO:0000977; GO:0003700; GO:0005634; GO:0006351; GO:0009908; GO:0030154; GO:0045944; GO:0046983; GO:0009909
AT1G12880	8.34664	10.0053	11.0499	22.5192	17.7823	22.8513	2.04437	1.03166	-5.30802	0.000135577	0.00250776	GO:0005634; GO:0006351; GO:0006355; GO:0009734; GO:0003700; GO:0009733
AT5G47600	9.01303	7.27197	10.1038	19.4829	18.6112	18.5685	2.04286	1.03059	-4.25011	0.000919838	0.00959371	GO:0005576; GO:0006508
AT5G57380	2.44376	2.54804	3.5403	5.90275	5.17556	7.24118	2.04168	1.02976	-4.25088	0.00091852	0.00958402	GO:0003674; GO:0005634; GO:0008150
AT1G79800	9.58654	4.64082	3.0705	14.9577	8.95508	9.84223	2.0405	1.02892	-2.64626	0.0199682	0.0793815	GO:0003674; GO:0005739; GO:0008150; GO:0016021
AT5G65080	8.62555	6.7605	9.57736	20.4678	16.3975	17.0027	2.04001	1.02858	-4.96292	0.000249253	0.00380768	GO:0005351; GO:0005886; GO:0015144; GO:0016020; GO:0010311
AT2G45403	8.27163	6.86446	5.82855	8.0663	18.3003	21.4004	2.03802	1.02716	-2.54174	0.0243692	0.0908998	GO:0003677; GO:0005634; GO:0006351; GO:0006355
AT1G66650	2.54964	2.05712	3.42985	5.5114	5.55728	6.10782	2.03629	1.02594	-3.11646	0.00806863	0.042691	GO:0005507; GO:0005886; GO:0009055; GO:0016021; GO:0046658; GO:0031225
AT3G61760	6.9997	9.03609	7.11446	18.7941	12.8478	18.2438	2.0359	1.02567	-4.18238	0.0010445	0.0105459	GO:0003676; GO:0003677; GO:0004386; GO:0005524; GO:0005634; GO:0006281; GO:0008270; GO:0016569; GO:0009941
AT4G39590	1.7634	1.02439	1.58145	4.0927	2.67026	2.63598	2.0339	1.02425	-2.48475	0.0271497	0.0974955	GO:0003674; GO:0008150; GO:0005634
AT5G40942	3.01268	3.75025	6.56159	5.87579	12.1456	10.64	2.03382	1.02419	-2.6934	0.0182461	0.0745576	GO:0003674; GO:0007275
AT2G36660	8.63237	5.408	9.79095	17.8513	15.5533	16.057	2.03362	1.02405	-5.40557	0.000114474	0.00224007	GO:0005576; GO:0016829; GO:0030570; GO:0045490; GO:0046872
AT1G11740	1.35965	1.97461	1.21936	2.47502	2.96355	4.03885	2.0303	1.02169	-2.8167	0.0143987	0.063602	GO:0003824; GO:0005576; GO:0008150
AT3G08000	2.53437	4.55699	3.57166	8.40297	7.72532	6.66104	2.02766	1.01982	-3.46108	0.00414123	0.0270852	GO:0005634; GO:0008194; GO:0009813; GO:0016757; GO:0043231; GO:0052696; GO:0080043; GO:0080044; GO:0005829; GO:0050139
AT3G61680	6.56649	4.54117	9.04376	14.2478	12.2679	14.9664	2.02752	1.01971	-4.89401	0.000282012	0.00415195	NA
AT5G37500	7.0209	4.92579	5.4752	10.7661	11.6261	12.5777	2.02522	1.01808	-7.58221	3.68704e-06	0.000198056	GO:0003674; GO:0005634; GO:0008150
AT4G38380	7.59064	4.06141	4.12029	9.68131	10.1744	11.8291	2.02416	1.01733	-4.70375	0.000397846	0.00530232	GO:0003674; GO:0005575; GO:0008150
AT2G29890	10.9217	11.4091	10.8258	21.2871	21.2665	23.7951	2.02366	1.01696	-9.80642	2.01038e-07	2.71464e-05	GO:0003779; GO:0005737; GO:0005856; GO:0007010; GO:0051017; GO:0051693; GO:0015629; GO:0007015; GO:0030042; GO:0030835; GO:0045010; GO:0051014; GO:0051015; GO:0051016
AT1G12110	3.33761	2.48573	1.95711	8.67517	4.85966	3.83782	2.02045	1.01468	-2.88279	0.0126767	0.0584654	GO:0003674; GO:0005634; GO:0008150
AT1G69750	1.24045	1.201	1.27139	2.66125	2.43946	2.85272	2.01889	1.01357	-3.35015	0.00513184	0.0313195	GO:0003674; GO:0005575; GO:0008150
AT4G13450	2.00469	2.32911	3.95525	5.2001	5.79532	5.99334	2.01804	1.01296	-2.96219	0.0108748	0.05274	GO:0005576; GO:0006869; GO:0008289
AT3G21910	2.4448	2.02889	2.19255	5.96028	5.04832	3.61441	2.01731	1.01243	-2.84057	0.0137517	0.0616699	GO:0003677; GO:0003700; GO:0005634; GO:0006351; GO:0006355
AT5G27230	1.56466	1.21192	1.68387	4.05869	2.58472	2.96862	2.0172	1.01235	-3.36327	0.00500327	0.0307675	GO:0000166; GO:0003676; GO:0003723; GO:0005634; GO:0008150
AT3G47870	11.3395	19.518	9.03955	21.5017	31.2202	28.9755	2.0166	1.01193	-3.13334	0.00780904	0.0418383	GO:0003674; GO:0005739; GO:0008150
AT5G07810	5.88302	3.54412	3.98631	6.78238	10.4382	10.2974	2.01605	1.01153	-4.39834	0.000697681	0.00799203	GO:0003674; GO:0005739; GO:0008150
AT5G27889	21.7768	36.1444	13.9499	61.5852	42.8261	41.1381	2.01586	1.01139	-2.71377	0.0175475	0.0725682	GO:0004842; GO:0005634; GO:0006511; GO:0016567; GO:0005515
AT4G31620	7.61297	6.87944	10.0136	13.3384	17.6415	20.2799	2.01578	1.01134	-4.76677	0.00035481	0.00490098	GO:0003676; GO:0003677; GO:0005634; GO:0008150; GO:0046872
AT5G45140	10.7883	10.3689	9.11018	18.7603	18.7538	20.5092	2.01507	1.01083	-11.0599	4.83927e-08	1.0559e-05	GO:0001510; GO:0003723; GO:0006396; GO:0008173
AT1G04635	5.1728	5.72374	2.6509	8.57547	10.1728	8.49722	2.01448	1.01041	-2.70875	0.017717	0.0731096	GO:0000982; GO:0000987; GO:0003677; GO:0003700; GO:0005634; GO:0006351; GO:0045944; GO:0046983
AT2G46640	6.45299	6.66426	8.29494	14.3895	16.1379	14.3455	2.01422	1.01022	-6.48015	1.93753e-05	0.00062064	GO:0000287; GO:0009507; GO:0016114; GO:0010334; GO:0034002; GO:0034768; GO:0043693; GO:0050550; GO:0050551; GO:0050552; GO:0080015; GO:0005515
AT2G34600	4.36818	1.58597	2.9381	5.96364	4.50997	6.59248	2.0113	1.00813	-2.49356	0.0267006	0.0964164	GO:0003674; GO:0008150; GO:0009507
AT1G02800	8.29366	9.63585	7.93378	18.1166	18.0772	17.8017	2.00956	1.00688	-6.58289	1.64861e-05	0.000562993	GO:0003697; GO:0005634; GO:0006355; GO:0051321; GO:0005739; GO:0005515; GO:0000724
AT4G11050	2.44848	1.38285	2.92779	2.92493	4.77503	6.45204	2.00621	1.00447	-2.66262	0.0193534	0.0776403	GO:0005509; GO:0005575; GO:0008150
AT5G06990	1.70551	2.4769	1.52954	4.36583	3.22826	3.92224	2.00603	1.00434	-2.57388	0.0229243	0.08732	NA
AT3G55870	7.19969	5.31101	6.45682	12.6377	14.1588	13.4036	2.00494	1.00356	-5.07907	0.000202703	0.00332525	GO:0005737; GO:0005829; GO:0006099; GO:0008964; GO:0015977; GO:0015979
AT5G15070	3.40284	3.55471	4.33667	7.21309	7.76623	8.28901	2.00461	1.00332	-7.15725	6.86098e-06	0.000299406	GO:0003677; GO:0003682; GO:0005524; GO:0005634; GO:0006260; GO:0006351; GO:0008270; GO:0000808; GO:0005515; GO:0006355; GO:0010385
AT3G23880	6.60064	5.26293	5.57137	19.8783	12.5608	8.03635	2.00397	1.00286	-2.72045	0.0173239	0.0719677	NA
AT4G19560	2.11644	1.79299	2.60985	4.69539	5.09867	4.10677	2.00357	1.00257	-3.36945	0.00494376	0.0305268	GO:0005737; GO:0008270; GO:0016491; GO:0055114

## Sheet: STAR UP
A summary list of SR45-upregulated genes identified by STAR.
Column A	Annotated Gene ID (AGI), or Gene Locus Number
Column B-D	Reads Per Kilobase of Transcript Per Million Mapped Reads (RPKM) of three biological replicates of sr45-1
Column E-G	RPKM of three biological replicates of Col-0
Column H	Fold Change (Col-0/sr45-1)
Column I	Log2 of Fold Change
Column J	t-value
Column K	p-value calculated by Student T-test
Column L	False Discovery Rate (FDR) calculated using Benjamini-Hochberg procedure
Column M	GO IDs associated with each gene in TAIR 10 (www.geneontology.org)
AGI	sr45-1 rep1	sr45-1 rep2	sr45-1 rep3	Col-0 rep1	Col-0 rep2	Col-0 rep3	Fold Change	Log (Fold Change)	t	p-value	FDR	GO IDs
AT4G08093	0	0.401044	0.370803	0.852169	9.43638	14.8608	15.512	3.95532	3.34104	0.00437821	0.0360804	NA
AT3G46520	0.35815	0	0	2.08918	1.73198	1.42874	14.2328	3.83115	6.70359	6.46935e-06	0.000359122	GO:0005200; GO:0005524; GO:0005737; GO:0005856; GO:0007010; GO:0005739; GO:0009570; GO:0009941
AT5G38010	0	0.350884	0.324425	2.23676	5.00372	5.15956	12.9709	3.69721	6.35596	1.19092e-05	0.000548089	GO:0008194; GO:0016757
AT3G46510	0	0	0	0.600772	0.806372	0.58204	12.1305	3.60057	7.07887	3.41034e-06	0.000220713	GO:0005634; GO:0016567; GO:0016874; GO:0004842; GO:0005737; GO:0005829; GO:0070696; GO:0042742; GO:0043066; GO:2000028; GO:0005515
AT4G08109	0.117945	0	0	1.21413	0.407407	0.739369	11.4808	3.52115	5.89198	2.75966e-05	0.00102339	NA
AT1G29600	0	0	0	1.09252	1.53974	1.0887	10.8407	3.43838	6.68083	6.72965e-06	0.000366025	GO:0003676; GO:0003677; GO:0005634; GO:0008150; GO:0046872
AT4G22214	0	0	0.435723	2.00273	2.01609	3.88057	9.87439	3.30369	5.73239	3.70973e-05	0.00128377	GO:0005576; GO:0031640; GO:0050832
AT3G44790	0	0	0	1.30833	5.92674	4.88906	9.86082	3.30171	5.04597	0.000137601	0.003293	GO:0003674; GO:0005737; GO:0008150
AT4G08115	0.626285	0.151703	0.280526	4.40543	2.92049	2.40916	8.61244	3.10642	6.32128	1.26684e-05	0.000576985	NA
AT1G69150	0.567373	0.54973	0.254138	2.5309	5.87949	5.65842	8.52914	3.0924	5.85182	2.97197e-05	0.0010842	GO:0005634
AT3G12540	0.449187	0.435219	0	4.31567	3.10318	2.04789	8.2602	3.04618	5.49405	5.80768e-05	0.0017748	GO:0005634; GO:0008150
AT4G31470	0.636465	0	0	2.62071	2.63818	2.9017	8.15437	3.02757	5.52907	5.43496e-05	0.0016819	GO:0003674; GO:0005576; GO:0008150
AT1G15320	0.408163	0	1.09695	6.16239	2.81977	3.02389	8.14342	3.02563	4.89494	0.000185061	0.00400191	GO:0005634; GO:0006351; GO:0016021; GO:0043565
AT4G11210	1.45285	0.703835	3.25381	12.463	13.5498	15.7312	8.03121	3.00562	6.86749	4.87975e-06	0.000286851	GO:0003674; GO:0005576; GO:0006952; GO:0009807; GO:0048046
AT1G43810	3.48437	0	0	7.17363	10.8322	9.9285	8.00453	3.00082	4.93337	0.000171578	0.00382071	GO:0003674; GO:0008150; GO:0009507
AT4G29690	1.09609	0	0	2.75811	1.76686	2.08216	7.99493	2.99909	4.69896	0.000272897	0.00530102	GO:0008152; GO:0009117; GO:0016787; GO:0035529
AT4G27170	0.896416	0.868541	0.803047	6.1518	8.66996	9.70627	7.55387	2.91722	6.40074	1.09986e-05	0.000517684	GO:0005576; GO:0006869; GO:0008289; GO:0045735
AT3G46530	0.180068	0	0	0.617875	0.746394	0.718331	7.42201	2.89181	5.20264	0.000101483	0.00262338	GO:0005524; GO:0005634; GO:0006952; GO:0043531; GO:0005737; GO:0009814; GO:0005886; GO:0009626
AT3G21720	1.11677	1.62306	2.00089	9.96319	15.6231	11.9331	7.29654	2.86721	7.492	1.72259e-06	0.000136403	GO:0004451; GO:0005737; GO:0006097; GO:0006099; GO:0046872; GO:0046912; GO:0009514
AT2G46750	0	0.255366	0	0.904368	0.910399	1.2016	7.16678	2.84133	5.02285	0.000143961	0.00341486	GO:0003885; GO:0005576; GO:0016020; GO:0019853; GO:0050660; GO:0055114; GO:0050105
AT4G35370	0	0	0	1.26153	0.634973	1.5714	7.09812	2.82744	5.05276	0.000135791	0.00327003	GO:0000166; GO:0005737; GO:0008150
AT1G51070	0.428585	0	0.383945	2.05887	2.0726	2.6867	6.89833	2.78625	5.26342	9.02496e-05	0.00241538	GO:0003677; GO:0005634; GO:0006351; GO:0006355; GO:0046983; GO:0003700; GO:0005515
AT1G17300	0.585692	0.56748	0	3.21553	2.83235	3.33779	6.79596	2.76468	5.25447	9.18198e-05	0.00244034	GO:0003674; GO:0005634; GO:0008150
AT4G01533	0	0	0	2.77407	0.398939	1.64545	6.75344	2.75562	4.33998	0.000561635	0.00886336	GO:0003674; GO:0005575; GO:0008150
AT2G02020	2.20826	0	0	2.81441	1.96143	1.61802	6.68321	2.74054	3.61546	0.00248253	0.0246087	GO:0005215; GO:0006857; GO:0016020; GO:0016021; GO:0009705
AT1G25422	0	0	0	0.383373	1.54372	2.86524	6.66058	2.73565	4.01549	0.00108875	0.0139435	GO:0003674; GO:0005737; GO:0008150
AT4G18080	0.836817	0	0	3.44568	2.89055	2.38446	6.64921	2.73318	4.8448	0.000204314	0.00428073	GO:0003674; GO:0005634; GO:0008150; GO:0016021; GO:0009505
AT5G41010	0	0	0.800719	6.13397	1.85246	2.54688	6.60173	2.72284	4.36715	0.000531552	0.00854387	GO:0001054; GO:0001055; GO:0001056; GO:0003677; GO:0003899; GO:0005634; GO:0005666; GO:0005736; GO:0006351; GO:0046872; GO:0000418; GO:0000419; GO:0005665
AT5G38860	0.476611	0.46179	0	3.27082	2.30484	1.9013	6.41973	2.68251	4.91617	0.000177482	0.00389434	GO:0003677; GO:0003700; GO:0005634; GO:0046983; GO:0006355; GO:0006351
AT1G16610	8.52628	6.88429	7.6382	51.2964	49.6751	47.2944	6.40827	2.67993	17.3915	1.7908e-11	6.48145e-08	GO:0000166; GO:0003723; GO:0005681; GO:0006397; GO:0008380; GO:0016607; GO:0000398; GO:0005515; GO:0005654; GO:0005730; GO:0010182
AT1G49950	4.08433	0	4.87856	14.949	14.1082	13.9657	6.3197	2.65986	4.47995	0.000423249	0.00722583	GO:0000784; GO:0000786; GO:0003677; GO:0005634; GO:0006334; GO:0006351; GO:0031627; GO:0003700; GO:0042803; GO:0009651; GO:0009723; GO:0009733; GO:0009737; GO:0009739; GO:0009751; GO:0009753; GO:0046686; GO:0003691; GO:0000785; GO:0005730; GO:0043565; GO:0006357; GO:0033613; GO:0070491; GO:1990841
AT1G65210	0	0	0	2.83296	1.14074	1.41152	6.22364	2.63776	4.72105	0.000261151	0.00513959	GO:0003674; GO:0005575; GO:0008150
AT4G04315	0	0	0	0.289101	0.291029	0.320099	6.20125	2.63256	4.96842	0.000160162	0.00363578	GO:0003674; GO:0005575; GO:0008150
AT3G30350	0	0	0.106845	0.409248	0.494373	0.271877	6.14483	2.61937	4.47015	0.000431688	0.00735125	GO:0005739; GO:0005615; GO:0008083; GO:0008284; GO:0030154; GO:0009958; GO:0032880; GO:2000012
AT5G57500	0.399698	0.387269	0.358066	3.56589	3.8658	1.82226	6.14384	2.61914	5.24182	9.40855e-05	0.00247611	GO:0000139; GO:0005794; GO:0006486; GO:0008378; GO:0016021; GO:0016757
AT4G14465	0	0.329232	0	0.932769	1.40849	0.968234	6.12721	2.61523	4.48806	0.000416388	0.00713585	GO:0003680; GO:0003700; GO:0005634; GO:0006351; GO:0006355; GO:0010228; GO:0045087; GO:0042742; GO:0045824; GO:1900425
AT4G21200	0.827831	1.20313	0	2.27245	4.57521	4.01005	5.96416	2.57632	4.11317	0.000891344	0.0122125	GO:0005737; GO:0009686; GO:0046872; GO:0051213; GO:0055114; GO:0009685; GO:0052634; GO:0052635
AT2G47895	0	0	0	1.01497	5.10871	4.21426	5.92898	2.56778	3.9945	0.00113666	0.0144345	GO:0003674; GO:0005575; GO:0008150
AT4G16030	0	0.595176	0	2.52935	2.54622	1.05021	5.92277	2.56627	4.20353	0.00074119	0.0106998	GO:0003735; GO:0005739; GO:0005840; GO:0006412; GO:0022625
AT5G03130	0.665301	0	0.596005	4.56574	1.83848	3.03317	5.84051	2.54609	4.47474	0.000427718	0.00729287	GO:0003674; GO:0005739; GO:0008150
AT5G06800	0	0	0	0.803882	0.404622	0.500668	5.83985	2.54593	4.66635	0.000291235	0.00552177	GO:0003677; GO:0005634; GO:0006351; GO:0003700; GO:0006355
AT5G43420	0	0	0	1.03419	0.520546	0.644109	5.83985	2.54593	4.66635	0.000291235	0.00552177	GO:0005634; GO:0008270; GO:0016021; GO:0016567
AT3G55890	0	0	0	0.283391	0.285281	0.823664	5.80045	2.53616	4.27185	0.000644944	0.00971131	GO:0005634; GO:0008150; GO:0046872
AT3G16580	0	24.5571	0	75.3722	35.0192	19.2586	5.73748	2.52042	3.36555	0.00416196	0.0348485	GO:0003674; GO:0005737; GO:0008150; GO:0005773
AT3G17180	1.92429	0	0	7.92345	4.65284	1.09663	5.70536	2.51232	3.23235	0.00547984	0.0418892	GO:0004185; GO:0005576; GO:0005773; GO:0006508; GO:0051603
AT1G43150	0.45337	0	0	0.725976	0.41761	0.775109	5.69404	2.50945	3.71392	0.00202563	0.0213304	NA
AT1G15150	0	0	0	0.807332	0.609538	0.335211	5.68013	2.50592	4.49099	0.000413935	0.00711647	GO:0005215; GO:0005886; GO:0015297; GO:0016020; GO:0016021
AT3G55605	0	0	0	9.61918	3.22778	15.9759	5.6204	2.49067	4.12372	0.000872333	0.0120194	GO:0003674; GO:0005739; GO:0005759; GO:0008150
AT1G74470	1.1227	0.362595	0	1.79776	3.87803	1.91943	5.61199	2.48851	3.9524	0.00123931	0.0152788	GO:0009507; GO:0010189; GO:0015979; GO:0015995; GO:0016628; GO:0031969; GO:0045550; GO:0055114; GO:0009941; GO:0009535; GO:0016020; GO:0005515; GO:0009534
AT3G07250	0.445617	2.59056	1.99601	13.7615	5.23348	7.61855	5.48751	2.45615	4.17073	0.000792469	0.0111939	GO:0000166; GO:0003723; GO:0005634; GO:0006810; GO:0006913; GO:0009506
AT1G62240	0	0.643918	0	1.82433	1.83649	1.89369	5.4339	2.44199	4.21361	0.000726111	0.0105476	GO:0003674; GO:0008150
AT3G12440	0	0	0.605144	2.31788	0.933334	2.69472	5.42341	2.4392	3.95236	0.00123942	0.0152788	GO:0003676; GO:0005576; GO:0016740
AT1G74500	0	0.734099	0.678743	3.63969	3.14054	3.02246	5.41564	2.43713	4.51281	0.000396155	0.00690782	GO:0003677; GO:0003700; GO:0005634; GO:0006351; GO:0006355; GO:0009740; GO:0009742; GO:0040008; GO:0046983; GO:0005515; GO:0005737; GO:0010086
AT2G21720	0.259896	0	0	2.31866	0.179548	0.592447	5.33056	2.41429	3.16349	0.00631575	0.0458365	GO:0016021
AT5G51940	0	0	0	1.77834	0.596732	2.46127	5.29323	2.40415	4.0955	0.000924146	0.0125029	GO:0001054; GO:0001055; GO:0001056; GO:0003677; GO:0003899; GO:0005634; GO:0005666; GO:0005736; GO:0006351; GO:0000418; GO:0000419; GO:0005665
AT2G12450	0	0.178428	0	0.505517	0.381666	0.629685	5.28858	2.40288	4.05172	0.00101083	0.0132302	NA
AT1G35440	0	0	0.742603	1.70663	4.00869	1.41721	5.27935	2.40036	3.82443	0.00161269	0.0182897	GO:0000307; GO:0004693; GO:0005634; GO:0007049; GO:0016538; GO:0019901; GO:0045737; GO:0045944; GO:0051301; GO:0051726; GO:1901409
AT1G30100	0.599936	2.03448	0	1.85272	3.31569	3.58991	5.24197	2.39011	3.46275	0.00340427	0.030602	GO:0009507; GO:0009535; GO:0046872; GO:0055114; GO:0009579; GO:0009688; GO:0045549; GO:0009414; GO:0010162
AT3G55340	0	2.76008	0	2.44367	3.44396	3.24683	5.23826	2.38909	3.35189	0.00428119	0.0356262	GO:0000166; GO:0003723; GO:0005794; GO:0008270; GO:0003729; GO:0009920; GO:0019898
AT1G56400	0	0	0.363963	1.39408	0.561353	1.38921	5.23678	2.38868	3.89986	0.00138069	0.016448	GO:0003674; GO:0005634; GO:0008150
AT1G59950	0	0.257678	0.714743	1.6426	1.10237	1.97029	5.19584	2.37736	3.939	0.0012739	0.0155142	GO:0009507; GO:0016491; GO:0055114
AT3G17260	0.727281	0	0	3.49376	1.50731	1.2434	5.18792	2.37516	3.87294	0.00145934	0.0171123	NA
AT4G33280	0	0.626041	0.578833	2.43881	2.0087	1.84112	5.15742	2.36665	4.11191	0.000893648	0.0122379	GO:0003677; GO:0003700; GO:0005634; GO:0006351; GO:0006355; GO:0005773
AT3G12420	0.249791	0.242024	0.447547	3.25704	1.5531	1.28117	5.133	2.3598	4.54895	0.000368404	0.00656233	GO:0003676; GO:0005634; GO:0016740
AT5G24900	0.22842	0	0.204628	1.0973	0.789013	0.781042	5.12456	2.35743	4.31976	0.000585151	0.00908537	GO:0004497; GO:0005506; GO:0005789; GO:0016021; GO:0016705; GO:0019825; GO:0020037; GO:0055114
AT2G13960	0	0	0	0.694412	1.04856	0.864977	5.118	2.35558	4.31387	0.00059218	0.0091313	GO:0000981; GO:0001135; GO:0003677; GO:0003700; GO:0005634; GO:0006355; GO:0006357; GO:0016021; GO:0030154; GO:0043565; GO:0044212
AT5G52070	0	0	0	0.257369	0.388629	0.320586	5.118	2.35558	4.31387	0.00059218	0.0091313	GO:0005575; GO:0008150
AT3G42540	1.39849	0	0	3.83895	2.89841	3.98491	5.11213	2.35392	4.04954	0.00101534	0.0132762	NA
AT1G48320	0	0	0	2.06461	0.519594	1.28586	5.07762	2.34415	4.03505	0.00104596	0.0135778	GO:0009507; GO:0016787; GO:0016788; GO:0042372; GO:0047617; GO:0005777; GO:0051289
AT2G27660	0.245515	0.237881	0	1.85338	0.67845	0.69958	5.05374	2.33735	3.89713	0.00138847	0.0165186	NA
AT5G16090	0.968186	0.938079	0.867341	7.9732	6.68865	3.31054	5.00862	2.32441	4.56339	0.000357874	0.00641054	GO:0003684; GO:0005634; GO:0005737; GO:0006289; GO:0043161
AT5G52155	0.820125	0	0	0.562825	2.83289	4.20641	4.99573	2.3207	3.17661	0.00614731	0.0452073	NA
AT1G64620	0.258156	0	0	1.24015	0.35669	0.588479	4.98701	2.31817	3.7002	0.00208383	0.0217285	GO:0003677; GO:0005634; GO:0006351; GO:0046872; GO:0003700; GO:0006355; GO:0005515; GO:0044212; GO:0043565
AT4G15300	0	0	0.306602	1.17437	0.709323	0.780175	4.98383	2.31726	3.93967	0.00127215	0.0155119	GO:0004497; GO:0005506; GO:0005783; GO:0007275; GO:0010268; GO:0016125; GO:0016132; GO:0016705; GO:0019825; GO:0020037; GO:0055114
AT4G11310	1.69316	0	1.1376	4.35735	3.50913	3.13596	4.97622	2.31505	3.72348	0.00198603	0.021018	GO:0004197; GO:0005576; GO:0005615; GO:0005764; GO:0006508; GO:0008234; GO:0051603; GO:0005618
AT5G05890	0.363855	0.705081	0	1.99761	1.25683	2.07356	4.95699	2.30946	3.93456	0.00128558	0.0156233	GO:0005634; GO:0008194; GO:0009813; GO:0016757; GO:0043231; GO:0052696; GO:0080043; GO:0080044; GO:0005829; GO:0050139
AT1G61630	0.448208	0	0	1.23036	0.619283	1.53257	4.93732	2.30373	3.78591	0.00174598	0.0192415	GO:0005337; GO:0016021; GO:0015858; GO:0005886
AT4G20230	0.30026	0	0	0.824234	0.414865	1.02669	4.93732	2.30373	3.78591	0.00174598	0.0192415	GO:0005737
AT5G15620	0	0	0	1.72988	0.580472	0.23942	4.93371	2.30267	3.59938	0.00256643	0.0252544	GO:0003674; GO:0005634; GO:0008150
AT5G28080	0.213477	0.827354	0	2.34403	1.17983	0.729946	4.93252	2.30233	3.31797	0.00459201	0.0373506	GO:0004672; GO:0004674; GO:0005524; GO:0005829; GO:0005886; GO:0006468; GO:0016301; GO:0035556
AT2G21130	0	0	1.01937	2.34268	1.96525	1.29693	4.91934	2.29846	3.56141	0.00277602	0.0266873	GO:0000413; GO:0003755; GO:0005737; GO:0006457; GO:0042277; GO:0005886; GO:0005829
AT1G27860	0	0	1.27011	1.94595	3.42812	1.61595	4.91811	2.2981	3.47516	0.00331799	0.0300472	GO:0003674; GO:0005634; GO:0008150
AT5G01330	0.284734	0	0.255077	1.75863	0.786827	0.811332	4.91194	2.29629	3.95676	0.00122826	0.0152114	GO:0000287; GO:0004737; GO:0005622; GO:0009507; GO:0016831; GO:0030976
AT3G01960	0	0	1.2939	1.98241	8.98033	2.46934	4.90841	2.29526	3.34162	0.00437299	0.0360594	GO:0003674; GO:0005575; GO:0008150
AT2G35150	0	0	0	0.726599	0.731445	1.20676	4.89833	2.29229	4.17047	0.000792879	0.0111939	GO:0003674; GO:0005576; GO:0005615; GO:0008150; GO:0048046
AT5G03204	0	0	0	2.73649	0.918247	3.02991	4.89694	2.29188	4.01124	0.00109829	0.0140271	GO:0003674; GO:0008150; GO:0009507
AT1G77980	0	0	0	0.284247	1.14457	0.708131	4.86597	2.28273	3.75856	0.00184732	0.0200546	GO:0000165; GO:0000977; GO:0005634; GO:0006351; GO:0045944; GO:0046983; GO:0003700; GO:0006355; GO:0005515; GO:0009555; GO:0010152; GO:0080092
AT1G33612	0.576926	0.558986	0.258417	2.37555	1.99283	3.12344	4.8431	2.27593	5.06095	0.000133635	0.00322678	GO:0005886
AT5G33315	0	0	3.16164	3.633	2.43815	4.02254	4.80534	2.26464	3.22076	0.00561242	0.0425403	NA
AT4G27370	3.3543	3.39772	2.32199	13.3931	12.1131	18.5075	4.79776	2.26236	8.46817	3.74267e-07	4.38104e-05	GO:0003774; GO:0003779; GO:0005516; GO:0005524; GO:0016459; GO:0030048
AT2G03020	1.63301	0	0	2.98848	1.88026	1.24084	4.78857	2.25959	3.22734	0.0055368	0.0421809	GO:0005737
AT5G66060	1.58543	1.53613	0.946866	7.25354	6.57172	8.13167	4.78815	2.25947	5.83012	3.09373e-05	0.00111802	GO:0004656; GO:0005506; GO:0005789; GO:0016021; GO:0016705; GO:0016706; GO:0018401; GO:0031418; GO:0055114
AT5G39950	0	0	0.792678	1.82171	3.05643	1.51278	4.77023	2.25406	3.75506	0.0018607	0.020134	GO:0004791; GO:0005737; GO:0006662; GO:0015035; GO:0034599; GO:0045454; GO:0047134; GO:0055114; GO:0000103; GO:0005886; GO:0005739; GO:0005829; GO:0016671
AT1G60280	1.18148	0.572372	1.05842	5.27028	4.89732	5.04984	4.76123	2.25134	5.27142	8.88695e-05	0.00238786	GO:0003677; GO:0005634; GO:0006351; GO:0003700; GO:0006355
AT1G28610	5.1772	3.76216	4.63796	16.8765	26.1542	24.341	4.73971	2.2448	7.87673	9.30408e-07	8.70061e-05	GO:0005576; GO:0005739; GO:0016042; GO:0016298; GO:0016787; GO:0016788; GO:0046872; GO:0052689
AT1G75070	0	0	0	17.6352	11.8352	9.76303	4.70694	2.23479	4.10002	0.000915643	0.0124316	GO:0005575; GO:0006412; GO:0006414; GO:0030533
AT3G21950	1.35994	0	1.21829	2.79985	3.75803	4.65009	4.67296	2.22434	3.72569	0.00197699	0.020952	GO:0005634; GO:0008168; GO:0032259; GO:0046686
AT1G08005	1.38904	2.69169	0	8.57927	5.75766	4.74958	4.66951	2.22327	3.74178	0.00191242	0.0204887	GO:0003674; GO:0005575; GO:0008150
AT1G19060	0	0	0	1.4696	0.493133	1.22038	4.64563	2.21587	3.92236	0.00131825	0.0159439	GO:0003674; GO:0005634; GO:0008150
AT4G26340	0	0	0	0.983526	0.330028	0.816737	4.64563	2.21587	3.92236	0.00131825	0.0159439	GO:0003674; GO:0005634; GO:0008150
AT4G39290	0	0	0	1.1564	0.388039	0.960298	4.64563	2.21587	3.92236	0.00131825	0.0159439	GO:0003674; GO:0005634; GO:0008150
AT2G37860	0	0	0.273378	0.628269	0.632459	0.869542	4.635	2.21257	3.77115	0.00179995	0.0196832	GO:0003674; GO:0016021; GO:0031969; GO:0048366; GO:0016020; GO:0009507; GO:0009941; GO:0009536; GO:0000302; GO:0009648
AT4G17200	0.538162	0	0	1.47729	0.743572	1.53346	4.6305	2.21117	3.68289	0.00215966	0.0222602	GO:0003674; GO:0005634; GO:0008150
AT5G49290	0	0.161502	0.149323	0.571951	0.460613	0.759933	4.62903	2.21071	3.9409	0.00126895	0.0154798	GO:0016021; GO:0007165
AT2G27140	0.667461	0	1.79382	2.74834	2.76667	4.56453	4.62397	2.20913	3.55987	0.00278489	0.0267395	GO:0003674; GO:0005634; GO:0009408; GO:0016021; GO:0016020
AT3G45030	0	0	0	0.488734	0.245997	1.01463	4.61215	2.20544	3.72577	0.00197666	0.020952	GO:0003735; GO:0006412; GO:0009507; GO:0015935; GO:0022627; GO:0005829; GO:0005794
AT4G15370	0	0	0	0.181183	0.182392	1.20366	4.60126	2.20203	3.23282	0.00547456	0.0418607	GO:0003824; GO:0019745; GO:0010686; GO:0080011
AT5G05880	0	0.703421	0	0.996454	1.50465	0.827473	4.5622	2.18973	3.29631	0.00480211	0.0383641	GO:0008194; GO:0009813; GO:0016757; GO:0043231; GO:0052696; GO:0080043; GO:0080044; GO:0005829; GO:0050139
AT1G55207	2.3273	0	0	1.59715	4.8234	4.64204	4.55471	2.18736	3.10038	0.00719179	0.0499033	GO:0009507; GO:0016021
AT3G56380	0	0	0.665658	2.54966	1.02667	1.69383	4.52947	2.17934	3.59557	0.0025867	0.0253797	GO:0000156; GO:0000160; GO:0005634; GO:0006351; GO:0006355; GO:0009736
AT1G59850	0	0	0.712439	1.09154	1.09882	1.13304	4.50747	2.17232	3.40324	0.00385005	0.0331968	GO:0008150
AT4G29930	0.393075	0	0	0.809262	0.271553	0.672025	4.50288	2.17085	3.20566	0.00578996	0.0434094	GO:0003677; GO:0005634; GO:0006351; GO:0046983; GO:0003700; GO:0006355
AT4G14276	0	8.35743	1.28787	6.90608	9.93163	10.6506	4.496	2.16864	3.17143	0.00621322	0.0454809	GO:0005576
AT2G17660	6.5148	0	4.86352	10.4321	9.75153	12.3757	4.48992	2.16669	3.27118	0.00505787	0.03991	GO:0003674; GO:0010167
AT1G48950	0	0	0.73146	1.30746	0.564078	0.930633	4.4791	2.16321	3.0822	0.00746578	0.0512497	GO:0005634; GO:0008150; GO:0008270
AT3G16130	0	0.248878	0	0.881391	0.709815	0.292769	4.47294	2.16122	3.4178	0.00373587	0.0325294	GO:0005634; GO:0005089; GO:0043547
AT2G39180	0	0	0.210957	0.484816	0.650732	0.402599	4.46578	2.15891	3.6606	0.00226142	0.0229925	GO:0000166; GO:0003676; GO:0004674; GO:0005524; GO:0006468; GO:0016021; GO:0016301; GO:0004672; GO:0042803
AT4G10680	0	0	1.00637	3.08375	2.32823	1.9206	4.44563	2.15239	3.66699	0.00223178	0.0227945	GO:0003743; GO:0005634; GO:0006352; GO:0006355; GO:0006413; GO:0008270; GO:0017025
AT4G15100	0	0	0.34946	1.07083	0.808476	0.666924	4.44563	2.15239	3.66699	0.00223178	0.0227945	GO:0004185; GO:0005576; GO:0006508; GO:0051603
AT2G27670	0	0	0	0.479869	1.44921	1.19547	4.43273	2.14819	3.66515	0.0022403	0.0228384	GO:0003674; GO:0008150; GO:0009507
AT1G56690	2.3328	1.97773	1.82859	7.40427	11.8856	10.3031	4.42759	2.14652	6.2803	1.36308e-05	0.000607587	GO:0005739; GO:0008150; GO:0008270
AT1G78450	3.57972	1.98194	4.12311	14.0379	16.6046	14.2802	4.40302	2.13849	6.57391	8.1074e-06	0.000418955	GO:0008150; GO:0009507
AT5G45910	0	0	0	0.331436	0.333647	1.92661	4.38791	2.13354	3.23952	0.00539935	0.0414741	GO:0005576; GO:0016042; GO:0016788; GO:0052689
AT2G25150	1.17361	1.13712	2.10275	4.83247	6.48627	9.36359	4.37874	2.13052	5.04345	0.000138282	0.00330637	GO:0005737; GO:0006596; GO:0008216; GO:0016740; GO:0080073
AT4G24420	2.84209	0	1.27303	5.36369	3.92688	4.4541	4.36995	2.12762	3.43434	0.00361028	0.0319001	GO:0000166; GO:0005634; GO:0008150
AT1G68950	8.44841	0	0	5.79786	35.0192	24.0732	4.36532	2.12609	3.026	0.00837901	0.0554135	GO:0005575; GO:0006412; GO:0006414; GO:0030533
AT1G26140	0	1.222	0	2.59659	3.48521	2.15625	4.35837	2.12379	3.55726	0.00279995	0.0268267	GO:0003674; GO:0005634; GO:0008150
AT2G21970	0	0.658827	0	1.39993	0.939508	2.32504	4.35714	2.12338	3.43616	0.00359672	0.0318221	GO:0009507; GO:0009535; GO:0009765; GO:0016168
AT2G36402	3.11482	9.05388	4.65064	22.801	24.3877	24.8513	4.35217	2.12173	5.70099	3.93367e-05	0.0013372	NA
AT5G05430	0	0	0.495957	0.379932	1.91233	1.89301	4.35206	2.1217	3.03997	0.00814221	0.0543124	GO:0003674; GO:0005634; GO:0008150
AT1G70230	1.03421	0.334017	0.926489	2.83898	4.04871	3.73276	4.34044	2.11784	4.73528	0.000253863	0.00502925	GO:0000139; GO:0005634; GO:0016021; GO:0016413; GO:0005794; GO:0010411
AT1G23620	1.37972	2.67363	2.47202	8.04826	9.53169	11.9908	4.33809	2.11706	5.91056	2.66683e-05	0.000997209	NA
AT2G18550	0	0	0.522208	2.00021	0.805419	0.996604	4.2987	2.1039	3.45596	0.00345238	0.0309102	GO:0003677; GO:0005634; GO:0006351; GO:0006355; GO:0043565; GO:0003700
AT5G63950	2.50323	2.12222	2.66297	9.66311	11.8892	11.2342	4.28721	2.10004	9.7282	6.1616e-08	1.27607e-05	GO:0003677; GO:0004386; GO:0005524; GO:0005634; GO:0006310; GO:0046686; GO:0045951
AT3G20395	4.28288	0	3.83678	11.7568	11.8352	17.0853	4.27628	2.09636	3.72623	0.0019748	0.0209486	GO:0008270; GO:0016021
AT1G65320	0	0	0	0.440879	0.887639	0.183057	4.2579	2.09014	3.43223	0.00362605	0.0319808	GO:0005774; GO:0008150; GO:0016021; GO:0005773
AT1G22340	0.726852	0	0.651145	5.48696	1.00428	1.03556	4.2564	2.08963	2.78575	0.0136808	0.0774773	GO:0005634; GO:0008194; GO:0009813; GO:0016757; GO:0043231; GO:0052696; GO:0080043; GO:0080044; GO:0015020
AT3G16540	0	0.260033	0	0.184179	0.927038	0.917674	4.24739	2.08658	2.9646	0.00950236	0.0604804	GO:0005739; GO:0006508; GO:0008236; GO:0009535
AT5G46010	1.23594	0	5.53604	5.93729	6.83073	6.33912	4.20089	2.07069	3.20622	0.00578332	0.0433837	GO:0003677; GO:0005634; GO:0003700; GO:0006355; GO:0005773
AT4G32540	0	0.41041	0	0.872069	0.877885	0.965574	4.18021	2.06357	3.49786	0.00316585	0.0291299	GO:0004497; GO:0004499; GO:0005737; GO:0009851; GO:0050660; GO:0050661; GO:0055114; GO:0103075; GO:0022603; GO:2000024; GO:0009911; GO:0010229; GO:0048825; GO:0048827
AT3G08750	0.55813	0.540775	0	3.44724	1.54232	0.954214	4.1789	2.06312	3.3292	0.00448668	0.0367046	GO:0003674; GO:0005737; GO:0008150
AT1G78590	0.70889	0	0.317527	1.70271	1.22433	1.21196	4.1759	2.06209	3.53492	0.00293232	0.0276812	GO:0003951; GO:0005524; GO:0005737; GO:0016310; GO:0019363; GO:0019674; GO:0005829; GO:0006741; GO:0042736
AT4G13985	0	0	0	0.306699	1.85246	0.254688	4.17248	2.0609	3.00194	0.00880277	0.057301	GO:0003674; GO:0005634; GO:0008150
AT1G29010	2.43048	0.588725	0	5.42086	2.09885	2.42392	4.16919	2.05977	3.04978	0.00797995	0.0536148	GO:0005634; GO:0006351; GO:0006355; GO:0005515; GO:0045892; GO:0048366
AT1G08165	2.38428	0.770047	2.13594	7.09043	7.68677	8.15263	4.15802	2.0559	4.69075	0.000277399	0.0053614	GO:0003674; GO:0005634; GO:0008150
AT5G09780	2.3339	0.565332	0.522702	3.60378	5.24018	4.3227	4.15527	2.05494	4.10802	0.000900789	0.0122981	GO:0003677; GO:0003700; GO:0005634; GO:0006351; GO:0006355
AT1G75260	0	0	0.598912	0.688202	0.461861	1.71448	4.12987	2.0461	2.90166	0.0108067	0.0657362	GO:0009507; GO:0016651
AT1G55420	0.755493	0.244	1.128	1.38259	2.60964	5.31007	4.12039	2.04278	3.3353	0.00443048	0.0363906	GO:0005576; GO:0009561
AT5G34836	0.132774	0	0	0.637827	0.0917259	0.226998	4.12001	2.04265	3.02501	0.00839601	0.055485	NA
AT1G12950	1.22247	1.77668	1.36892	7.13097	6.54513	5.74751	4.10238	2.03646	5.83414	3.07079e-05	0.00111272	GO:0005215; GO:0005886; GO:0006855; GO:0015238; GO:0015297; GO:0016020; GO:0016021; GO:0048767
AT5G20370	0	0.857326	0	1.82171	1.22257	2.5213	4.09877	2.03519	3.35528	0.00425131	0.0354469	GO:0003674; GO:0005739; GO:0008150
AT4G10507	0	0	1.09405	0.838107	4.21848	3.47989	4.09517	2.03392	2.96249	0.00954356	0.0606709	GO:0003674; GO:0005575; GO:0008150
AT5G51390	0	0	0	1.69978	1.71111	1.41152	4.09487	2.03382	3.75493	0.00186122	0.020134	GO:0003674; GO:0005739; GO:0008150
AT2G27145	1.88029	0	0	1.29038	5.19594	6.42931	4.09387	2.03346	2.97237	0.00935234	0.059851	GO:0005576; GO:0031640; GO:0050832
AT3G04445	0.619833	0	0	1.27611	1.28462	1.05971	4.09367	2.03339	3.48674	0.00323948	0.0296051	NA
AT4G10250	0.595878	0	0	1.22679	1.23498	1.01875	4.09367	2.03339	3.48674	0.00323948	0.0296051	GO:0003674; GO:0009408; GO:0009507; GO:0005783
AT1G02490	0	6.01567	0	9.94197	10.0083	2.35885	4.08914	2.0318	2.60461	0.0197098	0.0985244	GO:0003674; GO:0005575; GO:0008150
AT4G15250	0	0.933682	1.29491	2.97593	2.66292	2.47127	4.07432	2.02656	3.34022	0.00438564	0.0361058	GO:0005634; GO:0008270; GO:0003700
AT4G18180	0	0	0.307626	0.235659	0.948924	1.17417	4.06517	2.02331	2.95572	0.00967661	0.0612132	GO:0004650; GO:0005576; GO:0005975; GO:0071555
AT5G51930	0.307445	0.297884	0.275422	1.47692	1.91157	1.05125	4.06354	2.02274	4.17944	0.000778503	0.0110605	GO:0005576; GO:0016021; GO:0016614; GO:0016832; GO:0050660; GO:0055114
AT1G01695	0.371975	0	0.333231	0.510548	1.79883	1.48389	4.06032	2.02159	3.11976	0.00691069	0.0487631	GO:0005634; GO:0008150; GO:0016740
AT2G19920	1.81339	1.757	2.43677	7.71571	7.76717	10.2309	4.05492	2.01967	7.48183	1.75133e-06	0.000137166	GO:0003723; GO:0003968; GO:0009507; GO:0016441; GO:0031047
AT5G27940	0.777723	0.753539	0.696717	2.66863	3.22371	4.87536	4.05189	2.0186	4.13775	0.000847667	0.0118003	GO:0003674; GO:0005634; GO:0005737; GO:0008150
AT3G44770	0	0	0	5.22524	3.50672	1.44637	4.04539	2.01628	3.48053	0.00328137	0.0298285	GO:0003674; GO:0005739; GO:0008150; GO:0016021
AT5G38300	0	0	0	1.09271	0.733333	0.302469	4.04539	2.01628	3.48053	0.00328137	0.0298285	GO:0003674; GO:0005575; GO:0008150
AT5G65380	0	0	0	0.437537	0.293637	0.121113	4.04539	2.01628	3.48053	0.00328137	0.0298285	GO:0005215; GO:0005886; GO:0009835; GO:0015297; GO:0016020; GO:0016021
AT4G10150	0	1.06421	0.983965	3.39198	3.794	1.56487	4.04454	2.01598	3.16741	0.00626491	0.0456853	GO:0005634; GO:0008270; GO:0016021; GO:0016567
AT1G29570	0	0	0	0.876282	0.441063	1.09152	4.04381	2.01571	3.59815	0.00257299	0.0252912	GO:0003677; GO:0005634; GO:0008150; GO:0046872
AT4G17580	0	0	0	1.13775	0.57267	1.41721	4.04381	2.01571	3.59815	0.00257299	0.0252912	GO:0003674; GO:0016021; GO:0043066
AT5G43290	0	0	0	0.741233	0.373088	0.923299	4.04381	2.01571	3.59815	0.00257299	0.0252912	GO:0003700; GO:0005634; GO:0006351; GO:0006355; GO:0043565
AT1G69760	2.33611	0	1.04639	4.00799	2.42083	2.88453	4.03331	2.01196	3.0025	0.00879262	0.0572765	GO:0003674; GO:0005634; GO:0008150
AT1G65160	1.19754	1.1603	0	2.4655	3.30926	5.45971	4.03043	2.01093	3.39727	0.00389784	0.0334249	GO:0005634; GO:0006511; GO:0016579; GO:0036459
AT2G19640	0.3567	0.345608	0	1.22396	0.985695	1.01639	4.02718	2.00977	3.57091	0.00272202	0.0263804	GO:0005634; GO:0005694; GO:0008150; GO:0018024
AT1G18120	1.00828	1.30257	0.301088	5.99692	2.32189	2.87304	4.0269	2.00967	3.72769	0.00196885	0.0209267	NA
AT1G28620	0.354445	0.343423	0.317527	2.18919	0.979464	1.81794	4.02634	2.00947	4.02665	0.00106413	0.0137342	NA
AT3G25750	0	0	0	0.498521	1.00369	1.24194	4.02521	2.00906	3.4916	0.00320713	0.0294225	GO:0003674; GO:0005634; GO:0008150
AT4G13572	0	0	0	0.636457	1.2814	1.58557	4.02521	2.00906	3.4916	0.00320713	0.0294225	GO:0003674; GO:0005739; GO:0008150
AT3G09910	37.3778	36.2155	20.9279	112.224	138.794	141.12	4.02212	2.00795	6.15149	1.71847e-05	0.000719537	GO:0005525; GO:0005794; GO:0005886; GO:0007264; GO:0015031
AT1G23650	0	13.7369	31.7527	53.5136	34.2812	48.4785	4.01585	2.00571	3.14461	0.00656612	0.0471036	GO:0003674; GO:0005739; GO:0008150
AT2G17920	0.782658	0.75832	1.40228	4.02834	3.51451	5.12931	4.00902	2.00325	4.84062	0.000206009	0.00430794	GO:0005634; GO:0008150
AT1G66120	0	0.322307	0.298002	2.05458	0.689428	0.758293	3.99564	1.99843	3.2255	0.00555786	0.0422457	GO:0005739; GO:0005777; GO:0019605; GO:0047760
AT4G01930	0	0.556125	0.257095	1.57559	1.38784	0.6542	3.99104	1.99676	3.16647	0.00627708	0.0457337	GO:0005634; GO:0035556; GO:0046872
AT4G25990	3.37013	2.67164	3.8425	18.082	12.0645	12.5712	3.98993	1.99636	6.69686	6.5452e-06	0.000360287	GO:0003674; GO:0008150
AT2G04170	0.816866	0.791465	0.487856	2.80294	3.38596	3.10348	3.94607	1.98041	5.02148	0.000144349	0.00341804	NA
AT5G37280	2.84209	2.75372	0	6.50144	7.19928	4.31913	3.94564	1.98026	3.0912	0.00732881	0.0505673	GO:0005634; GO:0008270
AT2G46995	5.27123	10.2146	14.1666	43.4096	40.0576	42.0561	3.94501	1.98003	4.41785	0.00047974	0.00793855	NA
AT3G12850	0.41143	0.398637	0	2.82351	0.284234	1.64128	3.93901	1.97783	2.77429	0.0140024	0.0785064	GO:0005634
AT3G61040	0	0.28784	0	0.815499	0.410469	0.507903	3.93659	1.97695	3.2716	0.00505346	0.0398869	GO:0005506; GO:0005576; GO:0016020; GO:0016705; GO:0016709; GO:0019825; GO:0020037; GO:0044550; GO:0055114
AT5G53310	1.09447	1.59066	0	2.2533	3.02443	3.43049	3.91008	1.9672	3.12986	0.0067686	0.0480694	GO:0003774; GO:0005737; GO:0016459; GO:0005886
AT3G01516	0.992332	1.44221	0	2.72402	3.08496	2.26207	3.90605	1.96571	3.1675	0.00626372	0.0456853	GO:0003674; GO:0005634; GO:0008150; GO:0016021
AT1G07119	0	0	0	0.645189	1.94848	1.07155	3.90574	1.9656	3.38533	0.00399527	0.0339642	GO:0003674; GO:0005575; GO:0008150
AT1G70000	0	0	0	0.245501	0.741415	0.407737	3.90574	1.9656	3.38533	0.00399527	0.0339642	GO:0003676; GO:0003677; GO:0003713; GO:0004402; GO:0005634; GO:0006338; GO:0006351; GO:0006357; GO:0008270; GO:0035066; GO:0003700; GO:0006355; GO:0009651; GO:0009723; GO:0009733; GO:0009737; GO:0009739; GO:0009751; GO:0009753; GO:0046686; GO:0080167; GO:0003682; GO:0031540
AT5G14345	1.23842	1.19991	0	7.64899	4.27778	1.41152	3.9054	1.96547	2.93425	0.0101108	0.0631146	GO:0009055; GO:0016021; GO:0046658
AT5G66210	0.487344	0.236095	2.18292	3.17726	2.69343	2.63845	3.9024	1.96436	3.7632	0.00182973	0.0199119	GO:0004683; GO:0005509; GO:0005516; GO:0005524; GO:0005634; GO:0005737; GO:0006468; GO:0009507; GO:0009738; GO:0009931; GO:0018105; GO:0035556; GO:0046777; GO:0005886
AT1G28980	0	0	7.67356	17.6352	11.8352	19.5261	3.88662	1.95852	3.31586	0.00461202	0.0374004	GO:0005575; GO:0006412; GO:0006414; GO:0030533
AT4G00080	0	0	0.547568	1.25841	0.844533	1.39334	3.88662	1.95852	3.31586	0.00461202	0.0374004	GO:0004857; GO:0046910; GO:0009567
AT3G19610	0.767082	0.371615	0.171796	1.97409	1.05987	1.96718	3.87969	1.95594	3.96257	0.00121369	0.0150859	GO:0003674; GO:0008150
AT1G62000	0	0	0	1.07422	1.62208	0.446027	3.87718	1.95501	3.36168	0.00419539	0.0350675	GO:0003674; GO:0005576; GO:0008150
AT1G29280	0.793227	0	0	0.816548	1.09599	0.9041	3.86479	1.95039	2.99957	0.00884558	0.0575084	GO:0003700; GO:0005634; GO:0006351; GO:0006355; GO:0043565
AT1G59800	0	1.55614	1.43879	6.06209	2.77387	3.20349	3.86016	1.94866	3.13823	0.00665289	0.0474812	GO:0005634
AT4G09984	2.26741	0	2.03124	7.0022	1.56642	9.69124	3.85275	1.94589	2.66734	0.0173781	0.0904796	GO:0005576; GO:0031640; GO:0050832
AT1G14185	1.86889	0	0.558077	2.56512	1.72148	1.7751	3.84873	1.94438	2.91137	0.0105947	0.0650442	GO:0009507; GO:0016614; GO:0016832; GO:0050660; GO:0055114
AT1G44740	0	0	0	0.873118	0.219735	0.181263	3.84679	1.94366	3.17677	0.00614524	0.0452045	GO:0003674; GO:0005739; GO:0008150
AT3G45990	0	0.43681	0	0.928167	1.24581	0.513844	3.84638	1.9435	3.14257	0.00659377	0.0472294	GO:0003779; GO:0005622; GO:0005737; GO:0015629; GO:0030042
AT3G61640	0.759525	2.20772	1.81444	6.60233	5.59694	6.05981	3.82278	1.93462	5.30757	8.29025e-05	0.00228453	GO:0005886; GO:0008150; GO:0031225
AT3G10580	0.819036	0	0.366864	2.52935	0.990195	0.583448	3.81842	1.93298	2.65533	0.0178029	0.0919449	GO:0003677; GO:0003700; GO:0005634; GO:0006351; GO:0006355
AT4G19620	2.99386	1.45038	0	4.10917	11.3756	3.41232	3.81358	1.93115	2.91029	0.010618	0.0650442	GO:0003674; GO:0005634; GO:0008150
AT4G01525	4.85617	2.0165	3.1074	14.7588	15.8158	9.88383	3.80733	1.92878	4.75714	0.00024307	0.00488008	NA
AT4G20900	0.455827	0.883306	0.408349	2.50255	4.09377	1.55862	3.80716	1.92871	3.6603	0.00226286	0.0229985	GO:0005634; GO:0051301; GO:0007140; GO:0009556; GO:0051321
AT1G23700	0.488696	1.65725	0.437794	2.68301	2.8697	3.62052	3.80567	1.92815	4.23569	0.000694181	0.0102576	GO:0005524; GO:0005634; GO:0016301
AT5G17167	0	1.03205	0	1.46198	4.4152	1.21406	3.78693	1.92103	2.87179	0.0114855	0.0688389	NA
AT2G18090	0.373326	0.361717	0.668882	2.04961	1.54746	2.12754	3.77302	1.91572	4.63773	0.000308366	0.00576939	GO:0003677; GO:0005634; GO:0006355; GO:0008270
AT5G53650	0.926027	0	0.829574	3.17751	1.91922	2.63866	3.76249	1.91169	3.33478	0.00443527	0.0364168	GO:0003674; GO:0008150; GO:0009507; GO:0016021
AT4G24450	4.08794	4.22488	4.51665	12.1568	17.5096	19.5692	3.76153	1.91132	8.23763	5.31037e-07	5.65103e-05	GO:0005524; GO:0005975; GO:0009507; GO:0016310; GO:0046872; GO:0050521; GO:0009941
AT4G21760	0.675133	0.654139	0.302406	1.1583	3.26488	2.88562	3.74596	1.90534	3.57014	0.00272633	0.0263938	GO:0004553; GO:0005975; GO:0008422; GO:0102483; GO:1901657
AT4G08100	1.22126	0.788853	1.09405	3.6318	5.34341	4.40786	3.72564	1.89749	4.72528	0.000258964	0.00511099	NA
AT3G13220	5.76632	8.38052	7.74857	38.4931	24.0828	23.3018	3.72058	1.89553	7.23738	2.61714e-06	0.000183493	GO:0005524; GO:0005634; GO:0016021; GO:0042626; GO:0009555; GO:0005886; GO:0010584; GO:0010152
AT5G48760	0.6561	0.635698	0.587762	4.95286	2.26631	1.86952	3.71987	1.89525	3.64771	0.0023225	0.0233856	GO:0003735; GO:0005737; GO:0006412; GO:0015934; GO:0022626; GO:0022625
AT1G52130	0	0.671412	0.310391	1.42667	0.957453	1.38218	3.71686	1.89408	3.15819	0.00638499	0.0461635	GO:0005737; GO:0030246
AT2G39860	17.1315	8.29939	30.6942	58.7839	71.0111	78.1042	3.71681	1.89407	4.10854	0.000899819	0.0122911	GO:0005575; GO:0006412; GO:0006414; GO:0030533
AT1G22720	0	0	0.837116	0.641279	1.93667	3.19517	3.70637	1.89001	2.80397	0.0131842	0.0756358	GO:0005509; GO:0005524; GO:0005794; GO:0006468; GO:0016301
AT2G30260	0.486	1.41266	0	2.66821	2.0145	1.38483	3.70016	1.88759	2.94561	0.00987881	0.0621576	GO:0000166; GO:0003723; GO:0005634; GO:0005681; GO:0017069; GO:0000354; GO:0005654; GO:0005737; GO:0015030; GO:0005686; GO:0005730
AT2G14270	0	0	0	1.22679	1.23498	4.075	3.6934	1.88495	3.17389	0.00618187	0.0453624	GO:0005634
AT1G55930	0	0	0	0.181884	0.732388	0.15104	3.6861	1.88209	2.98833	0.00905168	0.0584183	GO:0005886; GO:0006810; GO:0016021; GO:0016614; GO:0031969; GO:0050660; GO:0055114; GO:0009941; GO:0009536
AT2G40925	0	0	0	0.317037	1.2766	0.263273	3.6861	1.88209	2.98833	0.00905168	0.0584183	GO:0003674; GO:0005634; GO:0008150; GO:0016021; GO:0009507
AT1G24230	0.835683	0	0	1.7205	0.577326	2.38123	3.68187	1.88044	2.96184	0.00955615	0.0607183	GO:0005634; GO:0006355
AT1G74457	0	2.18086	2.01641	4.63406	7.77494	6.41367	3.66969	1.87566	3.22906	0.00551712	0.0420905	NA
AT1G24250	0	0.659554	1.82946	1.86863	3.29191	3.10348	3.6692	1.87546	2.95347	0.00972114	0.0614227	GO:0005634; GO:0006355
AT2G29800	0	0.76365	1.0591	3.78621	1.36124	1.57207	3.6677	1.87488	2.81677	0.0128459	0.0746474	GO:0003674; GO:0005634; GO:0008150
AT3G28750	0.706454	0.342243	0.949307	5.57538	1.22012	2.41559	3.65576	1.87017	3.18735	0.00601265	0.0446563	GO:0009507
AT2G22200	0.909637	0.440676	0.814891	3.4334	2.51367	2.85115	3.65256	1.86891	4.2051	0.000738811	0.0106769	GO:0003677; GO:0005634; GO:0006351; GO:0006355; GO:0009873; GO:0003700
AT1G75030	3.68043	0	0.942023	3.96904	2.90583	3.29596	3.65029	1.86801	2.74202	0.0149479	0.0817417	GO:0003674; GO:0005576; GO:0051707
AT3G55840	0.35242	1.02438	0.315712	2.66039	2.1912	1.60672	3.64625	1.86641	3.69272	0.00211627	0.0219816	GO:0005737; GO:0005739; GO:0006952; GO:0005515
AT2G12470	0.273012	0	0.244576	0.655757	0.754434	0.388965	3.64278	1.86504	3.01037	0.00865201	0.0565521	NA
AT4G16870	9.51299	8.36635	6.29327	22.3976	28.209	34.4463	3.64081	1.86426	8.96598	1.79641e-07	2.61432e-05	NA
AT5G37890	0.337382	0	0	1.62074	0.233078	0.384539	3.63309	1.8612	2.70762	0.0160232	0.0855771	GO:0005634; GO:0005737; GO:0006511; GO:0007275; GO:0008270; GO:0016874; GO:0042787; GO:0043161; GO:0009411; GO:0016567; GO:0061630
AT2G19910	0.732463	0	0.328086	1.00533	0.632522	1.35662	3.63049	1.86016	2.8332	0.0124242	0.0729225	GO:0003723; GO:0003968; GO:0005575; GO:0016441; GO:0031047
AT1G33615	0.958654	0.928844	0.858803	5.04384	2.2076	4.55271	3.62698	1.85877	4.10986	0.0008974	0.0122677	GO:0003674; GO:0005575; GO:0008150
AT4G37840	2.3889	2.31461	2.14008	8.74358	9.07695	8.84912	3.62588	1.85833	5.95726	2.44753e-05	0.000930718	GO:0001678; GO:0004396; GO:0005524; GO:0005536; GO:0005739; GO:0005829; GO:0006096; GO:0016021; GO:0019158; GO:0046835; GO:0006970; GO:0006974; GO:0006979; GO:0009408; GO:0009409; GO:0009414; GO:0009651; GO:0010224; GO:0004340; GO:0008865
AT2G33030	0.938713	0	0	3.22104	1.94551	0.53496	3.62006	1.85602	2.76967	0.0141341	0.0789037	GO:0005886; GO:0007165
AT4G12820	0.39738	0	0	1.36354	0.823583	0.226462	3.62006	1.85602	2.76967	0.0141341	0.0789037	GO:0003674; GO:0005634; GO:0008150
AT2G16610	0.421267	0.816334	0.377388	1.73461	2.32823	2.40074	3.61294	1.85317	3.8135	0.00164946	0.0185654	NA
AT5G16980	1.93594	0.535925	0.991025	5.69387	3.05698	3.78263	3.60967	1.85187	4.08901	0.000936503	0.0126383	GO:0005737; GO:0008270; GO:0016491; GO:0055114; GO:0006979
AT1G26680	0	0.675777	0.468614	1.67527	0.963679	0.794954	3.60534	1.85013	2.76959	0.0141363	0.0789037	GO:0003677; GO:0003700; GO:0005634; GO:0006351; GO:0006355; GO:0009507
AT5G11320	0.855387	0.276263	0.255431	1.5654	1.57584	1.78741	3.60251	1.849	3.82804	0.00160074	0.0181996	GO:0004497; GO:0009507; GO:0009851; GO:0055114; GO:0103075; GO:0022603; GO:2000024; GO:0009911; GO:0010229; GO:0048825; GO:0048827; GO:0000139; GO:0005654; GO:0005783; GO:0005789; GO:0005794; GO:0005829; GO:0047434
AT4G13495	22.3897	15.7771	16.4108	50.2864	74.5265	84.6774	3.59989	1.84795	5.61951	4.58278e-05	0.0014794	GO:0003674; GO:0005575; GO:0008150
AT2G07721	0	2.50548	1.15827	8.87304	2.67967	3.68416	3.59484	1.84593	2.83143	0.012469	0.0730901	GO:0003674; GO:0005739; GO:0008150
AT1G77235	3.99181	0	5.36404	9.58805	9.652	9.09952	3.58899	1.84358	2.98739	0.00906913	0.0584843	GO:0003674; GO:0005575; GO:0016036
AT4G13860	4.67223	6.79041	2.09279	22.4448	14.525	14.6445	3.58492	1.84194	3.87816	0.00144376	0.0169964	GO:0000166; GO:0003676; GO:0003723; GO:0005575; GO:0008150
AT5G07660	3.21123	5.01277	4.47495	18.1198	14.2967	14.132	3.5744	1.8377	8.82536	2.20388e-07	3.01193e-05	GO:0005524; GO:0005634; GO:0007059; GO:0030915; GO:0071139; GO:0000724; GO:0007062; GO:0010165
AT4G34900	2.53395	3.95552	4.54003	9.6609	13.6155	16.6067	3.56489	1.83386	6.65488	7.03983e-06	0.00037831	GO:0004854; GO:0005506; GO:0005829; GO:0009055; GO:0009115; GO:0016614; GO:0016903; GO:0050660; GO:0051537; GO:0055114; GO:0046110
AT1G27560	0	0	0	0.747121	0.376052	0.620422	3.56259	1.83293	3.34163	0.00437293	0.0360594	NA
AT1G58260	0	0	0	0.53138	0.267462	0.441267	3.56259	1.83293	3.34163	0.00437293	0.0360594	GO:0005506; GO:0009507; GO:0009684; GO:0016020; GO:0016709; GO:0019761; GO:0019825; GO:0020037; GO:0055114; GO:0098542
AT2G12461	0	0	0	6.27028	3.15605	5.20695	3.56259	1.83293	3.34163	0.00437293	0.0360594	GO:0005739
AT4G16857	0.916396	1.33185	2.05236	2.83001	4.74814	9.9226	3.56127	1.83239	3.31414	0.00462845	0.0374998	NA
AT1G05930	0.644445	0	0	0.884523	1.33563	1.10178	3.55998	1.83187	3.06564	0.00772415	0.0524924	GO:0003677; GO:0005634; GO:0006351; GO:0006355
AT1G32320	1.34365	0	1.2037	3.22735	4.64125	1.53146	3.55602	1.83026	2.78103	0.0138124	0.0779439	GO:0004674; GO:0005524; GO:0016301; GO:0000165; GO:0000187; GO:0004708
AT2G02300	0	0.449967	0.416036	0.956124	0.641667	2.6466	3.54884	1.82735	2.82348	0.0126719	0.0739019	GO:0005634; GO:0030246
AT3G21965	0.629321	0	0.563772	1.29565	1.73905	1.79321	3.54836	1.82715	3.18338	0.00606204	0.0449017	NA
AT2G27520	0	0	0	0.390807	0.786827	0.649066	3.5462	1.82627	3.24161	0.00537619	0.0414025	GO:0003674; GO:0005737; GO:0008150
AT5G58800	0	0	0	0.357168	0.7191	0.593197	3.5462	1.82627	3.24161	0.00537619	0.0414025	GO:0005737; GO:0005886
AT5G24100	0	0.74788	0.230495	1.05943	1.24425	0.733144	3.53679	1.82244	2.84571	0.012112	0.0714327	GO:0004672; GO:0004674; GO:0005524; GO:0005886; GO:0006468; GO:0007169; GO:0016021
AT2G22180	0	0	0.394922	0.605067	0.913653	0.753686	3.53502	1.82172	3.04617	0.00803925	0.0538677	GO:0003674; GO:0005634; GO:0008150; GO:0016021
AT1G10980	4.69118	3.63624	3.36205	13.0922	16.4204	13.7237	3.52033	1.81571	7.38991	2.035e-06	0.000150518	GO:0008150; GO:0009507; GO:0016021; GO:0005773; GO:0009506
AT1G08120	0	0	0	0.808489	0.813881	0.335692	3.52002	1.81558	3.21952	0.00562682	0.0425537	GO:0005739
AT1G12540	0	0	0	0.789634	0.794901	0.327863	3.52002	1.81558	3.21952	0.00562682	0.0425537	GO:0003677; GO:0005634; GO:0006351; GO:0046983; GO:0003700
AT1G56010	0	0	0	0.312242	0.314324	0.129646	3.52002	1.81558	3.21952	0.00562682	0.0425537	GO:0003677; GO:0005634; GO:0006351; GO:0006355; GO:0007275; GO:0003700; GO:0009734; GO:0010072; GO:0048527
AT2G35200	0	0	0	1.03356	1.04046	0.429144	3.52002	1.81558	3.21952	0.00562682	0.0425537	GO:0003674; GO:0005634; GO:0008150
AT4G13611	0	0	0	2.80294	2.82163	1.1638	3.52002	1.81558	3.21952	0.00562682	0.0425537	NA
AT3G21120	0	0	0	0.424802	0.142545	0.117587	3.51908	1.8152	3.10846	0.00707321	0.0494244	GO:0003674; GO:0005737; GO:0008150
AT4G22030	0	0	0	0.906952	0.304333	0.251049	3.51908	1.8152	3.10846	0.00707321	0.0494244	GO:0003674; GO:0008150
AT5G54585	0	0	0	1.4903	0.500078	0.412522	3.51908	1.8152	3.10846	0.00707321	0.0494244	GO:0003674; GO:0005575; GO:0008150
AT1G22680	0.443694	0.429897	0.794959	1.82695	2.45218	2.2757	3.50575	1.80972	3.78996	0.00173145	0.0191759	GO:0003674; GO:0005634; GO:0008150
AT1G47480	0	0	0	0.346354	0.348663	0.862854	3.50234	1.80832	3.11871	0.00692569	0.0487631	GO:0005634; GO:0008152; GO:0009056; GO:0016787; GO:0052689
AT1G65140	0	0	0	0.389727	0.392327	0.970909	3.50234	1.80832	3.11871	0.00692569	0.0487631	GO:0005634; GO:0006511; GO:0016787
AT3G01572	0	0	0	3.71267	3.73743	9.24918	3.50234	1.80832	3.11871	0.00692569	0.0487631	NA
AT3G17500	0	0	0	0.708951	0.71368	1.76618	3.50234	1.80832	3.11871	0.00692569	0.0487631	GO:0003674; GO:0005575; GO:0008150
AT4G09430	0	0	0	0.135655	0.13656	0.337951	3.50234	1.80832	3.11871	0.00692569	0.0487631	GO:0005737; GO:0006952; GO:0007165; GO:0043531; GO:0009507
AT5G08090	0	0	0	0.436784	0.439697	1.08814	3.50234	1.80832	3.11871	0.00692569	0.0487631	GO:0003674; GO:0005739; GO:0008150; GO:0016021
AT4G20790	0	0.383787	0.354847	1.631	0.820938	0.902939	3.5023	1.8083	3.07943	0.00750831	0.051476	GO:0004672; GO:0005524; GO:0005886; GO:0006468; GO:0016021
AT3G29634	1.84375	0.893208	0.825854	5.69387	2.54748	5.77901	3.49309	1.8045	3.52738	0.00297836	0.0279883	NA
AT4G25480	2.87161	2.14024	1.78097	3.6382	13.429	10.8261	3.48809	1.80244	3.2435	0.00535522	0.0413356	GO:0003677; GO:0005634; GO:0006351; GO:0006355; GO:0009409; GO:0003700; GO:0009414; GO:0009631
AT4G30170	1.99752	1.45155	0	3.76979	2.06996	3.13049	3.48096	1.79948	2.72404	0.0155008	0.083633	GO:0004601; GO:0005576; GO:0006979; GO:0020037; GO:0042744; GO:0046872; GO:0055114
AT5G16100	3.26506	1.75752	1.94999	6.72211	8.77196	9.51034	3.47952	1.79889	5.281	8.72458e-05	0.00236018	GO:0005634
AT1G72545	5.39418	1.74215	0	11.1055	4.96871	5.12345	3.45116	1.78708	2.74195	0.0149499	0.0817417	NA
AT3G28674	0	1.21455	0	1.7205	2.59797	2.1431	3.45	1.7866	2.95141	0.00976229	0.0616249	GO:0016021
AT3G10430	2.27787	0.55176	0.510154	3.90807	3.14731	3.24533	3.42754	1.77717	3.53305	0.00294369	0.0277691	GO:0003674; GO:0005575; GO:0008150
AT5G37810	0	0.508559	0	1.44083	0.36261	0.897368	3.42278	1.77517	2.78763	0.0136287	0.0772798	GO:0005737; GO:0005887; GO:0006810; GO:0009992; GO:0015250; GO:0015254; GO:0016020; GO:0034220
AT1G53090	0.388984	0	0.522702	0.934314	1.07491	0.665031	3.41375	1.77136	2.80578	0.0131359	0.0754551	GO:0004672; GO:0004871; GO:0005524; GO:0005634; GO:0005834; GO:0006468; GO:0009585; GO:0005515; GO:0080008; GO:0009637
AT3G53100	1.93942	0	0	2.66191	2.67967	4.42099	3.40718	1.76858	2.94243	0.00994314	0.062422	GO:0005576; GO:0016042; GO:0016788; GO:0052689
AT4G00610	0.624857	0	0	1.28646	0.431679	1.42439	3.40622	1.76817	2.84784	0.0120596	0.0712333	GO:0005886; GO:0006351; GO:0006355
AT5G40382	6.02279	2.3342	1.07909	7.43984	12.4824	10.2969	3.40197	1.76637	3.50362	0.00312839	0.0289734	GO:0005739; GO:0005746; GO:0016021
AT1G51400	0	1.06706	0.986601	2.26738	4.565	1.88287	3.38703	1.76002	2.9099	0.0106266	0.0650781	GO:0003674; GO:0009507; GO:0030095; GO:0009543; GO:0009611; GO:0010193; GO:0010224; GO:0009535
AT3G14260	0	0	0.348798	0.801599	1.07593	0.221887	3.38479	1.75907	2.67621	0.0170706	0.0893801	GO:0003674; GO:0005575; GO:0008150
AT1G33740	2.45711	2.3807	0	11.8036	1.69748	8.40165	3.38335	1.75845	2.60295	0.0197753	0.0987407	NA
AT1G61950	0	0	0.296881	0.454857	0.45789	0.755441	3.3833	1.75843	2.92318	0.0103422	0.064054	GO:0004683; GO:0005509; GO:0005516; GO:0005524; GO:0005634; GO:0005737; GO:0005886; GO:0006468; GO:0009738; GO:0009931; GO:0016301; GO:0018105; GO:0035556; GO:0046777
AT4G39404	0	0	1.98027	3.03401	3.05424	5.03898	3.3833	1.75843	2.92318	0.0103422	0.064054	GO:0003674; GO:0005575; GO:0008150
AT5G62390	0	0	0.274328	0.630453	0.211553	0.698052	3.38234	1.75802	2.82934	0.012522	0.073257	GO:0005516; GO:0009507; GO:0043207; GO:0005783; GO:0005886; GO:0005515; GO:0006457; GO:0034605; GO:0034620; GO:0070417; GO:0005829; GO:0009506
AT3G51450	0	0.329414	0.304574	0.466642	1.40926	0.968768	3.38054	1.75726	2.78119	0.0138079	0.0779439	GO:0005773; GO:0009058; GO:0009507; GO:0009821; GO:0016844; GO:0009611; GO:0009615; GO:0009620; GO:0009723; GO:0009751; GO:0009753
AT1G09420	4.47269	3.37058	4.00682	13.642	14.9347	13.4527	3.37761	1.756	8.49185	3.61187e-07	4.2838e-05	GO:0004345; GO:0006006; GO:0006098; GO:0009507; GO:0050661; GO:0055114
AT4G20700	1.55153	0.751643	0.347482	3.19429	2.14373	3.31575	3.3717	1.75348	3.6468	0.00232685	0.0233968	NA
AT3G61140	0	4.63222	12.8488	19.6858	16.5142	16.3474	3.3714	1.75335	2.81593	0.012868	0.0747454	GO:0005634; GO:0008180; GO:0009585; GO:0010387; GO:0009640; GO:0000338; GO:0006461; GO:0006972; GO:0009646; GO:0009651; GO:0005515; GO:0010388; GO:0005829; GO:0009793
AT4G29270	1.24467	2.41193	2.23006	8.11467	7.30892	6.02924	3.36598	1.75103	4.26573	0.000653025	0.0098001	GO:0003993; GO:0009507
AT5G10890	1.04709	2.53632	1.87605	5.03007	7.9571	6.26558	3.36426	1.75029	4.0724	0.000968907	0.012898	GO:0003674; GO:0005634; GO:0008150
AT1G32670	0	0	0	3.13514	9.46815	2.60347	3.35752	1.7474	2.92839	0.0102327	0.0635694	GO:0003674; GO:0005575; GO:0008150
AT1G47460	0	0	0	1.04505	3.15605	0.867825	3.35752	1.7474	2.92839	0.0102327	0.0635694	NA
AT3G17620	0	0	0	0.556168	1.67963	0.461852	3.35752	1.7474	2.92839	0.0102327	0.0635694	GO:0003674; GO:0005634; GO:0008150
AT3G50010	0	0	0	0.191081	0.577066	0.158677	3.35752	1.7474	2.92839	0.0102327	0.0635694	GO:0005634
AT4G00236	0	0	0	0.262884	0.793913	0.218304	3.35752	1.7474	2.92839	0.0102327	0.0635694	NA
AT5G05720	0	0	0	0.312127	0.942626	0.259195	3.35752	1.7474	2.92839	0.0102327	0.0635694	GO:0000166; GO:0003676; GO:0003723; GO:0005634; GO:0008150
AT1G16910	1.28889	0.624406	0.577321	4.42261	2.67126	2.20357	3.31979	1.73109	3.50247	0.00313582	0.0290122	GO:0003677; GO:0005739; GO:0006355
AT2G22425	2.75328	3.33458	6.16625	11.8093	19.0208	12.5525	3.31326	1.72825	4.46639	0.000434976	0.00739789	GO:0008233; GO:0031090
AT4G09300	0.302173	0.585552	0	0.622113	1.04377	1.20543	3.31138	1.72743	2.75291	0.0146221	0.0805874	GO:0003674; GO:0005634; GO:0008150
AT5G25990	0	1.9528	0	2.7663	2.78475	4.59437	3.30192	1.72331	2.83049	0.0124927	0.0731493	GO:0005739; GO:0008150; GO:0016757
AT1G77400	0	0.442307	0.408954	1.25313	0.630743	1.56093	3.30066	1.72275	2.86569	0.0116291	0.0694673	GO:0003674; GO:0005634; GO:0008150
AT3G58470	0.470789	0	0.210877	0.484631	0.813104	0.804891	3.29795	1.72157	2.79452	0.0134397	0.0767133	GO:0003676; GO:0005737; GO:0016279; GO:0018022
AT2G16280	1.98672	1.92494	3.55957	6.42754	9.80365	9.54288	3.29088	1.71847	5.17015	0.000108069	0.00274156	GO:0005634; GO:0005789; GO:0006633; GO:0016021; GO:0102336; GO:0102337; GO:0102338; GO:0000038; GO:0042335; GO:0009409; GO:0009416
AT2G17880	1.45	0.468304	0.432991	1.65848	2.67126	3.30535	3.28593	1.7163	3.30017	0.00476395	0.0381904	GO:0006457; GO:0009507
AT1G67785	1.62512	2.36188	0	2.78817	5.61353	2.77841	3.27633	1.71208	2.59541	0.0200761	0.0997247	GO:0003674; GO:0008150; GO:0005739; GO:0005747
AT1G32890	0.126406	0	0.226479	0.433741	0.52396	0.216111	3.27539	1.71167	2.72463	0.0154824	0.0835814	NA
AT1G19115	0.590742	0	0	1.21622	0.81622	0.673312	3.27406	1.71108	2.86578	0.011627	0.0694673	GO:0003674; GO:0005634; GO:0008150
AT1G77390	0.357113	1.38403	0.639834	0.980299	4.93418	3.25623	3.2643	1.70677	2.67083	0.0172565	0.0900905	GO:0005634; GO:0016538; GO:0051301; GO:0051726; GO:0007140; GO:0009556; GO:0005737; GO:0051445; GO:0007135; GO:0005515
AT2G21610	2.07132	2.50863	4.17504	6.39664	12.1631	12.3944	3.2637	1.70651	4.0611	0.000991573	0.0130614	GO:0005618; GO:0009505; GO:0016021; GO:0030599; GO:0042545; GO:0045330; GO:0045490
AT5G22608	0.413361	0	0.370306	0.851027	1.99897	0.471138	3.25815	1.70405	2.62313	0.0189918	0.0962027	GO:0003674; GO:0005739; GO:0008150
AT3G22040	2.04895	0	0.917768	2.81225	2.47713	2.04342	3.25812	1.70404	2.63684	0.0184765	0.0944093	GO:0003674; GO:0005576; GO:0008150
AT3G12430	17.1315	8.29939	15.3471	82.2975	41.4232	34.1706	3.25305	1.70179	3.39824	0.00389001	0.0333857	GO:0003676; GO:0005634; GO:0016740
AT1G56150	0.759525	0.735907	1.36083	2.08495	3.14828	5.62697	3.2522	1.70142	3.22405	0.00557443	0.0423358	GO:0003674; GO:0007275; GO:0009733; GO:0009734; GO:0040008; GO:0005737
AT1G02705	0	0	1.29694	2.98059	2.00031	1.65009	3.2511	1.70093	2.84644	0.012094	0.0713855	NA
AT2G03291	0	0	0.545406	1.25344	0.841198	0.693917	3.2511	1.70093	2.84644	0.012094	0.0713855	NA
AT2G31730	0.553125	0.535925	0	1.13877	1.91061	0.945657	3.24395	1.69775	2.85978	0.0117698	0.0700936	GO:0005634; GO:0009723; GO:0046983; GO:0003700; GO:0009739
AT4G11550	0	0.297736	0.550569	0.843536	0.849161	1.05073	3.23808	1.69514	2.8152	0.012887	0.0748233	NA
AT1G65870	4.01221	2.2214	3.59431	19.6675	11.4832	6.85953	3.23653	1.69445	3.45392	0.00346698	0.0309693	GO:0003674; GO:0005576; GO:0006952; GO:0009807; GO:0048046; GO:0005618
AT3G19595	0.486767	0	0	1.00216	0.33628	0.832208	3.23141	1.69216	2.75026	0.0147006	0.0808714	GO:0005634
AT2G29860	0	0	0.764172	0.5854	1.76791	1.9445	3.22772	1.69052	2.63242	0.0186411	0.0949439	GO:0003674; GO:0005634; GO:0008150
AT5G67030	2.77136	1.65242	2.4827	7.46127	7.21648	8.38277	3.22768	1.6905	6.53517	8.67684e-06	0.000438286	GO:0009507; GO:0009535; GO:0009688; GO:0031969; GO:0044550; GO:0052662; GO:0052663; GO:0055114; GO:0071949; GO:0006970; GO:0009414; GO:0009540; GO:0010182; GO:0009941; GO:0009408; GO:0010114; GO:0016123
AT2G34760	0.438645	0	0.392956	0.903081	0.909104	1.24989	3.22547	1.68951	2.9298	0.0102033	0.0635694	NA
AT5G28490	6.19594	1.38537	3.84271	16.3541	10.2072	9.23489	3.22244	1.68816	3.94273	0.00126419	0.0154358	GO:0003677; GO:0005634; GO:0006355; GO:0009416; GO:0009637; GO:0009826; GO:0010114; GO:0010218
AT4G20920	0.401389	0.777815	0.719162	1.79049	2.21838	2.40184	3.21975	1.68695	4.11116	0.000895015	0.0122441	GO:0001510; GO:0003725; GO:0005634; GO:0008171; GO:0008173
AT5G49570	0	0	0.219071	0.335642	0.33788	0.418084	3.20964	1.68241	2.82309	0.0126821	0.073937	GO:0003824; GO:0005634; GO:0005737; GO:0006515; GO:0006516; GO:0006517; GO:0046872; GO:0000224; GO:0005829; GO:0009751; GO:0010188; GO:0010193
AT4G31615	1.66505	0.322655	1.1933	1.82827	3.68092	4.3649	3.20854	1.68192	3.10148	0.00717551	0.0498336	GO:0003677; GO:0003700; GO:0005634; GO:0006351; GO:0006355
AT4G34580	0.787153	0.953344	1.05775	3.91643	3.12685	2.80368	3.2075	1.68145	4.65738	0.000296498	0.00560183	GO:0000139; GO:0005215; GO:0005739; GO:0006810; GO:0015031; GO:0008526; GO:0048768; GO:0005886; GO:0035619; GO:0048767; GO:0009932; GO:0010053
AT4G01190	1.19061	0.384528	0.355532	1.08943	3.29009	2.26171	3.20675	1.68111	3.02289	0.00843253	0.0555763	GO:0005524; GO:0005634; GO:0016308
AT5G28415	0.557248	0.40494	0.499206	1.62529	2.0211	1.50845	3.1887	1.67297	4.34531	0.000555596	0.00881083	NA
AT1G07473	1.33492	0.646706	1.79382	6.41279	4.15	3.04302	3.18684	1.67213	3.40658	0.00382355	0.0331001	GO:0003674; GO:0005634; GO:0008150
AT5G24205	0.872943	0.422899	0.782019	2.69582	1.50767	3.23361	3.18403	1.67086	3.45839	0.00343512	0.0308062	GO:0003674; GO:0005575; GO:0008150
AT3G24230	1.27688	2.06196	2.47842	6.86421	5.5868	6.79167	3.17814	1.66818	5.62495	4.53612e-05	0.00147673	GO:0005576; GO:0016829; GO:0030570; GO:0045490; GO:0046872
AT1G46554	0	0.520973	0	1.107	0.742924	0.612849	3.17291	1.6658	2.75366	0.0145997	0.0804974	GO:0003674; GO:0005575; GO:0008150
AT5G02400	0.749373	0.484047	0.67132	3.25704	1.72567	1.99294	3.16832	1.66372	3.86715	0.00147685	0.0172649	GO:0004722; GO:0005634; GO:0006470; GO:0046872
AT1G36105	0	0.306125	0.283041	0.650478	0.873088	0.720223	3.16739	1.66329	2.87539	0.0114016	0.0684119	NA
AT5G49180	0.566851	0.274612	1.26952	1.16703	2.74124	2.74585	3.16486	1.66214	3.06444	0.00774321	0.0525497	GO:0005576; GO:0005618; GO:0009505; GO:0030599; GO:0042545; GO:0045330; GO:0045490; GO:0046910; GO:0071944; GO:0048358; GO:0048359
AT1G29110	1.22733	0	0.549748	1.68455	1.69579	1.7486	3.15735	1.65871	2.75398	0.0145903	0.0804773	GO:0006508; GO:0008234
AT3G18362	2.21687	1.71835	1.58877	6.99828	5.20714	6.82219	3.15352	1.65696	4.45095	0.000448733	0.00756023	GO:0003674; GO:0005575; GO:0008150
AT3G58350	0.91368	0	0.818513	3.13514	1.26242	2.08278	3.15203	1.65628	2.78115	0.0138091	0.0779439	GO:0005575; GO:0005515; GO:0009615; GO:0043621; GO:0046741; GO:0051607
AT1G64035	0.275205	1.06659	0.73962	3.39955	1.52099	1.88203	3.14864	1.65473	3.21595	0.00566838	0.0427718	NA
AT4G03565	0.778705	0	0	1.0688	1.61389	0.887548	3.13767	1.6497	2.73494	0.0151632	0.0825226	GO:0003674; GO:0005634; GO:0008150
AT5G42235	1.07258	0	0	1.47215	2.22296	1.2225	3.13767	1.6497	2.73494	0.0151632	0.0825226	GO:0003674; GO:0005576; GO:0031640; GO:0050832; GO:0016020
AT2G44210	0.619833	1.5014	1.38818	3.40297	3.63977	4.0622	3.13703	1.6494	4.01206	0.00109643	0.0140101	GO:0005576; GO:0008150
AT2G29830	0.5187	0	0.464673	2.1358	0.716681	0.886802	3.12779	1.64515	2.70213	0.0162018	0.0860526	GO:0003674; GO:0005634; GO:0008150
AT1G03240	0	0	1.01005	1.54751	2.33675	1.28508	3.11568	1.63955	2.71591	0.0157574	0.0845775	GO:0003674; GO:0008150
AT4G36590	0	0	0.555831	0.851598	1.28592	0.707181	3.11568	1.63955	2.71591	0.0157574	0.0845775	GO:0000165; GO:0000977; GO:0003677; GO:0003700; GO:0005634; GO:0006351; GO:0045944; GO:0046983; GO:0005829
AT5G23160	3.06833	1.78375	2.74874	6.73821	8.90289	9.79217	3.1155	1.63947	4.28208	0.000631669	0.00956808	GO:0003674; GO:0005739; GO:0008150; GO:0016021
AT1G65380	10.4854	8.54311	9.17981	26.4936	29.7983	31.9147	3.11526	1.63935	10.9723	1.22003e-08	4.37957e-06	GO:0005886; GO:0007275; GO:0016021; GO:0007165; GO:0016020; GO:0048507; GO:0005515; GO:0033612; GO:0009653; GO:0009909; GO:0040008
AT5G13130	0.460421	1.11526	0.412465	2.52777	1.90847	1.83672	3.09015	1.62768	3.67818	0.0021808	0.022444	GO:0005524; GO:0005634; GO:0006281; GO:0016301; GO:0016310; GO:0016569; GO:0031047
AT3G25815	2.15641	0.596959	1.10389	2.95975	4.04359	4.74009	3.08724	1.62632	3.71105	0.00203768	0.0214048	NA
AT1G21620	0	0	0	0.456574	0.459619	0.758293	3.08519	1.62536	2.91034	0.010617	0.0650442	GO:0003723; GO:0005737
AT1G22810	0	0	0	0.524466	0.527964	0.871051	3.08519	1.62536	2.91034	0.010617	0.0650442	GO:0003677; GO:0003700; GO:0005634; GO:0006351; GO:0006355; GO:0009873; GO:0005737
AT2G16070	0	0	0	0.248967	0.250628	0.413493	3.08519	1.62536	2.91034	0.010617	0.0650442	GO:0005739; GO:0043572; GO:0031359; GO:0009536
AT3G14250	0	0	0	0.215391	0.216828	0.357729	3.08519	1.62536	2.91034	0.010617	0.0650442	GO:0008270
AT3G60245	0	0	0	0.421978	0.424792	0.700836	3.08519	1.62536	2.91034	0.010617	0.0650442	GO:0003735; GO:0005737; GO:0005840; GO:0006412; GO:0042254; GO:0046872; GO:0022625; GO:0005829
AT4G34520	0	0	0	0.258391	0.260114	0.429144	3.08519	1.62536	2.91034	0.010617	0.0650442	GO:0005576; GO:0005783; GO:0006633; GO:0016021; GO:0016746; GO:0031090; GO:0102336; GO:0102337; GO:0102338; GO:0009922; GO:0000038; GO:0030497
AT4G34780	0	0	0	0.991204	0.997814	1.64622	3.08519	1.62536	2.91034	0.010617	0.0650442	GO:0003674; GO:0005739; GO:0009733
AT5G15120	2.87895	4.64904	0.859694	7.24432	8.17659	7.47419	3.08083	1.62332	4.06381	0.000986092	0.013014	GO:0005634; GO:0017172; GO:0046872; GO:0009061; GO:0001666; GO:0005829; GO:0018171; GO:0070483
AT3G15700	0.552134	0.534965	0	1.89456	0.762877	1.25862	3.08022	1.62303	2.70762	0.0160233	0.0855771	GO:0005524; GO:0005634; GO:0006952; GO:0043531
AT1G73010	5.65811	1.82739	0.844796	6.47162	7.492	7.25509	3.07575	1.62094	3.55351	0.00282174	0.0269683	GO:0005634; GO:0016791; GO:0046872; GO:0004427; GO:0016036; GO:0016462; GO:0051262
AT1G63210	0.171601	0	0.307455	0.58882	0.474198	0.391173	3.07314	1.61971	2.65217	0.0179162	0.0923528	GO:0003677; GO:0005634; GO:0009793
AT5G16850	0.319469	0.464302	0.572387	1.86355	1.10351	1.54752	3.07004	1.61826	3.8263	0.00160651	0.0182421	GO:0000333; GO:0000781; GO:0003721; GO:0005634; GO:0042162; GO:0046872; GO:0070034; GO:0003720; GO:0007004; GO:0007000; GO:0050000; GO:0051276; GO:0005515; GO:0000723; GO:0010073; GO:0010449; GO:0019827
AT1G76140	0.440367	0.213337	0.19725	0.604418	1.06479	1.12932	3.06817	1.61738	3.19667	0.0058983	0.0439767	GO:0004252; GO:0006508; GO:0070008; GO:0009507; GO:0005829
AT1G43890	0	0	0	0.749105	0.37705	0.311035	3.06261	1.61476	2.89162	0.0110304	0.0666753	GO:0005525; GO:0007264; GO:0015031; GO:0005886
AT2G16594	0	0	0	2.73944	1.37886	1.13744	3.06261	1.61476	2.89162	0.0110304	0.0666753	GO:0006508; GO:0008233
AT2G22760	0	0	0	0.556534	0.280123	0.231078	3.06261	1.61476	2.89162	0.0110304	0.0666753	GO:0003677; GO:0005634; GO:0006351; GO:0046983; GO:0003700; GO:0006355; GO:0043565
AT2G24520	0	0	0	0.208495	0.104943	0.0865687	3.06261	1.61476	2.89162	0.0110304	0.0666753	GO:0005886; GO:0005887; GO:0008553; GO:0016887; GO:0043231; GO:0051453; GO:1902600
AT2G29300	0	0	0	0.691011	0.34781	0.286913	3.06261	1.61476	2.89162	0.0110304	0.0666753	GO:0016491; GO:0055114
AT3G55170	0	0	0	0.323705	0.162932	0.134405	3.06261	1.61476	2.89162	0.0110304	0.0666753	GO:0003735; GO:0005737; GO:0005840; GO:0006412; GO:0042254; GO:0022625
AT2G38480	2.45956	4.76615	2.20338	5.06374	14.8677	11.9142	3.06261	1.61476	3.16602	0.00628283	0.0457438	GO:0005634; GO:0016021; GO:0016020; GO:0005886
AT1G18960	6.65356	2.47949	4.58503	21.0744	12.3754	10.792	3.05961	1.61335	4.06911	0.000975456	0.012937	GO:0000981; GO:0001135; GO:0003677; GO:0005634; GO:0006355; GO:0006357; GO:0030154; GO:0043565; GO:0044212; GO:0003700
AT5G59200	8.27831	4.73962	6.06769	16.0105	21.3163	22.7308	3.05716	1.61219	6.46353	9.84243e-06	0.000477455	GO:0005739; GO:0006397; GO:0009507; GO:0031425; GO:1900865
AT1G55205	4.67223	3.01796	5.58077	14.4288	14.525	14.2008	3.05432	1.61085	4.86218	0.000197418	0.00418952	GO:0003674; GO:0008150
AT5G23190	1.32574	1.79832	2.13778	9.28007	4.57939	4.68424	3.05343	1.61043	3.91796	0.00133024	0.0160457	GO:0004497; GO:0005506; GO:0005789; GO:0009507; GO:0016021; GO:0016705; GO:0019825; GO:0020037; GO:0055114; GO:0071555; GO:0005783; GO:0010345; GO:0042761
AT3G57970	0.920499	1.78375	2.47386	5.36951	4.45144	6.03268	3.05332	1.61038	3.84615	0.00154213	0.0177594	GO:0003674; GO:0005634; GO:0050832
AT1G07476	0	0	0	0.566592	1.14074	0.470507	3.04855	1.60812	2.80982	0.0130285	0.0750955	GO:0003674; GO:0008150; GO:0009507; GO:0016021
AT1G48170	0	0	0	0.448352	0.902684	0.372319	3.04855	1.60812	2.80982	0.0130285	0.0750955	GO:0003674; GO:0005575; GO:0043248
AT1G64010	0	0	0	0.758502	1.52712	0.629873	3.04855	1.60812	2.80982	0.0130285	0.0750955	GO:0004867; GO:0006508; GO:0008233; GO:0010951; GO:0030162
AT1G75000	0	0	0	0.451701	0.909427	0.3751	3.04855	1.60812	2.80982	0.0130285	0.0750955	GO:0003674; GO:0005739; GO:0008150; GO:0009922; GO:0016021; GO:0019367; GO:0030148; GO:0030176; GO:0034625; GO:0034626; GO:0042761
AT1G79390	0	0	0	0.627028	1.26242	0.520695	3.04855	1.60812	2.80982	0.0130285	0.0750955	GO:0003674; GO:0005739; GO:0008150
AT2G27130	0	0	0	0.428819	0.863357	0.356098	3.04855	1.60812	2.80982	0.0130285	0.0750955	GO:0005886; GO:0006869; GO:0008289; GO:0031225; GO:0046658
AT3G21481	0	0	0	0.259818	0.523102	0.215758	3.04855	1.60812	2.80982	0.0130285	0.0750955	NA
AT3G55880	0	0	0	0.226092	0.4552	0.187751	3.04855	1.60812	2.80982	0.0130285	0.0750955	GO:0005739; GO:0016021; GO:0016787; GO:0009970
AT5G58465	0	0	0	3.52703	7.10111	2.92891	3.04855	1.60812	2.80982	0.0130285	0.0750955	GO:0035195
AT5G66390	0	0	0	0.294124	0.592171	0.244245	3.04855	1.60812	2.80982	0.0130285	0.0750955	GO:0004601; GO:0005576; GO:0006979; GO:0020037; GO:0042744; GO:0046872; GO:0055114; GO:0009809
AT5G67050	0	0	0	0.269582	0.54276	0.223866	3.04855	1.60812	2.80982	0.0130285	0.0750955	GO:0004806; GO:0006629; GO:0009507; GO:0016787; GO:0016020
AT2G39610	0	8.29939	15.3471	23.5136	23.6704	24.4076	3.03508	1.60173	2.65232	0.0179109	0.0923431	GO:0005575; GO:0006412; GO:0006414; GO:0030533
AT5G05040	0	1.65528	0.765231	2.34484	2.36048	2.434	3.03185	1.6002	2.61802	0.0191875	0.0967567	GO:0003674; GO:0005634; GO:0008150
AT3G59240	0.919584	0.296996	1.373	1.89324	3.3882	2.27092	3.02177	1.59539	3.23374	0.00546419	0.0418052	GO:0003674; GO:0005634; GO:0008150
AT1G65875	2.28702	1.47727	2.39028	15.1719	5.26659	3.91004	3.0139	1.59163	2.76103	0.0143836	0.0798288	NA
AT1G60260	0.537459	1.82261	1.2037	3.50398	2.9704	3.82864	3.00317	1.58649	3.72473	0.00198092	0.0209722	GO:0005576; GO:0008422; GO:1901657
AT4G30230	0.52488	0.508559	0.47021	1.08062	1.45044	2.99123	2.99841	1.5842	2.94159	0.00996021	0.0624859	GO:0003674; GO:0005634; GO:0008150
AT1G15960	0.66602	1.61327	1.34246	3.31374	3.91098	3.89045	2.99489	1.5825	4.64901	0.000301492	0.0056644	GO:0009507; GO:0012505; GO:0015103; GO:0016021; GO:0030001; GO:0046873; GO:0055072; GO:0006875; GO:0015086; GO:0070574
AT3G50625	0.693739	1.34433	1.86444	5.71308	3.35486	3.55818	2.99174	1.58099	3.27924	0.00497436	0.0394476	NA
AT1G10710	1.31668	0.255148	0.471816	1.26503	2.36502	2.25108	2.99047	1.58037	3.03465	0.00823156	0.0546666	GO:0003674; GO:0005634; GO:0005737; GO:0007129
AT2G24710	1.44193	0.399169	0.738138	3.11001	1.84999	2.5826	2.97635	1.57355	3.57538	0.00269699	0.0262039	GO:0004970; GO:0005217; GO:0016021; GO:0006874; GO:0009416
AT3G09080	0.581825	0.563732	1.56367	1.99643	2.51219	3.39864	2.97203	1.57145	3.85693	0.00150827	0.017556	GO:0000166; GO:0005634; GO:0080008
AT5G42230	1.50852	0.243602	0.450466	1.89796	2.08431	1.71938	2.96528	1.56817	3.13838	0.00665093	0.0474812	GO:0004185; GO:0005576; GO:0006508; GO:0051603
AT5G05840	4.35855	3.16726	5.20609	11.2167	12.0443	15.9382	2.95657	1.56392	5.68514	4.05203e-05	0.00136318	GO:0003674; GO:0005634; GO:0008150
AT3G05152	0.888666	0.861032	0.796104	4.26903	1.84179	3.03864	2.95569	1.56349	3.05296	0.00792799	0.053388	GO:0003674; GO:0005575; GO:0008150
AT2G01280	0.492796	0.238736	1.10367	1.35276	1.87245	1.82545	2.94445	1.558	3.18087	0.00609353	0.045026	GO:0000126; GO:0005634; GO:0006355; GO:0006384; GO:0008270; GO:0015377; GO:0017025; GO:0009793
AT5G39000	3.24256	1.25669	1.93655	6.67577	5.2269	6.7756	2.93429	1.55301	4.99053	0.000153364	0.00353513	GO:0004674; GO:0005524; GO:0005576; GO:0006468; GO:0016021; GO:0016301
AT2G25610	2.6272	4.45463	4.11872	6.76109	14.5198	14.9721	2.92808	1.54995	3.5397	0.00290345	0.0274665	GO:0000139; GO:0005789; GO:0009507; GO:0015991; GO:0016887; GO:0005773
AT3G26930	0.165522	0	0.148281	0.340776	0.228699	0.471644	2.92261	1.54726	2.62635	0.0188697	0.0958002	GO:0003674; GO:0005634; GO:0008150
AT2G18930	16.2298	7.86258	7.26969	27.845	39.243	30.8306	2.91679	1.54438	3.82745	0.0016027	0.0182065	GO:0003674; GO:0005634; GO:0008150
AT5G60770	1.07821	2.43758	0.965903	3.94633	4.22094	5.12047	2.91089	1.54146	3.76637	0.00181781	0.0198382	GO:0005886; GO:0015112; GO:0016021; GO:0042128; GO:0055085; GO:0015706; GO:0071249
AT5G64830	2.1514	2.43191	3.21219	6.39788	8.42225	9.39975	2.9019	1.537	4.75447	0.00024436	0.00488977	GO:0003674; GO:0005634; GO:0005737
AT4G14700	4.14406	3.07045	3.05729	12.3795	10.2728	8.89092	2.88186	1.527	6.08964	1.92224e-05	0.000775767	GO:0003677; GO:0003682; GO:0005524; GO:0005634; GO:0006260; GO:0006351; GO:0008270; GO:0000808; GO:0005515; GO:0006355; GO:0010385
AT1G11730	1.30941	2.85457	3.22583	5.39164	9.4983	7.27563	2.88146	1.5268	4.02006	0.00107859	0.0138544	GO:0000139; GO:0005794; GO:0006486; GO:0008378; GO:0016021; GO:0016757; GO:0016758
AT2G23550	2.27158	0.733648	1.69581	4.41691	4.18482	4.74667	2.87203	1.52207	3.74993	0.0018805	0.0202596	GO:0005737; GO:0016787
AT2G19510	2.86853	1.38967	3.85463	6.89002	9.90853	8.1737	2.87064	1.52137	3.2148	0.00568181	0.0428012	GO:0005634; GO:0008150
AT3G54910	0.350019	0.169568	0.313562	0.960826	0.725426	0.897622	2.85445	1.51321	3.29736	0.00479169	0.0383037	GO:0003674; GO:0005634; GO:0008150
AT2G19930	2.63487	1.36156	2.36042	5.06302	7.64517	6.20652	2.85363	1.5128	5.21446	9.91903e-05	0.00258519	GO:0003723; GO:0003968; GO:0005575; GO:0016441; GO:0031047
AT5G65180	0.30396	0.883523	0.2723	1.25158	1.25993	1.559	2.85257	1.51226	2.94858	0.00981891	0.0618952	GO:0003674; GO:0005634; GO:0008150
AT5G23960	16.1798	16.5988	19.6102	52.9055	43.3957	51.7079	2.85061	1.51127	11.1045	1.03599e-08	3.92844e-06	GO:0000287; GO:0005737; GO:0009507; GO:0080016; GO:0080017; GO:0016106; GO:0051762; GO:0080027
AT1G15210	0.602633	0.467115	0.323918	1.57155	1.49877	1.30504	2.84609	1.50898	3.95146	0.00124171	0.015286	GO:0005524; GO:0005886; GO:0016021; GO:0042626; GO:0009507; GO:0006855; GO:0016020
AT1G35515	0.259568	0.251497	0.697597	0.890665	1.25525	1.33132	2.84608	1.50898	2.95821	0.00962736	0.0610307	GO:0000981; GO:0001135; GO:0003677; GO:0005634; GO:0006357; GO:0030154; GO:0043565; GO:0044212; GO:0006355; GO:0006970; GO:0009631; GO:0009651; GO:0009751
AT5G10250	0.805136	0.7801	0.240425	2.21015	0.927038	2.29418	2.84521	1.50854	2.86854	0.0115617	0.0691807	GO:0004871; GO:0005886; GO:0009416; GO:0016567; GO:0010087; GO:0010305; GO:0010588; GO:0048367; GO:0080022
AT1G54130	1.35348	0.874259	0.606251	3.40577	2.49344	2.69965	2.84393	1.50789	3.88086	0.00143576	0.0169539	GO:0005524; GO:0005525; GO:0008893; GO:0009507; GO:0015969; GO:0016301; GO:0016310; GO:0042594; GO:0008728; GO:0010150; GO:0015970; GO:0015979
AT2G20600	2.6244	5.08559	2.35105	14.4083	5.43915	13.4605	2.83535	1.50353	2.77338	0.0140282	0.0785855	NA
AT1G11560	0.516961	0	0.463115	1.06432	1.07142	0.883828	2.82879	1.50019	2.61401	0.019342	0.0972447	GO:0009507; GO:0015157; GO:0016021
AT1G53840	2.21548	0.80497	3.22517	5.32143	6.1222	5.20812	2.81888	1.49512	3.98258	0.00116482	0.0146749	GO:0000139; GO:0005618; GO:0005634; GO:0009505; GO:0030599; GO:0042545; GO:0045330; GO:0045490; GO:0046910; GO:0005774; GO:0005886; GO:0016020; GO:0005515; GO:0009506; GO:0005768; GO:0005794; GO:0005802; GO:0005576
AT1G23660	9.2368	8.26115	13.3668	25.8432	29.4516	35.6328	2.81419	1.49272	5.94677	2.49509e-05	0.000944802	GO:0003674; GO:0008150; GO:0009507
AT4G17610	5.0701	5.00512	5.14189	12.5391	14.6054	15.4827	2.80904	1.49008	11.0027	1.17491e-08	4.37957e-06	GO:0001510; GO:0003723; GO:0006396; GO:0008173
AT1G20135	3.87274	3.75232	3.90304	12.6242	13.3773	9.65574	2.80003	1.48544	4.88588	0.000188395	0.00406098	GO:0005576; GO:0006629; GO:0016298
AT3G11160	1.51068	2.56148	2.36833	7.25709	4.43548	7.53302	2.78703	1.47873	3.84872	0.00153398	0.0177098	GO:0003674; GO:0008150; GO:0009507; GO:0016021
AT2G41451	0.856575	2.76646	2.30207	4.89866	6.50935	5.04423	2.77776	1.47392	3.78834	0.00173725	0.0191925	GO:0005576; GO:0005737; GO:0005886; GO:0007049; GO:0007275; GO:0030154; GO:0040008; GO:0051301; GO:0071555; GO:0016757
AT3G03190	4.50171	7.63302	6.04923	16.6054	17.8824	17.9583	2.77409	1.47202	5.57205	5.01114e-05	0.00157427	GO:0004364; GO:0005737; GO:0005829; GO:0006749; GO:0009636; GO:0009407; GO:0006979
AT3G01015	6.46472	2.50548	8.10791	13.3096	16.078	17.684	2.77241	1.47114	3.54038	0.0028994	0.0274474	GO:0005634; GO:0005819; GO:0005874; GO:0032147; GO:0060236
AT3G28153	2.89547	2.80543	3.63143	7.55083	9.6015	10.8906	2.76892	1.46933	4.22263	0.000712892	0.0104368	NA
AT2G33370	0.943019	1.82739	1.26719	3.88297	4.23461	4.03061	2.75759	1.46341	3.55023	0.00284091	0.0270842	GO:0003735; GO:0005840; GO:0006412; GO:0009507; GO:0005730; GO:0022625
AT5G55750	5.45782	2.11524	1.95574	11.2366	10.5574	6.22069	2.75459	1.46184	3.13764	0.00666106	0.0475188	GO:0003674; GO:0008150; GO:0016021
AT3G44713	0.726852	0.352125	0.325572	1.49644	1.00428	1.6569	2.74614	1.45741	2.94482	0.00989473	0.062213	GO:0003674; GO:0005575; GO:0008150
AT1G18710	1.40914	1.36532	0.841579	4.83523	1.62249	5.35368	2.74389	1.45622	2.80467	0.0131656	0.0755595	GO:0000981; GO:0001135; GO:0003677; GO:0005634; GO:0006355; GO:0006357; GO:0030154; GO:0043565; GO:0044212; GO:0003700; GO:0005737; GO:0009651; GO:0009753
AT3G18900	2.37754	2.07325	3.19485	6.68967	7.06279	8.12958	2.72443	1.44596	5.51983	5.53082e-05	0.00170373	GO:0003674; GO:0005634; GO:0008150
AT1G13420	0.893818	2.16506	1.60144	4.29378	4.01367	4.58438	2.72437	1.44592	3.46948	0.00335725	0.0303158	GO:0005634; GO:0005737; GO:0008146; GO:0009735; GO:0080118
AT4G32890	6.63155	8.13876	1.98027	8.79862	13.7441	18.8962	2.72329	1.44535	3.297	0.00479519	0.0383203	GO:0000977; GO:0001085; GO:0001228; GO:0003682; GO:0003700; GO:0005634; GO:0005667; GO:0008270; GO:0030154; GO:0007623; GO:0009416
AT5G56680	0.300993	0.583266	1.88749	1.85905	2.49527	2.05838	2.71945	1.44331	2.77781	0.0139028	0.0782172	GO:0003677; GO:0004816; GO:0005524; GO:0005737; GO:0006421; GO:0009793; GO:0005739; GO:0009507; GO:0046686; GO:0005829
AT4G36270	5.35885	3.38623	3.96578	8.47447	14.9695	13.0125	2.71021	1.4384	5.12681	0.000117552	0.00292799	GO:0005524; GO:0005634; GO:0006281; GO:0016569; GO:0031047
AT4G10510	0.655403	0.211674	0.195713	0.899562	0.754635	1.12052	2.7067	1.43653	2.8241	0.012656	0.0738672	GO:0004252; GO:0005576; GO:0005618; GO:0006508; GO:0008152
AT5G55520	0.459906	0.89121	1.03001	2.99837	1.58862	2.09676	2.68988	1.42754	3.22783	0.0055312	0.0421621	GO:0003777; GO:0007018; GO:0009507
AT1G50700	0.259568	0.251497	1.16266	1.6032	0.896605	1.33132	2.68793	1.4265	2.6318	0.0186644	0.0950089	GO:0004683; GO:0005509; GO:0005516; GO:0005524; GO:0005634; GO:0005737; GO:0005886; GO:0006468; GO:0009738; GO:0009931; GO:0016301; GO:0018105; GO:0035556; GO:0046777
AT3G07620	2.21687	1.71835	1.98597	7.30256	4.28823	5.81149	2.68686	1.42592	3.70786	0.00205111	0.021491	GO:0000139; GO:0003824; GO:0005794; GO:0016020; GO:0016021; GO:0016757; GO:0071555
AT5G01630	2.82546	1.82506	3.09364	6.46339	6.83182	8.22987	2.6823	1.42347	6.08562	1.93632e-05	0.000775767	GO:0003697; GO:0005634; GO:0006355; GO:0051321; GO:0005739; GO:0005515; GO:0000724
AT1G51410	2.1519	0.833993	1.15666	4.43033	3.27058	3.92429	2.68009	1.42228	3.41115	0.0037876	0.0328735	GO:0050662; GO:0004022
AT2G28140	1.54055	0.497549	1.84012	2.81928	2.83808	4.3897	2.66473	1.41399	2.9239	0.0103269	0.064033	GO:0003674; GO:0005739; GO:0008150
AT4G04790	4.73717	5.46412	2.22292	10.0625	10.2854	11.5699	2.66381	1.41349	5.41087	6.80304e-05	0.00200792	GO:0003674; GO:0005739; GO:0008150
AT2G16230	1.48075	0.358677	1.32652	3.04858	2.04594	2.74256	2.66162	1.41231	2.95118	0.00976695	0.0616398	GO:0004553; GO:0005886; GO:0005975
AT1G78470	11.0851	8.78759	10.8333	26.2799	24.7147	33.8834	2.65817	1.41043	6.5636	8.25493e-06	0.000425511	GO:0003674; GO:0008150; GO:0009507
AT4G38950	16.1607	17.695	17.6554	40.485	40.9365	47.4715	2.65769	1.41017	13.9376	4.34237e-10	4.16746e-07	GO:0003777; GO:0005524; GO:0005737; GO:0005874; GO:0007017; GO:0008017; GO:0009506
AT5G23930	0.703633	0.681753	1.57586	3.38016	2.9166	2.00496	2.65385	1.40809	3.14013	0.00662692	0.0473797	GO:0003690; GO:0006355; GO:0009507
AT5G52360	25.6973	23.4336	25.0519	33.1956	92.4189	91.313	2.65248	1.40734	3.50363	0.00312834	0.0289734	GO:0003779; GO:0005622; GO:0005634; GO:0005737; GO:0030042; GO:0005884; GO:0048046
AT4G27890	0.572641	0.554834	0.512996	2.35791	1.18682	1.6317	2.64931	1.40562	2.76955	0.0141375	0.0789037	GO:0003674; GO:0005737
AT5G22794	1.43993	1.0732	1.38918	3.3446	3.97907	3.66114	2.64745	1.40461	5.76283	3.50524e-05	0.0012304	GO:0003674; GO:0005634; GO:0008150
AT3G48730	1.0374	0.50257	1.39402	3.2037	2.50838	2.3648	2.6398	1.40043	2.9716	0.0093672	0.0599176	GO:0006782; GO:0008483; GO:0009507; GO:0015995; GO:0030170; GO:0042286; GO:0042802; GO:0009941; GO:0009570; GO:0006779
AT1G48325	11.9368	2.57013	4.75266	13.653	17.4092	15.1169	2.63946	1.40024	3.18816	0.00600263	0.0446416	GO:0003674; GO:0005634; GO:0008150
AT5G06820	1.43594	0.927522	0.857581	3.28478	2.48002	3.1369	2.63477	1.39768	3.74281	0.00190835	0.0204614	GO:0004672; GO:0004674; GO:0005524; GO:0005576; GO:0006468; GO:0007169; GO:0016021; GO:0016301
AT3G18590	1.03047	2.49606	1.84627	4.59664	4.98324	4.698	2.63269	1.39654	3.34168	0.00437242	0.0360594	GO:0005507; GO:0005886; GO:0009055; GO:0016021; GO:0046658; GO:0031225
AT2G20660	2.01547	1.9528	3.61109	5.5326	8.35425	8.04014	2.63226	1.3963	2.80255	0.0132224	0.0758227	GO:0005576; GO:0009506; GO:0019722; GO:0004871; GO:0007267; GO:0048046
AT1G14260	3.63319	5.28032	2.03423	7.48001	11.6086	9.57611	2.6311	1.39567	3.86045	0.00149736	0.0174366	GO:0005886; GO:0008270; GO:0016021; GO:0004842
AT4G04690	0.542422	1.05111	0.485925	1.48899	1.87364	2.47296	2.62	1.38957	2.73093	0.0152867	0.0829264	GO:0004842; GO:0005737; GO:0006511
AT5G19100	0.371527	0.719947	0.332829	1.78476	1.02667	1.27037	2.61834	1.38865	2.75124	0.0146714	0.0807438	GO:0005886; GO:0005829
AT1G01920	9.10981	7.06123	10.6092	26.1011	20.139	24.4004	2.61662	1.3877	8.20694	5.56627e-07	5.81777e-05	GO:0005634
AT5G62170	0.655403	0.211674	0.195713	0.749635	1.20742	0.747012	2.61579	1.38725	2.66366	0.017507	0.0909316	GO:0003674; GO:0005634; GO:0008150
AT1G64255	0.821217	2.12182	1.47136	3.75716	3.78222	4.05601	2.61575	1.38723	3.67104	0.00221316	0.0226673	GO:0005634; GO:0008150; GO:0008270
AT5G49190	2.17369	0.957315	1.59323	3.11907	4.91458	4.7298	2.60901	1.3835	3.98592	0.00115687	0.0145953	GO:0005986; GO:0008194; GO:0016157; GO:0016757; GO:0042170; GO:0001666; GO:0009505; GO:0016020; GO:0005829; GO:0005982; GO:0005985; GO:0010431
AT5G09520	0.756729	1.4664	2.03373	4.67386	2.09113	5.60625	2.59943	1.3782	2.61306	0.0193791	0.0973582	GO:0003674; GO:0007275
AT1G21650	8.76292	10.5281	10.0482	25.4981	25.1838	24.9694	2.59672	1.37669	11.8581	4.19639e-09	1.94792e-06	GO:0005524; GO:0005886; GO:0006605; GO:0006886; GO:0008270; GO:0009658; GO:0010109; GO:0015462; GO:0016020; GO:0017038; GO:0031969; GO:0009941; GO:0009536; GO:0009793
AT5G06330	1.26445	1.83769	0.566373	2.60324	3.05737	3.78311	2.5914	1.37373	3.13491	0.00669858	0.0477484	GO:0016021
AT5G61740	0.396486	0.576236	0.887972	1.49652	2.19128	1.46869	2.59114	1.37359	3.16225	0.00633189	0.045925	GO:0005215; GO:0006869; GO:0042626; GO:0043231; GO:0005886; GO:0009506
AT2G26630	0.49938	0.483851	1.3421	1.71354	2.41495	1.99213	2.58404	1.36963	2.67116	0.0172451	0.0900486	NA
AT5G48370	0.345703	1.00486	0.929086	2.1352	2.14944	1.77311	2.57846	1.36651	2.8534	0.0119239	0.070624	GO:0009507; GO:0016788; GO:0047617; GO:0005777
AT5G27660	5.08215	5.79308	5.62405	16.2076	12.1851	16.185	2.56981	1.36166	6.24137	1.4616e-05	0.000635715	GO:0005576; GO:0006508; GO:0008236; GO:0005739; GO:0008233; GO:0034605; GO:0051603
AT2G28605	0.595303	0.576792	0.533298	1.63415	2.05631	1.35702	2.56772	1.36049	2.70428	0.0161316	0.085866	GO:0005509; GO:0009507; GO:0009543; GO:0009654; GO:0015979; GO:0019898; GO:0009579
AT5G52680	0.636465	0.616673	0.570172	1.74714	2.19849	1.45085	2.56772	1.36049	2.70428	0.0161316	0.085866	GO:0005634; GO:0046872
AT3G10110	1.0462	2.53417	3.2803	5.38478	6.86622	5.36594	2.56367	1.35821	3.16898	0.00624468	0.0456119	GO:0005743; GO:0005744; GO:0009507; GO:0015031; GO:0015266; GO:0015450; GO:0016021; GO:0033365; GO:0009793
AT2G19940	2.29148	2.53739	2.34606	3.81908	8.1414	8.58151	2.56283	1.35774	3.38668	0.00398415	0.0339287	GO:0003942; GO:0005737; GO:0006520; GO:0006526; GO:0016620; GO:0046983; GO:0051287; GO:0055114; GO:0005730; GO:0046686; GO:0016020; GO:0009507; GO:0009570; GO:0005507
AT1G78870	2.03408	0.394166	0.728887	2.79185	1.96733	2.55024	2.55892	1.35553	2.71807	0.015689	0.084351	GO:0004842; GO:0005524; GO:0005634; GO:0005737; GO:0009507; GO:0031625; GO:0061630; GO:0070534; GO:0006511; GO:0046686; GO:0005515; GO:0006301; GO:0031372; GO:0010039; GO:0010053
AT3G42875	3.402	4.00254	4.1361	9.33872	10.4083	11.4941	2.55665	1.35425	6.22278	1.51123e-05	0.000647879	NA
AT1G75130	2.15516	3.82826	1.93068	4.93004	7.44438	8.59738	2.55659	1.35422	3.64906	0.00231601	0.0233535	GO:0004497; GO:0005506; GO:0016705; GO:0019825; GO:0020037; GO:0055114
AT2G22420	14.3531	13.9068	13.2599	34.1673	36.5643	37.3196	2.5553	1.35349	8.91987	1.92048e-07	2.69851e-05	GO:0004601; GO:0005576; GO:0005773; GO:0006979; GO:0020037; GO:0042744; GO:0046872; GO:0055114; GO:0005829
AT2G29910	6.18206	5.98982	7.12048	14.9499	16.2699	19.6286	2.53948	1.34454	6.76128	5.85557e-06	0.000331257	GO:0003674; GO:0005634; GO:0008150
AT3G57958	1.69782	0.822514	0.380245	1.74774	2.34586	2.9027	2.53907	1.3443	2.64211	0.0182821	0.0937658	GO:0003674; GO:0005739; GO:0008150
AT3G51660	0.517974	0.836445	0.154674	1.0664	1.31208	1.08235	2.53839	1.34391	2.66832	0.0173438	0.0903359	GO:0003674; GO:0006954; GO:0051707; GO:0005777
AT5G27890	5.5813	8.38201	11.7499	21.641	18.5079	24.8096	2.53253	1.34058	6.14815	1.72888e-05	0.000721913	GO:0003674; GO:0005634; GO:0008150
AT2G30660	1.68968	3.68357	7.19002	11.8856	8.7548	9.38856	2.53165	1.34008	3.52085	0.00301886	0.0282702	GO:0005777; GO:0006574; GO:0009083
AT1G16070	5.98324	2.67563	7.00928	12.0024	13.3543	14.1637	2.52519	1.33639	4.45657	0.000443676	0.00749849	GO:0005634; GO:0005929; GO:0035091; GO:0061512; GO:0003700; GO:0006355; GO:0005829; GO:0009620
AT4G21895	21.5677	16.4191	13.3409	32.4217	44.6998	52.3838	2.5245	1.336	5.86899	2.87921e-05	0.00105609	GO:0005634; GO:0008150
AT5G19640	2.54966	3.56832	2.53788	7.97106	6.84995	8.07232	2.51995	1.3334	4.94893	0.00016641	0.00373109	GO:0005215; GO:0005886; GO:0006810; GO:0006857; GO:0016020; GO:0016021
AT2G36510	14.8611	57.5958	39.9395	91.7879	102.667	76.2222	2.51839	1.3325	3.03737	0.00818575	0.0544833	GO:0005575; GO:0006412; GO:0006414; GO:0030533
AT3G43620	2.64207	1.0971	2.02875	8.80679	2.86826	4.51704	2.51659	1.33147	2.75892	0.0144453	0.0799732	NA
AT3G24220	0.32954	0.159646	0.590432	0.904609	0.682982	1.0329	2.51124	1.3284	2.74035	0.0149983	0.0818899	GO:0009507; GO:0046872; GO:0055114; GO:0045549; GO:0009535; GO:0009570; GO:0009688; GO:0009639; GO:0010114
AT1G20540	9.61501	7.98516	11.3822	22.152	25.8582	26.0275	2.51071	1.3281	7.60539	1.43376e-06	0.000117686	GO:0000166; GO:0005634; GO:0008150; GO:0080008
AT1G27030	8.50135	2.99527	6.23116	12.464	14.9497	15.8557	2.50483	1.32471	4.6496	0.000301137	0.00566167	GO:0003674; GO:0005575; GO:0008150
AT2G30105	0.865592	0.419338	0.775434	1.78208	2.09296	1.72651	2.50451	1.32453	2.81368	0.012927	0.0749654	NA
AT5G38430	0.325625	0.946499	1.45854	2.01119	2.24956	2.04127	2.50416	1.32433	2.69742	0.0163563	0.0866682	GO:0004497; GO:0009507; GO:0009573; GO:0009853; GO:0015977; GO:0016984; GO:0019253; GO:0031969; GO:0055114; GO:0009941; GO:0009570; GO:0009579; GO:0016020; GO:0048046; GO:0009637; GO:0010114; GO:0010218
AT1G55050	1.16695	0.376888	0.871171	2.66947	1.61236	1.88426	2.50354	1.32397	3.04084	0.00812759	0.0542572	GO:0003677; GO:0005575; GO:0008150
AT3G61790	2.3022	1.48707	1.83325	5.44196	3.88779	5.53954	2.50247	1.32335	4.12854	0.000863778	0.0119391	GO:0005634; GO:0006511; GO:0007275; GO:0008270; GO:0016874
AT1G50830	0.894142	1.29951	3.20404	3.98853	4.63284	4.20387	2.5006	1.32227	3.55241	0.00282817	0.027001	GO:0005634; GO:0008150; GO:0008483
AT4G35380	0.833284	0.403686	1.21305	2.14446	2.15876	1.84015	2.49749	1.32048	3.81006	0.00166117	0.0186483	GO:0005085; GO:0005086; GO:0005737; GO:0005829; GO:0015031; GO:0016192; GO:0032012; GO:0050790; GO:0032588
AT3G55672	3.21844	2.33877	1.08121	5.79786	6.11446	4.81464	2.49494	1.319	3.42284	0.00369715	0.0322696	GO:0003674; GO:0005576; GO:0008150
AT3G05780	0.222247	0.430671	0.597293	1.67772	0.921225	0.886588	2.49375	1.31832	2.63076	0.0187034	0.095177	GO:0001666; GO:0003697; GO:0003727; GO:0004176; GO:0004252; GO:0005524; GO:0005739; GO:0005759; GO:0006515; GO:0007005; GO:0008236; GO:0034599; GO:0042645; GO:0043565; GO:0051131; GO:0051260; GO:0070361; GO:0070407; GO:0090296
AT1G79070	0.864379	3.35	2.32304	3.26257	7.76295	5.41858	2.4909	1.31667	2.63705	0.0184687	0.0943872	GO:0003674; GO:0005634; GO:0006886; GO:0031083
AT5G25320	5.85725	4.00596	4.01254	10.4038	11.4253	13.7446	2.49082	1.31662	5.28241	8.70096e-05	0.00235907	GO:0005634; GO:0008152; GO:0016597
AT3G18300	3.53429	0.856098	2.37463	4.24457	7.93534	5.03537	2.48792	1.31494	2.61048	0.0194794	0.0976816	GO:0003674; GO:0005634; GO:0008150
AT3G60610	0.999569	3.87395	1.34318	5.48777	3.45273	5.4116	2.47772	1.30901	2.77556	0.0139665	0.0783539	NA
AT3G62800	15.5971	15.1121	10.4794	27.2054	39.0599	38.5172	2.47569	1.30783	5.60785	4.68432e-05	0.00149781	GO:0003725; GO:0005737; GO:0005515; GO:0005634; GO:0010267; GO:0060145; GO:0035196; GO:0070919; GO:0051607
AT1G19230	2.22113	3.04876	2.1556	9.14573	5.62633	5.27414	2.47565	1.3078	4.2659	0.000652791	0.0098001	GO:0005634; GO:0006952
AT5G10720	1.1244	0.726291	1.34305	2.70074	3.10714	2.56313	2.4752	1.30754	3.79826	0.00170208	0.018936	GO:0000155; GO:0004673; GO:0005886; GO:0006952; GO:0009738; GO:0009873; GO:0046872; GO:0009736; GO:0005773; GO:0009788; GO:0010105; GO:0048364; GO:0005737; GO:0070301; GO:0071219; GO:0071732; GO:0090333
AT5G05630	2.23151	4.86477	3.74828	8.80562	9.05705	9.2199	2.47422	1.30697	4.86551	0.000196121	0.00418066	GO:0003333; GO:0005886; GO:0005887; GO:0006810; GO:0015174; GO:0015179; GO:0015293; GO:0015297; GO:0016020; GO:0015203; GO:0015846; GO:0015839; GO:0009408; GO:1902047
AT4G24860	2.63702	1.11782	1.32883	5.316	2.96038	4.50842	2.47056	1.30484	3.72701	0.0019716	0.0209394	GO:0005524; GO:0005737
AT2G17480	1.9951	2.17469	2.90435	4.62094	6.37463	7.53249	2.4677	1.30317	4.21109	0.000729849	0.0105757	GO:0005516; GO:0005886; GO:0006952; GO:0008219; GO:0009607; GO:0016021
AT4G24580	6.04103	10.6421	8.69169	20.2263	22.0052	19.5087	2.46272	1.30025	8.05068	7.08603e-07	6.98817e-05	GO:0007165; GO:0040008; GO:0035091; GO:0005096; GO:0005938; GO:0009846; GO:0009860; GO:0009865; GO:0016324; GO:0017048; GO:0030139; GO:0035024; GO:0043547; GO:0045177; GO:0048868; GO:0070382; GO:0090406; GO:0090630
AT5G04360	7.50344	6.09751	5.85455	12.1259	18.3102	17.5183	2.4596	1.29842	7.01921	3.77094e-06	0.000238034	GO:0004556; GO:0005886; GO:0005975; GO:0005983; GO:0019252; GO:0009507; GO:0010303; GO:0051060; GO:0009570
AT5G58940	2.35886	1.03887	1.53685	4.26776	5.33324	3.1774	2.45563	1.29609	3.61081	0.00250649	0.0247723	GO:0005524; GO:0005737; GO:0005886; GO:0006468; GO:0016301; GO:0004674; GO:0004683; GO:0005516; GO:0009409; GO:0009651; GO:0009737; GO:0042542
AT4G12030	4.9103	4.99549	5.93846	17.8598	11.1944	12.4525	2.4506	1.29314	5.4104	6.80915e-05	0.00200792	GO:0005215; GO:0005342; GO:0005887; GO:0006814; GO:0008508; GO:0016020; GO:0009536; GO:0009611; GO:0009753; GO:0009941; GO:0019761; GO:0033506
AT1G67660	2.61645	0.724311	1.33939	4.10418	3.87333	3.19517	2.4504	1.29302	2.98869	0.00904511	0.0584124	GO:0003677; GO:0004519; GO:0005634; GO:0009507
AT2G23500	0.973688	1.50946	1.74454	3.74197	3.2288	3.88425	2.4453	1.29001	4.05497	0.00100411	0.0131808	NA
AT4G06746	0.605235	1.75924	2.71097	3.73817	3.34498	4.13899	2.44468	1.28965	2.61502	0.0193032	0.0971037	GO:0003677; GO:0003700; GO:0005634; GO:0006351; GO:0006355; GO:0009873
AT1G16290	2.46835	2.04994	2.21125	3.87187	6.33375	7.83722	2.44419	1.28936	3.42798	0.00365803	0.0321322	GO:0003674; GO:0005634; GO:0008150; GO:0005773; GO:0009507
AT5G49060	7.56729	2.74949	4.23694	7.57339	11.5448	15.9922	2.44369	1.28906	3.58175	0.00266172	0.0259643	GO:0005634; GO:0006457; GO:0016021; GO:0005515
AT4G11190	3.07215	2.97662	4.12824	5.79786	11.1425	10.5047	2.43691	1.28505	3.05156	0.00795073	0.0534741	GO:0003674; GO:0005576; GO:0006952; GO:0009807; GO:0048046
AT5G23700	2.41857	4.01718	2.16665	10.1958	5.48994	6.69465	2.43536	1.28413	3.54381	0.00287892	0.0273305	GO:0003674; GO:0005794; GO:0008150
AT1G18520	4.97366	1.60633	5.94082	7.58502	10.3081	11.3377	2.43422	1.28346	3.26488	0.00512408	0.0402495	GO:0003674; GO:0005576; GO:0007568; GO:0016021
AT1G20120	19.4157	12.9102	16.3703	37.883	43.1327	37.5334	2.43253	1.28246	8.51586	3.48417e-07	4.18769e-05	GO:0005576; GO:0016298; GO:0052689
AT3G46560	1.27337	0.822514	2.28147	2.33032	4.39849	4.35406	2.43145	1.28182	2.74418	0.0148827	0.0814402	GO:0005743; GO:0006626; GO:0008565; GO:0009793; GO:0015450; GO:0042719; GO:0042721; GO:0045039; GO:0046872; GO:0072321; GO:0005739; GO:0005758; GO:0005515; GO:0007005
AT1G14182	6.4467	4.16416	11.5504	14.7472	22.2683	18.3695	2.42923	1.2805	2.94093	0.00997373	0.062513	NA
AT3G17675	8.30364	3.65702	4.73375	16.0594	14.0805	11.6153	2.4283	1.27995	3.74443	0.00190197	0.0204174	GO:0005886; GO:0009055
AT1G11160	3.85816	3.18438	2.81625	7.55092	7.60128	9.36491	2.42475	1.27784	6.52432	8.84365e-06	0.000445042	GO:0000166; GO:0005737; GO:0005874; GO:0008017; GO:0008352; GO:0051013; GO:0080008
AT5G67620	1.0462	1.5205	0.937229	3.58986	2.16828	3.57729	2.42395	1.27736	2.86558	0.0116316	0.0694673	GO:0003674; GO:0005737; GO:0005874
AT1G02460	0.790685	0.510732	0.708329	1.44699	2.18496	1.95261	2.42269	1.27661	2.99667	0.00889842	0.0577143	GO:0004650; GO:0005576; GO:0005975; GO:0016829; GO:0071555
AT5G02390	1.13684	0.917905	2.37633	4.16092	3.53419	3.23935	2.41375	1.27128	3.66805	0.00222688	0.0227876	GO:0003674; GO:0005634; GO:0048235
AT5G51380	0.676615	0.327787	0.60614	1.62518	1.4023	1.15678	2.4072	1.26736	2.68724	0.0166954	0.0879626	GO:0005634
AT3G48290	3.14514	0.831094	2.04913	3.33572	5.7283	5.05125	2.4065	1.26694	3.11019	0.0070481	0.0493323	GO:0004497; GO:0005506; GO:0016020; GO:0016021; GO:0016705; GO:0016709; GO:0019825; GO:0020037; GO:0044550; GO:0055114
AT2G39400	0.789167	1.14694	3.18136	4.06184	4.08893	3.37302	2.4063	1.26682	2.77411	0.0140075	0.0785182	GO:0005737; GO:0016787; GO:0005783; GO:0005794; GO:0047372
AT1G78130	1.10328	2.13795	1.31782	3.53334	3.81097	3.98206	2.40388	1.26536	3.20579	0.00578844	0.0434094	GO:0005351; GO:0005739; GO:0015144; GO:0016020; GO:0016021; GO:0055085; GO:0009567
AT3G14150	11.8972	13.3864	12.7208	30.2882	31.8158	30.8383	2.40332	1.26503	8.59608	3.09081e-07	3.8278e-05	GO:0008891; GO:0009854; GO:0010181; GO:0052852; GO:0052853; GO:0052854; GO:0055114; GO:0005777; GO:0010204; GO:0042742; GO:0050665
AT5G43590	1.43094	1.73305	1.28189	2.94601	3.95422	4.4851	2.39799	1.26182	3.2157	0.00567127	0.0427816	GO:0005634; GO:0006952; GO:0016042; GO:0016740; GO:0045735
AT1G10680	0.669635	0.162203	0.599888	1.03398	0.925226	1.14485	2.39618	1.26074	2.62462	0.0189353	0.0959342	GO:0005524; GO:0005886; GO:0010315; GO:0010329; GO:0010540; GO:0010541; GO:0016021; GO:0042626; GO:0055085; GO:0005739
AT2G41070	1.80332	1.90608	2.05607	4.72521	5.43626	4.57788	2.39003	1.25703	5.10569	0.00012248	0.00302054	GO:0003677; GO:0003700; GO:0005634; GO:0006351; GO:0006355; GO:0009738; GO:0043565
AT2G27900	4.64345	6.13507	5.67245	12.65	12.8316	13.8727	2.3897	1.25683	8.58947	3.12138e-07	3.8278e-05	GO:0003674; GO:0005634; GO:0008150
AT4G01420	2.2	2.84212	1.3139	9.05873	4.55957	3.76126	2.38966	1.25681	2.6215	0.0190541	0.0964444	GO:0005509; GO:0005634; GO:0005737; GO:0005886; GO:0019722; GO:0006970; GO:0009414; GO:0009651
AT4G36950	4.79101	3.79803	3.51163	9.56484	9.02684	11.9142	2.38794	1.25577	4.43243	0.000465819	0.0077703	GO:0004702; GO:0005524; GO:0005737; GO:0005886
AT1G64610	9.35735	4.94529	7.23961	18.2433	15.1327	17.3311	2.38637	1.25482	6.68825	6.64354e-06	0.000363089	GO:0004871; GO:0005737; GO:0005834; GO:0007165
AT5G39270	5.81825	3.75822	6.94964	9.76034	13.3983	18.4208	2.3849	1.25393	3.56302	0.00276679	0.0266132	GO:0005576; GO:0009826; GO:0009828
AT2G37530	1.75458	0.850009	1.57182	3.01027	3.03035	4.4996	2.37976	1.25081	2.59901	0.019932	0.0992287	GO:0005739; GO:0016021
AT1G31710	5.03046	4.87403	4.28117	12.428	12.8585	10.6071	2.37671	1.24897	6.08287	1.946e-05	0.000778488	GO:0005507; GO:0005576; GO:0008131; GO:0048038; GO:0055114
AT2G01200	2.89004	7.28044	4.66023	11.1067	12.778	11.8584	2.37229	1.24628	3.82433	0.00161305	0.0182897	GO:0005634; GO:0006351; GO:0006355; GO:0009734; GO:0003700; GO:0009733; GO:0009793; GO:0009555
AT2G13570	5.4675	5.29748	9.79604	14.2582	17.7528	18.6952	2.37029	1.24506	4.54075	0.000374518	0.00665115	GO:0005634; GO:0006351; GO:0006355; GO:0043565; GO:0046982; GO:0003700
AT2G46160	2.53409	1.53456	2.83768	6.08671	5.90848	5.23503	2.37028	1.24506	3.90899	0.00135501	0.016221	GO:0008270; GO:0009507; GO:0016021; GO:0016567
AT4G20070	5.50656	7.58178	5.45227	23.4694	11.0121	13.5434	2.36758	1.24341	4.00561	0.00111105	0.0141572	GO:0006508; GO:0008237; GO:0009507; GO:0046872; GO:0010136; GO:0047652; GO:0005783; GO:0006145
AT5G59190	5.332	4.30516	3.44979	8.53806	10.4368	12.9986	2.35828	1.23773	4.70735	0.000268372	0.00525482	GO:0004252; GO:0005576; GO:0005618; GO:0006508; GO:0008152; GO:0046686
AT5G23030	1.99806	1.93593	2.98324	5.4848	6.44161	5.31379	2.35801	1.23757	3.1178	0.00693864	0.0488114	GO:0003674; GO:0005576; GO:0007568; GO:0016021
AT2G36620	10.7258	7.79421	9.1282	20.2421	25.9345	22.9219	2.35489	1.23566	5.71484	3.83324e-05	0.00131635	GO:0000027; GO:0003735; GO:0005737; GO:0005840; GO:0006412; GO:0042254; GO:1902626; GO:0009507; GO:0005886; GO:0016020; GO:0022625; GO:0005829; GO:0005515
AT1G23600	8.60159	4.16706	5.39397	12.6914	13.6674	16.9117	2.35404	1.23514	4.66112	0.000294289	0.00556792	GO:0003674; GO:0005634; GO:0008150
AT2G45910	1.5457	2.99527	3.28867	7.02755	6.27354	5.72569	2.34566	1.22999	4.44092	0.0004579	0.00767611	GO:0004674; GO:0004842; GO:0005524; GO:0005886; GO:0006468; GO:0016301; GO:0016567; GO:0016874
AT1G22100	0.870479	1.68682	1.16972	4.48035	2.10478	2.97645	2.34539	1.22983	2.71347	0.0158352	0.0848251	GO:0005524; GO:0005634
AT1G75930	2.48283	2.40562	2.22422	6.13397	5.83183	5.94271	2.34268	1.22816	3.51192	0.00307512	0.0286575	GO:0005576; GO:0005578; GO:0016042; GO:0016298; GO:0052689; GO:0070505; GO:0019953; GO:0016746
AT5G11080	0.972767	0.628345	0.871445	2.44778	2.01609	2.03268	2.34258	1.2281	2.973	0.00934037	0.059817	GO:0003674; GO:0005634
AT3G18845	25.0027	16.1502	44.797	62.9147	86.3649	56.995	2.34132	1.22732	2.80866	0.0130594	0.0751922	NA
AT1G54950	4.41155	1.70975	1.58082	7.87149	6.09538	4.52535	2.33705	1.22469	2.65236	0.0179095	0.0923431	GO:0003674; GO:0008150
AT5G14670	3.26314	7.37724	2.92326	10.4505	9.76873	11.7776	2.33654	1.22437	2.9497	0.0097964	0.0617822	GO:0005794; GO:0007264; GO:0005525; GO:0016004; GO:0005829
AT2G40150	4.63393	6.53067	2.64172	10.4076	12.5143	9.3629	2.3296	1.22008	3.86728	0.00147645	0.0172649	GO:0005634
AT5G62270	0.575849	1.11588	1.03174	1.77834	1.98911	2.78944	2.32092	1.2147	2.79449	0.0134404	0.0767133	GO:0003674; GO:0008150; GO:0009507
AT4G24080	3.06579	4.45568	4.57744	10.1691	8.11892	11.3565	2.31564	1.21141	3.86201	0.00149256	0.0174033	GO:0005737; GO:0005975; GO:0016832; GO:0009736
AT1G15870	4.25753	7.66098	7.62816	16.696	16.8074	14.2113	2.3149	1.21095	4.23738	0.000691803	0.0102337	GO:0003674; GO:0005739; GO:0005759; GO:0008150
AT4G01670	5.34432	2.58907	4.3089	10.6361	9.96863	9.13698	2.31403	1.21041	3.80763	0.00166952	0.0186974	GO:0003674; GO:0005634; GO:0008150
AT3G18360	2.36379	2.49849	2.31009	6.04634	5.19594	6.24562	2.31303	1.20979	4.80295	0.000221953	0.00456853	GO:0003674; GO:0005634; GO:0006952
AT2G38710	1.76411	2.73481	4.7411	7.50604	6.58112	7.43956	2.31147	1.20881	3.68344	0.00215721	0.0222602	GO:0009651; GO:0005829
AT3G17010	12.5134	10.3923	16.0144	42.9378	25.9345	29.5438	2.31107	1.20856	3.54857	0.0028507	0.0271487	GO:0003677; GO:0003700; GO:0005634; GO:0006351; GO:0006355
AT3G60770	4.05746	4.28868	4.62617	10.1255	10.7026	11.1411	2.31078	1.20838	5.02793	0.000142538	0.00338707	GO:0003735; GO:0006412; GO:0022627; GO:0009507; GO:0005730; GO:0022626; GO:0005618; GO:0005829; GO:0005794
AT2G24230	13.3804	13.3632	13.0932	19.3539	40.957	34.0207	2.30894	1.20723	4.79784	0.000224214	0.00460803	GO:0004674; GO:0005524; GO:0005886; GO:0006468; GO:0007169; GO:0016021
AT3G10116	0.944463	0.915094	1.69218	2.91669	2.93614	2.69119	2.30222	1.20303	2.80161	0.0132476	0.0759185	GO:0003674; GO:0005886; GO:0010215; GO:0016049; GO:0031225
AT3G52130	7.46049	7.2285	8.91123	18.7729	18.8981	20.5496	2.29953	1.20134	3.81159	0.00165596	0.0186229	GO:0005576; GO:0006508; GO:0006869; GO:0008233; GO:0008289
AT3G63470	1.36976	3.31791	2.30079	5.64012	5.32288	5.17153	2.29884	1.20091	4.32651	0.000577189	0.00902419	GO:0004185; GO:0005576; GO:0006508; GO:0051603
AT3G54740	7.08536	4.47719	4.41556	11.6276	12.5564	13.3425	2.29649	1.19943	5.40327	6.90235e-05	0.00202431	GO:0003674; GO:0005634; GO:0008150
AT4G29980	3.8366	7.4346	4.29624	17.1141	12.5898	8.74573	2.29549	1.1988	2.90368	0.0107622	0.0655251	GO:0003674; GO:0005576; GO:0008150
AT5G58930	0.850277	2.1969	1.77733	3.5011	4.11186	3.55346	2.29297	1.19722	3.13011	0.00676511	0.0480573	GO:0003674; GO:0008150; GO:0009507
AT3G51530	2.08044	2.68766	2.07083	5.23503	6.5475	5.00593	2.28885	1.19462	4.25216	0.000671301	0.00999638	GO:0003674; GO:0005634
AT2G35155	1.458	0.706331	1.74152	2.16792	4.19688	3.04662	2.2888	1.19459	2.88947	0.0110788	0.0668625	GO:0005575
AT5G52330	1.06059	1.79832	0.950123	3.63924	1.83176	3.62651	2.2872	1.19358	2.7826	0.0137684	0.0778756	GO:0005634
AT4G22840	3.31776	2.85741	2.3117	6.8306	7.89484	6.09241	2.28701	1.19346	3.87438	0.00145502	0.017069	GO:0005215; GO:0006814; GO:0008508; GO:0016020; GO:0009941
AT5G28626	3.98127	3.50679	4.86352	9.43854	9.75153	10.7256	2.28562	1.19259	4.77319	0.000235446	0.00476968	NA
AT4G37580	1.32346	0.961732	0.592807	2.04356	2.9715	2.07412	2.28549	1.19251	2.74874	0.0147459	0.0810543	GO:0004596; GO:0006474; GO:0008080; GO:0031248; GO:0040008; GO:0009640; GO:0009723; GO:0009734; GO:0009826
AT1G24220	0.543857	1.05389	0.974421	2.61262	1.8786	1.70466	2.28447	1.19186	2.75408	0.0145875	0.0804773	GO:0005634; GO:0006355
AT1G67820	2.98351	2.47777	3.05458	6.72745	7.36121	6.80106	2.2844	1.19181	3.8489	0.00153342	0.0177098	GO:0004722; GO:0006470; GO:0009507; GO:0046872
AT2G05632	6.25068	2.01877	2.48872	9.0559	7.19707	7.12437	2.28271	1.19075	2.91489	0.0105187	0.0648042	GO:0003674; GO:0005575; GO:0008150
AT4G38050	6.70903	5.53739	6.23284	15.0062	14.248	14.3023	2.28244	1.19058	7.00157	3.88505e-06	0.000243816	GO:0005215; GO:0005886; GO:0016020; GO:0016021; GO:0022857; GO:0055085
AT1G77440	4.84093	2.3452	3.03569	12.292	8.02638	5.51757	2.27896	1.18837	2.92907	0.0102185	0.0635694	GO:0004298; GO:0005634; GO:0005737; GO:0008233; GO:0019774; GO:0043161; GO:0006511; GO:0000502; GO:0005829; GO:0005839
AT4G14301	7.7285	8.98581	8.30822	13.7899	19.2211	29.0689	2.27488	1.18579	2.98031	0.00920157	0.0591039	GO:0003674; GO:0008150
AT1G53708	6.8526	2.84551	3.50791	7.38998	9.46815	13.9472	2.27464	1.18564	2.73009	0.0153126	0.083017	GO:0005739
AT1G27520	10.0321	12.0344	10.271	20.4901	26.4023	27.0884	2.27005	1.18272	7.43272	1.89732e-06	0.000144057	GO:0004559; GO:0004571; GO:0005509; GO:0005789; GO:0006487; GO:0006491; GO:0016021; GO:0030968; GO:0097466; GO:0005783; GO:0030433
AT1G23570	20.0352	20.2561	18.3385	38.8572	46.6387	48.1532	2.26895	1.18202	8.1717	5.87612e-07	6.02767e-05	GO:0005739; GO:0008150
AT5G60290	2.51728	1.82925	2.81886	5.61446	5.65191	5.73827	2.26174	1.17743	3.06173	0.00778644	0.0527382	GO:0003674; GO:0005575; GO:0008150
AT1G23070	1.18831	3.45408	1.77423	4.62116	4.37834	4.96616	2.26076	1.17681	2.95483	0.0096942	0.0612719	GO:0009507; GO:0009626
AT3G59360	6.73377	6.52438	4.61301	10.3297	13.9559	17.833	2.25954	1.17603	4.12969	0.000861751	0.0119285	GO:0000139; GO:0005338; GO:0005351; GO:0008643; GO:0009507; GO:0015780; GO:0016021; GO:0005794
AT1G23580	9.02279	7.19947	11.4113	22.2185	23.1	20.2654	2.25877	1.17554	5.43927	6.44465e-05	0.00193003	GO:0003674; GO:0005634; GO:0008150
AT4G32500	5.5813	5.40775	7.49995	11.3435	16.7579	15.0472	2.25709	1.17446	5.69574	3.97248e-05	0.00134535	GO:0005242; GO:0005249; GO:0005887; GO:0030551; GO:0034765; GO:0042391; GO:0071805
AT4G19430	31.9	40.4749	42.8661	52.6449	117.011	102.584	2.25511	1.1732	4.13516	0.000852161	0.0118438	GO:0003674; GO:0005739; GO:0008150
AT4G01440	7.38944	9.08726	12.9849	23.9903	21.2052	21.7036	2.25391	1.17243	6.59315	7.8393e-06	0.000407447	GO:0005886; GO:0006810; GO:0016020; GO:0016021; GO:0022857
AT4G32810	3.24334	3.62595	3.57603	8.38955	8.96257	7.8199	2.2517	1.17101	5.19085	0.000103824	0.00266722	GO:0009507; GO:0046872; GO:0055114; GO:0102251; GO:0009733; GO:0010223; GO:0016702; GO:0009570; GO:0009850; GO:0009965; GO:0016121; GO:0016124; GO:0009926; GO:1901601
AT1G65550	6.82732	10.6575	12.2324	21.865	25.6793	20.9671	2.24622	1.1675	5.66875	4.17831e-05	0.00139571	GO:0005215; GO:0005886; GO:0016020; GO:0016021; GO:0022857; GO:0055085
AT3G10890	1.93942	4.22799	3.90917	4.65835	10.0487	9.67092	2.24611	1.16743	2.74727	0.0147897	0.0812286	GO:0004553; GO:0005576; GO:0046355; GO:0016985; GO:0046686; GO:0048046; GO:0071585
AT2G42000	2.0254	3.92484	2.72166	5.55986	6.99617	8.65687	2.24369	1.16587	2.64859	0.0180455	0.0928058	GO:0005576; GO:0008270; GO:0005634; GO:0005737; GO:0006829; GO:0016020
AT2G25620	4.89472	5.02148	5.41663	8.10131	15.515	13.7831	2.24139	1.1644	4.07144	0.000970815	0.0129073	GO:0004722; GO:0005737; GO:0006470; GO:0046872; GO:0050688; GO:0005634; GO:0005829
AT1G10300	2.31459	2.24262	3.39302	8.95296	4.07024	6.59529	2.23754	1.16191	3.43589	0.00359873	0.0318293	GO:0005525; GO:0005634; GO:0005730; GO:0042254
AT3G21000	6.61732	10.2585	8.2993	24.0686	19.2004	17.3472	2.23707	1.16161	4.34378	0.00055732	0.00882631	GO:0003674; GO:0005634; GO:0008150
AT5G35777	1.21325	0.261227	0.84535	1.94276	1.39694	1.45965	2.2359	1.16086	2.66199	0.017566	0.0910356	NA
AT1G23510	4.31954	4.18522	3.86962	10.5399	7.6261	11.4877	2.23294	1.15894	3.8313	0.00159003	0.0181084	GO:0003674; GO:0005739; GO:0008150
AT2G40140	3.50559	2.42613	3.5891	7.90468	7.78441	6.84958	2.23263	1.15874	4.70312	0.000270645	0.00528421	GO:0003677; GO:0005634; GO:0046872; GO:0003700; GO:0006355; GO:0009409; GO:0050832; GO:0010200
AT1G69390	8.58961	5.54834	7.69494	15.3264	17.4066	18.2751	2.23136	1.15792	4.70209	0.000271198	0.00529092	GO:0032955; GO:0051301; GO:0009507; GO:0010020; GO:0005515; GO:0051117; GO:0009706
AT3G13662	4.47408	3.66804	4.933	8.26649	11.4125	11.3757	2.22928	1.15658	4.46003	0.000440587	0.00747443	GO:0003674; GO:0005576; GO:0006952; GO:0009807; GO:0048046
AT1G54750	5.332	5.16619	4.77663	14.6367	13.5064	10.1288	2.22504	1.15383	2.79812	0.0133418	0.0762733	NA
AT4G26170	0.899904	0.871921	0.537448	1.64686	2.07231	1.88043	2.21955	1.15027	2.68979	0.0166098	0.0877013	GO:0003677; GO:0005576; GO:0005634; GO:0005737; GO:0006351; GO:0006355
AT4G02810	6.28786	4.56925	5.63293	10.0687	13.0318	15.2293	2.21675	1.14844	4.04931	0.00101582	0.0132762	GO:0003674; GO:0005634; GO:0008150
AT1G19630	0.770276	0.497549	0.920061	1.93825	1.7738	1.46323	2.2151	1.14737	2.73751	0.0150845	0.0821931	GO:0004497; GO:0005506; GO:0005576; GO:0007275; GO:0010268; GO:0016125; GO:0016132; GO:0016705; GO:0019825; GO:0020037; GO:0055114
AT3G01870	2.35395	1.71056	2.37236	2.62508	6.09828	7.37817	2.20971	1.14386	2.62976	0.018741	0.0952909	GO:0003674; GO:0005576; GO:0008150
AT3G63220	22.7717	17.9267	22.9499	40.6965	54.0777	47.3131	2.20631	1.14164	7.27103	2.47521e-06	0.000176296	GO:0003674; GO:0005737; GO:0016567
AT3G18630	3.97252	2.88675	2.66906	7.49708	6.86098	7.64063	2.2039	1.14006	3.5117	0.00307653	0.02866	GO:0004844; GO:0005634; GO:0006281; GO:0009507; GO:0097510; GO:0005739
AT3G03170	7.88846	6.94833	3.21219	9.84288	13.3765	15.9387	2.20002	1.13752	3.11091	0.00703768	0.0492784	GO:0005739
AT3G20990	8.22312	7.96742	11.0499	22.573	19.8831	23.4313	2.19878	1.1367	2.64186	0.0182914	0.0937837	NA
AT3G47380	152.37	91.391	110.499	129.463	370.929	380.414	2.19779	1.13605	2.64662	0.0181172	0.0930554	GO:0005576; GO:0043086; GO:0046910
AT2G25160	24.6694	7.96742	7.36662	24.8303	26.1321	28.1175	2.19722	1.13568	2.98872	0.00904441	0.0584124	GO:0005506; GO:0005576; GO:0016020; GO:0016021; GO:0016709; GO:0019825; GO:0020037; GO:0044550; GO:0055114
AT1G22380	21.402	20.0453	23.966	44.552	49.2848	48.1771	2.19626	1.13505	9.58605	7.48696e-08	1.41928e-05	GO:0009813; GO:0016757; GO:0043231; GO:0052696; GO:0080043; GO:0080044; GO:0015020
AT3G11825	2.39044	3.08815	2.85528	6.56192	6.05521	6.81141	2.19375	1.1334	2.87831	0.0113337	0.0680808	GO:0005576; GO:0006508; GO:0008233
AT1G65385	8.11492	6.43302	6.27837	13.6694	17.0732	17.2371	2.19181	1.13213	5.36152	7.47562e-05	0.00213432	NA
AT3G44264	1.62192	1.17861	1.81623	2.78267	3.92172	4.1594	2.1908	1.13146	2.78357	0.0137414	0.0777717	NA
AT3G14760	2.93361	1.09322	2.62805	5.26539	4.98871	4.24386	2.19045	1.13123	3.47592	0.0033128	0.0300194	GO:0003674; GO:0008150; GO:0016021
AT5G60120	0.749373	2.17821	2.01396	3.47132	3.36505	3.73676	2.18925	1.13044	3.20305	0.00582125	0.0435711	GO:0003677; GO:0003700; GO:0005634; GO:0006351; GO:0006355; GO:0007275; GO:0009873
AT1G18140	6.75032	5.64854	6.87185	12.6342	14.6262	16.9614	2.18743	1.12923	5.53007	5.42461e-05	0.00168156	GO:0005507; GO:0005576; GO:0009809; GO:0016722; GO:0046274; GO:0048046; GO:0052716; GO:0055114
AT4G22490	3.93325	3.04876	2.81886	8.63763	5.97798	8.06944	2.1864	1.12855	2.92348	0.0103358	0.064054	GO:0005576; GO:0006869; GO:0008289
AT3G02030	14.7999	9.42324	14.5842	35.1132	23.5162	25.6643	2.185	1.12764	6.0968	1.89741e-05	0.000770905	GO:0009507; GO:0016746
AT3G11180	0.415169	0.402259	0.557889	0.712292	1.29068	1.3013	2.18474	1.12746	2.70617	0.0160705	0.0857442	GO:0005737; GO:0046872; GO:0051213; GO:0055114
AT3G09680	1.49966	1.08977	1.34346	2.57291	3.6261	3.20488	2.18336	1.12655	2.79424	0.0134471	0.076731	GO:0003735; GO:0005737; GO:0005840; GO:0006412; GO:0005730; GO:0022626; GO:0022627; GO:0005794
AT5G27410	7.40014	8.14775	6.17735	16.1588	15.4532	15.8147	2.18081	1.12486	8.10654	6.49795e-07	6.52777e-05	GO:0003824; GO:0005737; GO:0005739; GO:0008152; GO:0008483
AT1G05577	2.43448	3.53816	1.81742	5.84745	6.16676	5.31828	2.1791	1.12373	3.24442	0.00534506	0.0412927	GO:0003674; GO:0005575; GO:0008150
AT5G13940	1.42105	1.57355	1.27303	4.45813	2.94516	2.77658	2.17854	1.12336	3.30291	0.00473711	0.0380367	GO:0004177; GO:0005886; GO:0016021
AT4G11140	4.53225	3.37793	4.06018	6.69917	10.5975	10.5302	2.1782	1.12314	3.91462	0.0013394	0.0161273	GO:0003677; GO:0003700; GO:0005634; GO:0005737; GO:0006351; GO:0006355; GO:0009736; GO:0009873; GO:0042991; GO:0048366; GO:0048825; GO:0005515
AT4G25760	5.98126	2.57567	4.16754	10.946	8.72335	8.71098	2.1735	1.12002	3.1734	0.00618806	0.0453707	GO:0003674; GO:0005634; GO:0006865; GO:0016021; GO:0080143
AT5G37530	11.7264	9.94152	9.19186	20.6215	21.2654	26.1044	2.16488	1.11429	6.09684	1.89725e-05	0.000770905	GO:0003824; GO:0005739; GO:0008641; GO:0016021; GO:0009536
AT1G27020	2.27717	2.57409	1.35999	6.51145	4.45731	3.46062	2.1618	1.11223	2.75949	0.0144286	0.0799466	GO:0003674; GO:0005634; GO:0008150
AT3G12470	5.44979	6.16037	5.69584	18.0767	10.6674	12.4231	2.16035	1.11126	3.16547	0.00628999	0.0457711	GO:0003676; GO:0005634; GO:0008150; GO:0016740
AT1G22260	1.53112	0.741753	1.5088	1.99643	3.06751	3.49026	2.16028	1.11122	3.12866	0.00678534	0.048137	GO:0005634; GO:0051301; GO:0000795; GO:0007129; GO:0007131
AT3G08000	3.10139	5.58063	4.36599	10.946	9.79464	9.08972	2.15989	1.11096	3.81414	0.00164725	0.0185483	GO:0000166; GO:0003676; GO:0003723; GO:0005634; GO:0008150
AT1G08730	3.59443	2.69625	3.94715	7.79807	6.48833	8.1276	2.1582	1.10983	6.07147	1.98675e-05	0.000788926	GO:0003774; GO:0003779; GO:0005516; GO:0005524; GO:0016459; GO:0030048; GO:0000146; GO:0007015; GO:0009860; GO:0051640
AT5G13380	13.3413	10.5762	14.668	36.2067	26.3935	23.5004	2.15498	1.10768	5.72867	3.73555e-05	0.00128678	GO:0005737; GO:0009733
AT3G50390	1.83254	1.21061	1.79091	3.54418	3.68291	3.60773	2.15079	1.10487	5.45213	6.28885e-05	0.00189671	GO:0000166; GO:0005634; GO:0005834; GO:0008150
AT1G78660	3.731	1.08449	2.00543	4.60883	4.63957	4.67775	2.14947	1.10398	2.85707	0.0118351	0.0703217	GO:0005576; GO:0005615; GO:0005618; GO:0006541; GO:0034722; GO:0005773; GO:0008242; GO:0046900
AT3G16700	1.961	4.11671	3.51349	8.97179	5.19318	7.45032	2.14932	1.10388	3.2485	0.00530025	0.0410644	GO:0003824; GO:0005737; GO:0005739; GO:0008152; GO:0016787; GO:0016853; GO:0005507
AT5G45160	11.4475	10.8935	9.33952	21.043	22.0306	24.3477	2.14579	1.10151	8.26682	5.07843e-07	5.46473e-05	GO:0000028; GO:0003924; GO:0005525; GO:0005634; GO:0005789; GO:0016021; GO:0019843; GO:0043024; GO:0005783
AT3G62580	7.80296	9.01423	11.8296	16.2707	24.0505	22.7471	2.14523	1.10113	5.28402	8.67403e-05	0.00235414	GO:0003674; GO:0008150; GO:0009507; GO:0016021; GO:0005783
AT5G12280	2.96349	3.19037	2.06486	3.84151	7.50678	7.69366	2.14434	1.10054	2.97055	0.00938726	0.0599889	GO:0003723; GO:0005634; GO:0005739; GO:0006396
AT5G23690	4.41824	6.54718	5.58783	9.98806	12.7479	14.0706	2.1387	1.09674	4.94384	0.000168081	0.0037585	GO:0003723; GO:0006396; GO:0016779
AT3G06840	9.54328	8.0907	6.94628	18.4197	17.7184	18.6952	2.1379	1.09619	4.73849	0.000252248	0.00500463	GO:0003674; GO:0008150; GO:0009507
AT2G36680	10.0667	6.59808	8.22246	19.5062	17.9999	16.7045	2.13708	1.09564	6.0862	1.93427e-05	0.000775767	GO:0005634; GO:0015031; GO:0000813
AT4G38350	22.9929	22.2779	23.2054	43.5428	46.1455	47.4375	2.13529	1.09444	13.6098	6.08652e-10	5.08672e-07	GO:0005319; GO:0008158; GO:0009507; GO:0016020; GO:0016021; GO:0005773; GO:0005774; GO:0048868; GO:0090153
AT5G55470	4.63959	8.66954	7.71892	17.0571	15.5683	13.5979	2.13115	1.09163	4.73885	0.000252068	0.00500463	GO:0005774; GO:0006814; GO:0006885; GO:0009651; GO:0015081; GO:0015385; GO:0015386; GO:0016021; GO:0051453; GO:0071805; GO:0098719; GO:0005886; GO:0055075
AT4G39460	26.4143	30.2462	27.6069	54.9311	63.0391	58.6162	2.12633	1.08837	9.63205	7.02782e-08	1.36122e-05	GO:0005739; GO:0005743; GO:0006810; GO:0006839; GO:0016021; GO:0031966; GO:0031969; GO:0009941; GO:0009536; GO:0000095; GO:0009507; GO:0009658; GO:0015805
AT2G29310	2.31855	2.24645	1.66164	4.77343	4.80526	4.49246	2.12395	1.08675	2.93474	0.0101007	0.0630808	GO:0016491; GO:0055114
AT1G60870	3.73778	2.01197	2.60436	4.84522	7.74667	6.15367	2.1236	1.08651	3.10444	0.007132	0.0496729	GO:0003674; GO:0009793; GO:0005886; GO:0009555
AT3G13660	1.45714	2.4707	2.93707	4.24994	5.28494	5.60524	2.11947	1.08371	3.04526	0.00805423	0.0539279	GO:0003674; GO:0006952; GO:0009807; GO:0048046
AT3G09540	23.972	16.892	15.6183	31.9053	44.1624	45.1238	2.11423	1.08013	5.01566	0.000146	0.00344675	GO:0005886; GO:0016829; GO:0030570; GO:0045490; GO:0046872
AT1G26840	11.2692	8.93357	11.4721	20.3888	23.0019	26.8564	2.11263	1.07904	5.26411	9.01294e-05	0.00241538	GO:0003688; GO:0005634; GO:0005664; GO:0006270; GO:0000808; GO:0006260; GO:0009555
AT3G11165	3.86667	3.74643	3.46393	8.40296	8.90422	7.71249	2.11023	1.0774	3.23025	0.00550366	0.0419997	GO:0003674; GO:0005739; GO:0008150
AT3G53320	78.3155	52.1676	52.6187	141.081	135.259	128.314	2.10932	1.07678	4.32706	0.000576544	0.00901935	GO:0003674; GO:0005634; GO:0008150; GO:0005875
AT3G12460	6.75705	7.73728	7.70413	15.5976	15.7017	18.5536	2.1083	1.07608	4.3745	0.000523695	0.00845178	GO:0003676; GO:0005634; GO:0016740
AT3G09190	15.6135	9.89139	13.9873	28.4361	27.3811	29.7739	2.10648	1.07483	5.52191	5.50905e-05	0.00169897	GO:0005886; GO:0016021; GO:0030246; GO:0048573
AT1G11915	2.41289	1.40271	1.72925	3.31177	5.33417	4.12522	2.10625	1.07468	2.59376	0.0201426	0.0999077	GO:0005576; GO:0008150; GO:0016021; GO:0030247
AT2G37390	2.00727	1.45864	4.4955	4.82133	5.20016	6.29155	2.10565	1.07426	2.63799	0.0184341	0.0942819	GO:0005737; GO:0030001; GO:0046872; GO:0046914; GO:0046916
AT3G03540	5.45782	3.52541	6.19318	8.73955	11.5629	13.2708	2.10506	1.07386	3.93595	0.00128192	0.0155925	GO:0003993; GO:0005886; GO:0016788; GO:0034480; GO:0004629; GO:0005829; GO:0009247; GO:0009395; GO:0016036
AT4G18280	25.38	25.8203	31.8311	38.7538	74.5178	69.0644	2.10423	1.07329	4.30744	0.00059996	0.00919396	GO:0003674; GO:0005575; GO:0008150
AT1G11930	32.1216	45.6467	35.6821	75.2434	74.2658	79.0805	2.10328	1.07264	9.42979	9.29782e-08	1.61162e-05	GO:0005634; GO:0030170
AT1G26310	18.4323	13.9977	13.3884	27.0083	37.169	34.0681	2.09986	1.07029	5.67658	4.11743e-05	0.00138222	GO:0000165; GO:0000977; GO:0003677; GO:0003700; GO:0005634; GO:0006351; GO:0030154; GO:0045944; GO:0046983; GO:0009911; GO:0010582
AT4G16160	8.41697	8.89662	7.54027	18.9042	16.3872	20.059	2.09894	1.06966	4.12406	0.000871726	0.0120194	GO:0005744; GO:0006811; GO:0015031; GO:0015266; GO:0015288; GO:0015450; GO:0030150; GO:0031305; GO:0046930; GO:0009527; GO:0015171; GO:0031359
AT3G19440	4.86895	3.45954	4.36181	6.90556	10.988	10.5441	2.09777	1.06885	3.84166	0.00155646	0.0178621	GO:0003723; GO:0005739; GO:0009982
AT4G18270	6.81474	6.42907	6.42625	10.8303	15.8583	15.6367	2.09536	1.0672	5.62018	4.57694e-05	0.0014794	GO:0003824; GO:0005886; GO:0006486; GO:0006629; GO:0008963; GO:0015450; GO:0016020; GO:0016021
AT5G60190	5.2089	6.05631	6.5329	16.4436	12.235	11.874	2.09457	1.06665	3.92298	0.00131656	0.0159439	GO:0005634; GO:0006508; GO:0008234; GO:0019784
AT1G11450	3.08929	2.99322	3.52229	8.67303	7.17872	6.08189	2.09396	1.06624	3.9472	0.00125262	0.0153664	GO:0005886; GO:0006810; GO:0009507; GO:0016020; GO:0016021; GO:0022857
AT3G57510	2.70869	4.42877	3.33651	6.97081	8.53771	7.33232	2.09139	1.06446	4.99527	0.000151948	0.00353193	GO:0004650; GO:0005576; GO:0005618; GO:0005737; GO:0005975; GO:0009830; GO:0009901; GO:0010047
AT3G43950	3.1466	7.11376	4.6981	11.5168	8.69524	11.357	2.08546	1.06037	2.64559	0.0181546	0.0931888	GO:0005634; GO:0016301; GO:0016310
AT1G51420	0.86864	1.68326	1.55633	2.38447	3.40053	3.13517	2.08374	1.05918	2.67497	0.0171131	0.0895155	GO:0000287; GO:0005986; GO:0050307; GO:0005774
AT4G38590	2.19298	0.653781	1.81345	3.82031	2.21424	3.46085	2.08268	1.05844	2.7456	0.0148398	0.0813336	GO:0004565; GO:0005576; GO:0005618; GO:0005773
AT2G29330	2.82129	5.46712	3.03292	6.97017	6.62684	10.6116	2.08244	1.05828	2.82714	0.012578	0.0734861	GO:0016491; GO:0055114
AT4G26390	1.65123	2.7998	3.32829	8.49888	4.84815	4.46982	2.08211	1.05805	2.63058	0.0187103	0.095177	GO:0000287; GO:0004743; GO:0005524; GO:0005737; GO:0005829; GO:0006096; GO:0016301; GO:0030955
AT3G58860	1.82017	1.76357	1.90235	4.37193	3.35321	4.49493	2.0806	1.057	3.1721	0.00620467	0.045443	GO:0003674; GO:0005634; GO:0008150
AT5G44780	3.71847	3.60284	3.80704	8.02013	6.97267	9.53598	2.07898	1.05587	4.40307	0.000494285	0.00810947	GO:0003674; GO:0005739; GO:0080156
AT5G26310	3.75018	4.29421	2.74874	6.08311	9.65657	8.16014	2.07877	1.05573	3.52044	0.00302145	0.0282846	GO:0008194; GO:0009813; GO:0016757; GO:0043231; GO:0047218; GO:0052696; GO:0080043; GO:0080044; GO:0102359; GO:0102361; GO:0047209
AT2G41010	2.17773	1.26601	4.29199	4.18462	6.01789	5.70889	2.0785	1.05554	2.59743	0.0199951	0.099451	GO:0005516; GO:0005634; GO:0009414; GO:0009651; GO:0010337; GO:0005515
AT3G22540	8.64581	13.9616	6.4544	18.7889	24.8871	18.0662	2.07551	1.05347	2.89262	0.0110079	0.0666753	GO:0003674; GO:0008150
AT1G64380	7.59525	6.62316	5.44331	10.1641	16.0037	16.8809	2.07533	1.05334	3.95909	0.0012224	0.0151731	GO:0003677; GO:0003700; GO:0005634; GO:0006351; GO:0006355; GO:0009873; GO:0010200
AT5G24820	7.12164	3.6801	5.10389	13.6846	9.83988	10.8228	2.07531	1.05332	3.64162	0.00235186	0.0235738	GO:0005576; GO:0006508
AT5G60140	3.61721	4.38091	4.86067	9.92948	9.68334	9.01863	2.07442	1.05271	3.8398	0.00156243	0.0178939	GO:0003677; GO:0003700; GO:0005634; GO:0006351; GO:0006355
AT1G76750	5.42581	4.38091	9.72134	10.5501	13.7441	17.0066	2.07248	1.05136	2.91533	0.0105094	0.0647818	GO:0003674; GO:0005576; GO:0007338; GO:0005622; GO:0009567; GO:0031982; GO:0048240; GO:0080155; GO:2000008
AT5G52370	27.1011	23.4197	28.2154	27.6466	79.9508	73.4662	2.0696	1.04935	2.80768	0.0130853	0.0752926	GO:0003735; GO:0005739; GO:0008150; GO:0009507; GO:0009409
AT3G15357	35.8946	22.1317	26.3094	76.1391	56.358	53.9291	2.06853	1.04861	3.38624	0.00398774	0.033943	GO:0008150; GO:0009507
AT1G12880	10.7004	12.724	14.3789	28.7058	23.521	29.1043	2.06755	1.04793	5.62367	4.54702e-05	0.00147849	GO:0005634; GO:0005737; GO:0005739; GO:0009164; GO:0016787; GO:0016818; GO:0046872
AT4G14103	1.86325	2.40707	1.66917	2.98359	5.57791	4.77828	2.06686	1.04744	2.80556	0.0131419	0.0754734	GO:0003674; GO:0005575; GO:0008150
AT1G54890	4.10882	5.57348	4.04894	8.45924	9.93493	11.4737	2.06646	1.04716	3.85086	0.00152722	0.0176773	GO:0003674; GO:0005576; GO:0008150; GO:0016021
AT5G44005	3.89107	6.28345	2.90482	13.7966	7.61634	7.39157	2.06497	1.04612	2.5958	0.0200605	0.0996659	GO:0003674; GO:0005739; GO:0008150; GO:0005886
AT4G31620	9.62677	8.72565	12.2406	16.836	21.8826	26.0151	2.06163	1.04378	5.09021	0.000126226	0.00309789	GO:0003677; GO:0003700; GO:0005634; GO:0006351; GO:0006355
AT5G14200	25.3056	25.9198	26.2322	54.332	52.1969	50.8868	2.0605	1.04299	9.99141	4.31933e-08	1.02008e-05	GO:0000287; GO:0003862; GO:0005737; GO:0005829; GO:0009082; GO:0009098; GO:0009507; GO:0016616; GO:0051287; GO:0055114; GO:0009536; GO:0009570; GO:0009651; GO:0019761
AT2G46740	3.16112	3.3691	1.13275	3.68793	5.45959	5.94489	2.06045	1.04296	2.62462	0.0189352	0.0959342	GO:0003885; GO:0005576; GO:0016020; GO:0019853; GO:0050660; GO:0055114; GO:0005618; GO:0050105
AT1G72970	1.961	1.66252	2.41552	5.55129	5.08029	3.21295	2.05982	1.04251	3.07069	0.00764448	0.052078	GO:0005576; GO:0010430; GO:0016614; GO:0016832; GO:0050660; GO:0007267; GO:0046593; GO:0009553
AT5G12920	2.08005	2.2169	1.86339	4.71064	3.59247	5.21573	2.05868	1.04172	3.65997	0.00226438	0.0230052	GO:0003674; GO:0005634; GO:0008150; GO:0080008
AT3G14450	5.34432	4.1425	7.66026	13.937	10.3378	12.5887	2.0577	1.04103	4.17757	0.000781482	0.011097	GO:0000166; GO:0003723; GO:0005634; GO:0005737; GO:0008150
AT5G07810	7.67918	4.49524	4.87286	8.78327	13.0417	13.0376	2.05518	1.03927	4.75886	0.000242238	0.00486699	GO:0003676; GO:0004386; GO:0004519; GO:0005524; GO:0005634
AT3G20475	6.32764	5.31343	4.15695	11.0009	13.1142	10.3373	2.05424	1.0386	4.02135	0.00107575	0.0138426	GO:0000710; GO:0000795; GO:0003684; GO:0005524; GO:0005634; GO:0006298; GO:0008094; GO:0030983; GO:0032300; GO:0045143; GO:0000794; GO:0007131; GO:0010777; GO:0043073; GO:0051026
AT1G71150	1.72393	4.17579	2.70264	4.43652	6.25255	7.36832	2.05424	1.0386	2.70445	0.0161261	0.085866	GO:0003674; GO:0005634; GO:0051726
AT3G07070	1.55114	1.20233	1.38958	3.40639	2.14319	3.53591	2.05226	1.03721	2.66522	0.0174524	0.0907439	GO:0004674; GO:0005524; GO:0005886; GO:0006468; GO:0016301
AT1G10620	4.43516	3.81978	2.42807	6.59469	9.70268	6.5997	2.05112	1.03641	3.70267	0.00207324	0.0216516	GO:0004674; GO:0005524; GO:0005886; GO:0006468; GO:0016021; GO:0016301
AT5G62360	2.55641	3.71538	2.29014	5.70173	6.6228	5.82747	2.0509	1.03626	2.70371	0.0161502	0.0859141	GO:0005575; GO:0043086; GO:0046910
AT3G56650	4.94376	15.5676	7.75045	21.2046	17.9307	16.9043	2.05044	1.03593	2.74926	0.0147303	0.0809849	GO:0005509; GO:0009507; GO:0009543; GO:0009654; GO:0015979; GO:0019898; GO:0031977; GO:0009579; GO:0009570; GO:0009534
AT5G18820	8.87033	12.4143	9.27082	15.8949	22.1289	24.9946	2.04929	1.03512	5.11561	0.00012014	0.00297838	GO:0005524; GO:0009507; GO:0009793; GO:0042026
AT2G37025	1.19199	1.15492	1.49497	2.12685	3.6233	2.85305	2.04773	1.03402	2.79505	0.0134251	0.0766585	GO:0000783; GO:0003691; GO:0005634; GO:0031627
AT1G26600	3.40111	2.1969	2.53905	4.66813	8.22371	5.16866	2.04625	1.03298	2.60438	0.019719	0.0985244	GO:0005576; GO:0005615; GO:0007275; GO:0048046
AT1G11990	5.78821	7.29069	3.88899	9.13619	12.796	13.1945	2.04393	1.03135	4.07715	0.000959517	0.0128267	GO:0005886; GO:0008150; GO:0016021; GO:0016757
AT5G10850	5.55616	4.48616	7.46617	12.0745	12.1551	13.721	2.04166	1.02974	3.10368	0.00714324	0.0496729	NA
AT3G23880	8.07741	6.9055	6.81043	25.1077	15.7559	10.2895	2.03942	1.02816	2.92276	0.010351	0.0640696	GO:0003674; GO:0008150; GO:0005634
AT5G63860	32.6654	29.4856	27.2622	52.3068	64.614	57.9152	2.03801	1.02716	9.33	1.06919e-07	1.78794e-05	GO:0005654; GO:0005737; GO:0009881; GO:0018298; GO:0046872; GO:0005085; GO:0009411; GO:0003682; GO:0005634; GO:0005829; GO:0010224; GO:0009408; GO:0000785; GO:0009649; GO:0005515; GO:0042803
AT3G23870	1.87528	2.04409	1.88995	3.05649	5.18211	4.67557	2.03766	1.02691	3.16532	0.00629198	0.0457711	GO:0005886; GO:0008150; GO:0015095; GO:0016021
AT4G13210	7.71262	10.9423	8.88337	14.1774	21.1226	21.9766	2.03764	1.0269	4.80408	0.000221459	0.00456812	GO:0005576; GO:0016829; GO:0030570; GO:0045490; GO:0046872
AT3G59920	106.742	172.372	207.186	309.294	311.356	375.126	2.03671	1.02624	4.85088	0.000201874	0.0042469	GO:0005093; GO:0005096; GO:0005737; GO:0007264; GO:0015031; GO:0016491; GO:0055114; GO:0005829; GO:0009506; GO:0048046; GO:0050790
AT1G16300	9.81829	11.2746	14.0079	27.2014	22.6097	23.6247	2.03255	1.02329	5.9854	2.32455e-05	0.000899193	GO:0006006; GO:0006096; GO:0009507; GO:0009570; GO:0050661; GO:0051287; GO:0055114; GO:0009536; GO:0004365; GO:0005975; GO:0080022; GO:0080144
AT1G60640	5.04486	6.92465	5.64925	8.6553	15.1026	14.6146	2.03113	1.02228	3.48937	0.00322192	0.0295047	GO:0003674; GO:0005634; GO:0008150
AT3G17830	20.3017	22.3286	20.6449	38.0317	46.6247	46.2788	2.02986	1.02138	6.68298	6.70456e-06	0.000365398	GO:0005524; GO:0006457; GO:0009408; GO:0016021; GO:0031072; GO:0051082; GO:0009507
AT4G38380	9.2889	5.4474	5.25561	12.0783	13.0032	15.045	2.02932	1.021	4.93819	0.00016996	0.00379245	GO:0005886; GO:0015297; GO:0016021; GO:0031969; GO:0009507
AT1G73607	38.6264	31.1877	51.9047	58.3176	95.1757	101.258	2.02926	1.02095	4.10361	0.000908952	0.0123719	GO:0005576; GO:0031640; GO:0050832
AT5G09970	3.71355	4.70517	4.60627	10.9781	7.30175	9.93034	2.02853	1.02043	4.0789	0.000956089	0.0128041	GO:0005506; GO:0007275; GO:0016020; GO:0016021; GO:0016709; GO:0019825; GO:0020037; GO:0040008; GO:0044550; GO:0055114; GO:0010075
AT3G10040	4.49574	4.35594	4.14952	10.4712	8.9411	7.91912	2.02696	1.01932	5.89353	2.75178e-05	0.00102188	GO:0005886; GO:0003700; GO:0006355; GO:0005515; GO:0005634; GO:0010629; GO:1900037
AT4G32630	2.18528	2.11733	2.17518	3.66589	5.70326	4.84308	2.0269	1.01928	3.37698	0.00406478	0.0344311	GO:0005096; GO:0005634
AT2G24220	10.7428	10.8819	10.0613	17.4257	24.9635	25.3236	2.0247	1.01771	4.65282	0.000299207	0.00564509	GO:0005345; GO:0016021; GO:0006863; GO:0016020
AT4G09080	3.67272	2.18985	1.51854	4.45928	5.4649	4.83008	2.0211	1.01514	3.06437	0.00774429	0.0525497	GO:0009507; GO:0009707; GO:0045036; GO:0009662; GO:0031359
AT5G39990	3.72462	4.51099	5.005	8.09425	9.86365	10.4362	2.02013	1.01445	4.21394	0.000725627	0.0105476	GO:0000139; GO:0005886; GO:0008375; GO:0016020; GO:0016021; GO:0016051; GO:0005794; GO:0015020; GO:0016049
AT5G27889	26.649	47.952	17.0524	75.7659	52.6008	54.239	2.01986	1.01426	2.71326	0.0158419	0.0848444	GO:0003674; GO:0005575; GO:0008150
AT3G03080	3.2905	3.64364	4.63221	8.38746	9.74238	7.23297	2.01584	1.01138	3.30895	0.00467831	0.0376397	GO:0005737; GO:0008270; GO:0016491; GO:0055114
AT5G56440	5.24677	5.54577	3.84568	8.51071	12.5217	10.3293	2.01275	1.00917	3.4771	0.00330476	0.0299777	GO:0003674; GO:0005634
AT3G10310	15.0725	10.2027	10.7281	22.6713	22.6798	25.1806	2.01157	1.00833	7.1488	3.03315e-06	0.000203901	GO:0003777; GO:0005524; GO:0005737; GO:0008017
AT1G34040	3.86062	3.11714	3.1703	6.84432	7.33448	7.51707	2.01146	1.00824	3.91316	0.00134342	0.0161557	GO:0005576; GO:0008483; GO:0016021; GO:0016846
AT1G23100	18.8316	13.6845	18.9789	26.6547	39.029	44.269	2.00964	1.00694	3.6837	0.00215605	0.0222574	GO:0005524; GO:0005737; GO:0005739
AT1G48550	9.74024	15.014	15.4683	19.1417	31.5039	33.0527	2.00945	1.0068	3.99733	0.0011301	0.0143653	GO:0005622; GO:0005623; GO:0005634; GO:0005829; GO:0006886; GO:0042147
AT4G35670	6.39277	5.54198	2.71275	9.467	10.2275	9.39552	2.00834	1.006	3.61219	0.00249938	0.0247211	GO:0004650; GO:0005576; GO:0005975; GO:0016829; GO:0071555
AT3G10160	79.7581	75.4808	73.1123	131.11	155.691	159.086	2.00589	1.00424	8.48626	3.64233e-07	4.30099e-05	GO:0005524; GO:0005743; GO:0005759; GO:0006730; GO:0008841; GO:0046901; GO:0004326; GO:0009853; GO:0090351
AT4G35520	1.25941	0.9762	0.789764	2.42002	1.30509	2.72735	2.00546	1.00393	2.7178	0.0156973	0.084372	GO:0000795; GO:0003697; GO:0005524; GO:0005634; GO:0005712; GO:0006298; GO:0007131; GO:0016887; GO:0030983; GO:0032300; GO:0032390; GO:0005694
AT1G22130	5.34179	6.11672	2.17518	10.6644	9.72908	6.64193	2.00398	1.00287	2.65847	0.0176908	0.0915941	GO:0000165; GO:0000977; GO:0003677; GO:0005634; GO:0006351; GO:0045944; GO:0046983; GO:0003700; GO:0005515; GO:0009555; GO:0010152; GO:0080092
AT3G48320	9.34446	7.40772	9.51268	19.5299	18.1929	17.6703	2.00158	1.00114	5.20898	0.000100245	0.00260512	GO:0005506; GO:0016020; GO:0016021; GO:0016709; GO:0019825; GO:0020037; GO:0044550; GO:0055114
AT5G23770	3.10058	3.27727	3.78768	10.0588	6.03659	6.26476	2.00061	1.00044	3.39587	0.00390914	0.0334752	GO:0005634; GO:0006810; GO:0040008

## Sheet: LG12 UP
A summary list of SR45-upregulated genes identified by Lasergene v12.
Column A	Annotated Gene ID (AGI), or Gene Locus Number
Column B-D	Reads Per Kilobase of Transcript Per Million Mapped Reads (RPKM) of three biological replicates of sr45-1
Column E-G	RPKM of three biological replicates of Col-0
Column H	Fold Change (Col-0/sr45-1)
Column I	Log2 of Fold Change
Column J	t-value
Column K	p-value calculated by Student T-test
Column L	False Discovery Rate (FDR) calculated using Benjamini-Hochberg procedure
Column M	GO IDs associated with each gene in TAIR 10 (www.geneontology.org)
AGI	sr45-1 rep1	sr45-1 rep2	sr45-1 rep3	Col-0 rep1	Col-0 rep2	Col-0 rep3	Fold Change	Log (Fold Change)	t	p-value	FDR	GO IDs
AT5G43455	0.008	0.008	0.008	1.524	4.657	2.494	340.47	8.41138	-18.044	5.55e-05	0.00973	GO:0005575; GO:0006412; GO:0006414; GO:0030533
AT5G07572	0.008	0.008	0.008	1.986	1.433	5.993	336.195	8.39316	-13.436	0.000178	0.0172	GO:0003674; GO:0005575; GO:0008150
AT3G45851	0.008	0.008	0.008	4.24	1.079	2.601	298.233	8.2203	-14.234	0.000142	0.015	GO:0003674; GO:0005634; GO:0008150
AT5G43695	0.008	0.008	0.008	1.003	2.042	1.64	195.606	7.61181	-25.087	1.5e-05	0.00526	GO:0003674; GO:0008150
AT2G47870	0.008	0.008	0.008	0.713	2.906	1.459	188.898	7.56146	-12.927	0.000207	0.0182	GO:0005737; GO:0009055; GO:0015035; GO:0045454; GO:0055114
AT4G16030	0.008	0.008	0.008	1.935	2.628	0.528	181.533	7.50409	-10.57	0.000454	0.0249	GO:0003735; GO:0005739; GO:0005840; GO:0006412; GO:0022625
AT2G13422	0.008	0.008	0.008	1.06	2.158	0.867	164.124	7.35864	-18.434	5.1e-05	0.00944	NA
AT5G63660	0.008	0.008	0.008	1.504	1.021	1.23	161.469	7.33511	-45.455	1.41e-06	0.00109	GO:0005576; GO:0006952; GO:0031640; GO:0050832
AT3G01572	0.008	0.008	0.008	0.976	0.994	1.597	151.167	7.24	-31.136	6.35e-06	0.00295	NA
AT1G33640	0.008	0.008	0.008	0.713	1.453	0.584	110.468	6.78749	-17.004	7.02e-05	0.0108	GO:0003674; GO:0008150
AT3G44755	0.008	0.008	0.008	0.989	1.007	0.607	110.464	6.78743	-28.353	9.21e-06	0.00377	GO:0003674; GO:0005576; GO:0008150
AT1G66380	0.008	0.008	0.008	0.265	1.889	1.084	106.527	6.73507	-7.987	0.00134	0.0403	GO:0000981; GO:0001135; GO:0003677; GO:0005634; GO:0006351; GO:0006355; GO:0006357; GO:0007275; GO:0030154; GO:0043565; GO:0044212; GO:0003700; GO:0009753; GO:0031540
AT3G50640	0.008	0.008	0.008	0.889	0.452	0.727	86.6756	6.43755	-22.296	2.4e-05	0.00663	GO:0003674; GO:0005634; GO:0008150
AT3G42473	0.008	0.008	0.008	0.476	1.453	0.389	84.3029	6.39751	-10.82	0.000414	0.0238	GO:0005576; GO:0031640; GO:0050832
AT2G15130	0.008	0.008	0.008	0.84	1.283	0.172	74.4449	6.2181	-7.043	0.00215	0.0488	GO:0003674; GO:0005576; GO:0005737; GO:0006952
AT3G05858	0.008	0.008	0.008	0.408	0.415	1	72.2596	6.17512	-14.446	0.000134	0.0146	GO:0003674; GO:0005634; GO:0008150
AT5G43410	0.008	0.008	0.008	0.843	0.286	0.69	71.8462	6.16684	-12.882	0.00021	0.0182	GO:0003677; GO:0003700; GO:0005634; GO:0006351; GO:0006355; GO:0009873; GO:0010186; GO:0043565; GO:0009789; GO:0045893; GO:0090332
AT1G74990	0.008	0.008	0.008	0.806	0.821	0.22	68.7224	6.10271	-9.698	0.000633	0.0289	GO:0005737; GO:0008270
AT1G29600	0.008	0.008	0.008	0.476	0.387	0.7	66.007	6.04455	-24.139	1.75e-05	0.00558	GO:0003676; GO:0003677; GO:0005634; GO:0008150; GO:0046872
AT1G10455	0.008	0.008	0.008	0.485	0.494	0.397	59.5985	5.8972	-58.269	5.2e-07	0.00065	GO:0003677; GO:0005634; GO:0006351; GO:0006355
AT4G14465	0.008	0.008	0.008	0.526	0.536	0.323	58.7572	5.87669	-24.549	1.64e-05	0.00547	GO:0003680; GO:0003700; GO:0005634; GO:0006351; GO:0006355; GO:0010228; GO:0045087; GO:0042742; GO:0045824; GO:1900425
AT5G38080	0.008	0.008	0.008	0.939	0.239	0.384	57.7125	5.85081	-10.11	0.000539	0.0267	GO:0003674; GO:0005737; GO:0008150; GO:0016021
AT5G36659	0.008	0.008	0.008	0.742	0.378	0.303	57.4434	5.84407	-15.057	0.000114	0.0138	GO:0005576
AT1G51240	0.008	0.008	0.008	0.29	0.59	0.474	56.5423	5.82126	-19.186	4.35e-05	0.00875	GO:0003674; GO:0005739; GO:0008150
AT3G25577	0.008	0.008	0.008	0.458	0.466	0.375	56.2875	5.81474	-57.454	5.5e-07	0.000659	GO:0003674; GO:0008150
AT3G19350	0.008	0.008	0.008	0.713	0.363	0.292	55.234	5.78749	-14.911	0.000118	0.0138	GO:0003723; GO:0005575; GO:0006417; GO:0008143; GO:0048317; GO:2000014
AT2G37435	0.008	0.008	0.008	0.863	0.439	0.176	53.015	5.72833	-8.634	0.00099	0.0352	GO:0004869; GO:0005634
AT2G21400	0.008	0.008	0.008	0.424	0.432	0.347	52.1061	5.70338	-56.354	5.94e-07	0.000667	GO:0003677; GO:0005739; GO:0007275; GO:0009734; GO:0009851; GO:0046872
AT3G45000	0.008	0.008	0.008	0.369	0.229	0.735	51.7363	5.6931	-11.646	0.000311	0.0212	GO:0005634; GO:0005737; GO:0007034; GO:0015031; GO:0016192; GO:0000815
AT1G15850	0.008	0.008	0.008	0.526	0.536	0.215	51.3292	5.68171	-13.082	0.000198	0.0178	GO:0000166; GO:0008150; GO:0009507
AT5G37870	0.008	0.008	0.008	1.052	0.268	0.215	51.3292	5.68171	-7.931	0.00137	0.041	GO:0005634; GO:0006511; GO:0007275; GO:0008270; GO:0016874
AT1G47495	0.008	0.008	0.008	0.259	0.792	0.212	45.9834	5.52304	-9.341	0.000732	0.0307	GO:0003674; GO:0005575; GO:0008150
AT5G37240	0.008	0.008	0.008	0.233	0.475	0.382	45.5183	5.50838	-18.155	5.42e-05	0.00962	GO:0003674; GO:0005739; GO:0008150
AT1G80865	0.008	0.008	0.008	0.566	0.288	0.232	43.8499	5.4545	-14.053	0.000149	0.0155	GO:0003674; GO:0005739; GO:0008150
AT3G44760	0.008	0.008	0.008	0.39	0.596	0.16	43.6041	5.44639	-9.721	0.000627	0.0289	GO:0003674; GO:0005739; GO:0008150; GO:0016021
AT5G38790	0.008	0.008	0.008	0.562	0.286	0.23	43.5177	5.44353	-14.025	0.00015	0.0155	GO:0003674; GO:0005634; GO:0008150
AT4G14530	0.008	0.008	0.008	0.273	0.555	0.223	42.2378	5.40046	-13.529	0.000173	0.0169	GO:0003674; GO:0005634; GO:0008150
AT5G65320	0.008	0.008	0.008	0.5	0.254	0.204	38.6824	5.27361	-13.587	0.00017	0.0169	GO:0003677; GO:0005634; GO:0006351; GO:0046983; GO:0003700; GO:0006355
AT1G48690	0.008	0.008	0.008	0.388	0.198	0.318	37.8922	5.24383	-18.162	5.41e-05	0.00962	GO:0003674; GO:0005737; GO:0009733
AT5G36330	0.008	0.008	0.008	0.302	0.307	0.247	37.0674	5.21208	-51.5	8.51e-07	0.000849	NA
AT2G27229	0.008	0.008	0.008	0.297	0.302	0.243	36.4743	5.18881	-51.27	8.67e-07	0.000849	GO:0003674; GO:0008150; GO:0009507
AT2G19700	0.008	0.008	0.008	0.294	0.3	0.241	36.1848	5.17731	-51.156	8.74e-07	0.000849	GO:0003674; GO:0005634; GO:0008150
AT5G18710	0.008	0.008	0.008	0.322	0.492	0.132	35.9686	5.16867	-9.226	0.000768	0.0313	GO:0003674; GO:0005634; GO:0008150
AT2G31620	0.008	0.008	0.008	0.58	0.148	0.237	35.6194	5.15459	-8.907	0.000879	0.0337	GO:0003674; GO:0005576; GO:0008150
AT2G15770	0.008	0.008	0.008	0.369	0.5	0.1	34.5634	5.11117	-7.2	0.00198	0.0471	GO:0005634; GO:0009055; GO:0016021
AT5G45220	0.008	0.008	0.008	0.271	0.276	0.222	33.3403	5.0592	-49.989	9.59e-07	0.00089	GO:0004888; GO:0005634; GO:0006952; GO:0007165
AT2G03160	0.008	0.008	0.008	0.185	0.188	0.453	32.7146	5.03186	-11.771	0.000298	0.0208	GO:0004842; GO:0005634; GO:0006511; GO:0016567; GO:0005515
AT1G19060	0.008	0.008	0.008	0.258	0.131	0.421	31.6617	4.98467	-10.211	0.000519	0.0264	GO:0003674; GO:0005634; GO:0008150
AT4G39290	0.008	0.008	0.008	0.507	0.103	0.249	30.7218	4.94119	-7.442	0.00175	0.0448	GO:0003674; GO:0005634; GO:0008150
AT5G45113	0.008	0.008	0.008	0.626	0.091	0.219	30.3102	4.92173	-6.122	0.00361	0.061	GO:0003690; GO:0005739; GO:0006355
AT5G19470	0.008	0.008	0.008	0.205	0.313	0.168	28.8382	4.84991	-18.268	5.29e-05	0.00956	GO:0009507; GO:0016787; GO:0044715; GO:0046872
AT5G46140	0.008	0.008	0.008	0.128	0.13	0.628	28.5682	4.83634	-6.357	0.00314	0.0579	GO:0003674; GO:0005575; GO:0008150
AT2G29810	0.008	0.008	0.008	0.58	0.098	0.158	27.1827	4.76462	-6.229	0.00339	0.0597	GO:0003674; GO:0005634; GO:0008150
AT4G28940	0.008	0.008	0.008	0.106	0.216	0.348	26.1277	4.70751	-9.472	0.000694	0.0302	GO:0003824; GO:0005886; GO:0009116
AT1G48150	0.008	0.008	0.008	0.343	0.117	0.187	25.5703	4.6764	-10.366	0.000489	0.0258	GO:0000982; GO:0000987; GO:0003677; GO:0003700; GO:0005634; GO:0006351; GO:0045944; GO:0046983
AT2G25360	0.008	0.008	0.008	0.198	0.202	0.162	24.3812	4.6077	-45.528	1.4e-06	0.00109	GO:0008270
AT1G29570	0.008	0.008	0.008	0.115	0.117	0.471	24.212	4.59765	-6.831	0.00241	0.0515	GO:0003677; GO:0005634; GO:0008150; GO:0046872
AT1G05510	0.008	0.008	0.008	0.307	0.156	0.125	23.7369	4.56906	-11.772	0.000298	0.0208	GO:0003674; GO:0009737; GO:0005811; GO:0009793; GO:0010344; GO:0019915
AT1G06320	0.008	0.008	0.008	0.189	0.193	0.155	23.2617	4.53988	-44.858	1.48e-06	0.00109	GO:0003674; GO:0005634; GO:0008150
AT1G64000	0.008	0.008	0.008	0.189	0.193	0.155	23.2617	4.53988	-44.858	1.48e-06	0.00109	GO:0003700; GO:0005634; GO:0006351; GO:0006355; GO:0043565
AT2G35380	0.008	0.008	0.008	0.13	0.396	0.106	22.9602	4.52106	-7.647	0.00158	0.0429	GO:0004601; GO:0005576; GO:0006979; GO:0020037; GO:0042744; GO:0046872; GO:0055114
AT5G06800	0.008	0.008	0.008	0.296	0.225	0.081	22.8854	4.51636	-7.915	0.00138	0.0411	GO:0003677; GO:0005634; GO:0006351; GO:0003700; GO:0006355
AT3G21120	0.008	0.008	0.008	0.302	0.205	0.082	22.513	4.49268	-8.085	0.00128	0.0393	GO:0003674; GO:0005737; GO:0008150
AT3G59160	0.008	0.008	0.008	0.16	0.162	0.196	22.4477	4.48849	-47.566	1.17e-06	0.000989	GO:0003674; GO:0005634; GO:0008150
AT2G15780	0.008	0.008	0.008	0.288	0.146	0.118	22.2649	4.4767	-11.534	0.000323	0.0215	GO:0005576; GO:0009055
AT3G43490	0.008	0.008	0.008	0.142	0.289	0.116	22.009	4.46002	-11.173	0.000366	0.0221	GO:0003676; GO:0005634; GO:0008150; GO:0008270
AT4G21330	0.008	0.008	0.008	0.178	0.182	0.146	21.9196	4.45415	-44.011	1.6e-06	0.00115	GO:0003677; GO:0005634; GO:0006351; GO:0046983; GO:0003700; GO:0006355; GO:0048658; GO:0043565
AT1G64910	0.008	0.008	0.008	0.083	0.253	0.203	21.169	4.40388	-8.935	0.000868	0.0335	GO:0009507; GO:0016757
AT3G17620	0.008	0.008	0.008	0.093	0.284	0.152	20.7638	4.376	-9.387	0.000718	0.0305	GO:0003674; GO:0005634; GO:0008150
AT5G08090	0.008	0.008	0.008	0.115	0.117	0.282	20.358	4.34752	-10.171	0.000527	0.0266	GO:0003674; GO:0005739; GO:0008150; GO:0016021
AT1G59725	0.008	0.008	0.008	0.112	0.114	0.274	19.8061	4.30787	-10.078	0.000546	0.0269	GO:0005737; GO:0006457; GO:0051082
AT4G26340	0.008	0.008	0.008	0.177	0.09	0.217	19.7256	4.302	-11.22	0.00036	0.022	GO:0003674; GO:0005634; GO:0008150
AT1G63820	0.008	0.008	0.008	0.126	0.128	0.206	19.5386	4.28825	-18.442	5.09e-05	0.00944	GO:0005634
AT1G20800	0.008	0.008	0.008	0.153	0.311	0.063	18.8297	4.23494	-6.376	0.00311	0.0576	GO:0003674; GO:0005575; GO:0008150
AT3G49200	0.008	0.008	0.008	0.219	0.223	0.06	18.6687	4.22255	-6.71	0.00257	0.053	GO:0005634; GO:0016021
AT5G05290	0.008	0.008	0.008	0.145	0.148	0.119	17.8097	4.15459	-41.051	2.11e-06	0.00145	GO:0005576; GO:0005618; GO:0009664; GO:0009826; GO:0009828; GO:0016020; GO:0009831
AT3G55150	0.008	0.008	0.008	0.291	0.178	0.048	17.6518	4.14174	-5.313	0.00604	0.0801	GO:0000145; GO:0005634; GO:0006887; GO:0006904; GO:0005829
AT5G37910	0.008	0.008	0.008	0.134	0.136	0.11	16.4595	4.04085	-39.927	2.36e-06	0.00149	GO:0005634; GO:0006511; GO:0007275; GO:0008270; GO:0016874
AT5G36180	0.008	0.008	0.008	0.168	0.171	0.069	16.3742	4.03336	-9.287	0.000748	0.031	GO:0004185; GO:0005576; GO:0006508; GO:0016747; GO:0019748; GO:0051603
AT3G49970	0.008	0.008	0.008	0.07	0.215	0.115	15.7206	3.97459	-8.526	0.00104	0.0362	GO:0004871; GO:0005886; GO:0009416; GO:0016567
AT3G17500	0.008	0.008	0.008	0.085	0.086	0.207	14.9787	3.90484	-9.135	0.000797	0.0319	GO:0003674; GO:0005575; GO:0008150
AT3G20760	0.008	0.008	0.008	0.097	0.098	0.158	14.9592	3.90296	-16.785	7.39e-05	0.0111	GO:0003674; GO:0005634; GO:0006281; GO:0006310; GO:0030915
AT5G58750	0.008	0.008	0.008	0.096	0.195	0.078	14.8433	3.89174	-9.749	0.00062	0.0289	GO:0005575
AT2G38590	0.008	0.008	0.008	0.087	0.178	0.071	13.5161	3.75661	-9.411	0.000711	0.0303	GO:0003674; GO:0005737; GO:0008150
AT3G27970	0.008	0.008	0.008	0.104	0.106	0.085	12.7354	3.67078	-36.27	3.45e-06	0.00203	GO:0003676; GO:0004527; GO:0005622; GO:0005634; GO:0046872
AT3G44970	0.008	0.008	0.008	0.077	0.157	0.063	11.9674	3.58103	-8.971	0.000855	0.0333	GO:0005506; GO:0016705; GO:0019825; GO:0020037; GO:0055114
AT3G43930	0.008	0.008	0.008	0.147	0.08	0.064	11.9111	3.57423	-9.965	0.00057	0.0277	GO:0003674; GO:0005634; GO:0008150
AT5G42430	0.008	0.008	0.008	0.094	0.095	0.077	11.5133	3.52524	-34.832	4.06e-06	0.00216	GO:0003674; GO:0005634; GO:0008150
AT4G34520	0.008	0.008	0.008	0.073	0.075	0.12	11.3301	3.50208	-15.061	0.000114	0.0138	GO:0005576; GO:0005783; GO:0006633; GO:0016021; GO:0016746; GO:0031090; GO:0102336; GO:0102337; GO:0102338; GO:0009922; GO:0000038; GO:0030497
AT1G16610	4.757	4.056	5.988	68.445	47.615	47.799	11.0476	3.46566	-14.548	0.00013	0.0144	GO:0000166; GO:0003723; GO:0005681; GO:0006397; GO:0008380; GO:0016607; GO:0000398; GO:0005515; GO:0005654; GO:0005730; GO:0010182
AT1G65370	14.845	15.093	13.732	148.384	140.323	166.906	10.4145	3.38052	-39.815	2.38e-06	0.00149	GO:0003674; GO:0005634; GO:0008150
AT3G27785	0.008	0.008	0.008	0.085	0.086	0.069	10.4093	3.37981	-33.395	4.8e-06	0.00238	GO:0000981; GO:0001135; GO:0003677; GO:0003700; GO:0005634; GO:0006355; GO:0006357; GO:0030154; GO:0044212; GO:0045893; GO:0043565; GO:1904095; GO:2000692; GO:0010439; GO:0009960; GO:0045723
AT4G12270	0.008	0.008	0.008	0.08	0.082	0.066	9.88999	3.30597	-32.666	5.24e-06	0.00256	GO:0005507; GO:0005576; GO:0008131; GO:0048038; GO:0055114
AT4G11210	0.69	0.351	1.254	5.414	7.146	7.382	9.79667	3.29229	-5.995	0.0039	0.0636	GO:0003674; GO:0005576; GO:0006952; GO:0009807; GO:0048046
AT3G21720	0.332	0.563	0.804	4.243	5.826	4.944	9.33657	3.22289	-8.194	0.00121	0.0387	GO:0004451; GO:0005737; GO:0006097; GO:0006099; GO:0046872; GO:0046912; GO:0009514
AT4G22030	0.008	0.008	0.008	0.059	0.12	0.048	9.16163	3.1956	-8.005	0.00133	0.0402	GO:0003674; GO:0008150
AT1G60110	0.008	0.008	0.008	0.062	0.063	0.051	7.6115	2.92818	-28.933	8.5e-06	0.00365	GO:0005634; GO:0030246
AT2G25130	0.272	0.692	0.742	2.768	3.624	4.659	6.94035	2.79501	-5.437	0.00556	0.0759	NA
AT3G03190	2.079	3.926	3.236	20.532	20.38	20.89	6.91685	2.79012	-10.273	0.000507	0.0261	GO:0004364; GO:0005737; GO:0005829; GO:0006749; GO:0009636; GO:0009407; GO:0006979
AT3G28740	1.503	2.037	1.592	17.602	7.777	7.914	6.05856	2.59898	-6.318	0.00322	0.0585	GO:0005506; GO:0016020; GO:0016021; GO:0016709; GO:0019825; GO:0020037; GO:0042343; GO:0044550; GO:0055114; GO:0002213
AT1G67260	1.256	1.277	2.769	9.171	8.914	10.912	5.85692	2.55014	-6.586	0.00276	0.0544	GO:0005634; GO:0006351; GO:0006355; GO:0003677; GO:0003700; GO:0009908
AT1G56680	1.364	1.386	1.032	4.621	11.157	7.56	5.84634	2.54753	-6.48	0.00293	0.0564	GO:0004568; GO:0005576; GO:0005975; GO:0006032; GO:0008061; GO:0016998
AT1G74890	1.543	0.941	1.12	4.839	7.664	7.77	5.61659	2.4897	-8.12	0.00126	0.039	GO:0000156; GO:0000160; GO:0005634; GO:0006351; GO:0009735; GO:0006355; GO:0009736; GO:0005737
AT1G28610	2.994	2.486	1.963	10.047	15.133	15.42	5.43446	2.44214	-9.12	0.000803	0.032	GO:0005576; GO:0005739; GO:0016042; GO:0016298; GO:0016787; GO:0016788; GO:0046872; GO:0052689
AT2G18080	0.261	0.133	0.355	1.06	1.156	1.548	5.36904	2.42466	-5.374	0.0058	0.078	GO:0004185; GO:0005576; GO:0006508; GO:0008236; GO:0008239; GO:0009561
AT5G64770	3.193	2.435	3.624	8.347	19.359	24.277	5.18309	2.37381	-4.765	0.00888	0.0978	GO:0005739; GO:0005615; GO:0008083; GO:0008284; GO:0030154; GO:0022622; GO:0048527; GO:0009958; GO:0032880; GO:2000012
AT4G25990	2.181	0.968	1.009	9.048	5.82	5.551	5.15857	2.36697	-5.353	0.00588	0.0787	GO:0003674; GO:0008150
AT3G24240	0.008	0.008	0.008	0.032	0.066	0.027	5.03007	2.33058	-5.838	0.0043	0.067	GO:0004674; GO:0005524; GO:0006468; GO:0007169; GO:0016021; GO:0016032; GO:0005515; GO:0010449; GO:0005886; GO:0010082
AT5G55680	2.445	1.243	1.664	10.65	6.145	8.276	4.74929	2.24771	-6.176	0.0035	0.0603	GO:0003674; GO:0005576; GO:0008150
AT3G43600	0.87	0.786	0.877	5.163	3.514	3.443	4.70642	2.23463	-11.355	0.000343	0.0217	GO:0004854; GO:0005506; GO:0009055; GO:0009115; GO:0009507; GO:0009688; GO:0009851; GO:0016614; GO:0050302; GO:0050660; GO:0051537; GO:0055114; GO:0004031; GO:0005829
AT1G78450	9.89	6.32	10.775	37.753	37.94	46.997	4.64075	2.21436	-8.505	0.00105	0.0364	GO:0008150; GO:0009507
AT4G37840	0.646	0.789	0.587	2.929	3.211	3.01	4.55722	2.18815	-16.632	7.66e-05	0.0113	GO:0001678; GO:0004396; GO:0005524; GO:0005536; GO:0005739; GO:0005829; GO:0006096; GO:0016021; GO:0019158; GO:0046835; GO:0006970; GO:0006974; GO:0006979; GO:0009408; GO:0009409; GO:0009414; GO:0009651; GO:0010224; GO:0004340; GO:0008865
AT2G21385	14.514	13.194	20.928	71.415	71.304	74	4.54725	2.185	-10.732	0.000428	0.0242	GO:0003674; GO:0005634; GO:0008150; GO:0009507; GO:0009941; GO:0009570; GO:0005739; GO:0005515; GO:0070272
AT5G38000	1.624	1.834	0.819	4.192	6.936	7.801	4.53066	2.17972	-4.795	0.00868	0.0967	GO:0005737; GO:0008270; GO:0016491; GO:0055114; GO:0006979
AT4G27370	1.238	1.545	1.022	5.524	4.726	6.818	4.4998	2.16986	-9.412	0.000711	0.0303	GO:0003774; GO:0003779; GO:0005516; GO:0005524; GO:0016459; GO:0030048
AT5G16100	1.07	0.725	0.972	3.212	4.854	4.408	4.49932	2.16971	-8.8	0.000921	0.0344	GO:0005634
AT5G63920	2.618	1.821	1.939	8.684	9.005	10.443	4.45385	2.15505	-11.911	0.000285	0.0204	GO:0003677; GO:0003916; GO:0003917; GO:0005634; GO:0005694; GO:0006265; GO:0006268; GO:0008270; GO:0000712; GO:0006281; GO:0007059; GO:0007067; GO:0007126
AT2G36390	11.152	14.134	12.824	37.96	66.224	70.656	4.44576	2.15243	-7.144	0.00204	0.0478	GO:0004553; GO:0005978; GO:0009501; GO:0009507; GO:0019252; GO:0043169; GO:0003844; GO:0005982; GO:0009570; GO:0010021
AT2G22400	11.131	12.199	14.046	45.671	57.663	63.019	4.43132	2.14774	-12.674	0.000224	0.0185	GO:0001510; GO:0003723; GO:0005634; GO:0008168; GO:0016428
AT5G66020	0.968	1.093	0.976	3.997	5.342	4.036	4.37027	2.12772	-14.335	0.000138	0.0149	GO:0004439; GO:0005739; GO:0005789; GO:0016021; GO:0052866; GO:0005783; GO:0009651
AT3G59320	2.63	2.292	2.558	6.983	11.776	15.53	4.35952	2.12417	-6.184	0.00348	0.0602	GO:0003674; GO:0006810; GO:0009507; GO:0016020; GO:0016021
AT5G39790	2.564	4.739	3.809	12.049	18.611	16.945	4.34644	2.11983	-6.586	0.00276	0.0544	GO:0009507; GO:0030247; GO:0005515; GO:0009570; GO:0019252
AT2G19910	2.38	1.177	1.868	7.21	7.151	8.282	4.33758	2.11689	-6.923	0.00229	0.0502	GO:0003723; GO:0003968; GO:0005575; GO:0016441; GO:0031047
AT1G62560	8.828	7.713	6.011	39.98	30.43	26.807	4.30338	2.10547	-8.951	0.000862	0.0334	GO:0004497; GO:0005634; GO:0016021; GO:0050660; GO:0050661; GO:0055114; GO:0004499; GO:0019761; GO:0080102; GO:0080103; GO:0080104; GO:0080105; GO:0080106; GO:0080107
AT4G13860	1.451	2.213	1.318	10.117	5.58	5.862	4.27597	2.09625	-5.849	0.00427	0.0667	GO:0000166; GO:0003676; GO:0003723; GO:0005575; GO:0008150
AT1G78370	146.474	187.337	173.135	945.949	645.259	605.4	4.26866	2.09378	-9.237	0.000764	0.0313	GO:0004364; GO:0005737; GO:0005829; GO:0009636; GO:0040008; GO:0009407; GO:0005634; GO:0019899; GO:2000030; GO:0009507; GO:0048046; GO:0009735
AT5G10890	0.432	1.097	0.588	2.506	3.19	2.666	4.24784	2.08673	-5.098	0.007	0.0866	GO:0003674; GO:0005634; GO:0008150
AT2G21195	14.483	10.548	14.437	51.798	38.523	73.208	4.04593	2.01647	-6.554	0.00281	0.0549	GO:0003674; GO:0005739; GO:0006979
AT4G02000	0.203	0.206	0.184	0.471	0.839	1.252	4.008	2.00288	-4.854	0.00832	0.0945	GO:0003674; GO:0005634; GO:0008150
AT5G42700	1.205	0.919	1.914	4.899	5.702	4.867	4.0031	2.00112	-6.292	0.00326	0.0586	GO:0003677; GO:0005634; GO:0006351; GO:0006355
AT1G64370	58.868	67.829	64.779	168.901	341.856	287.36	4.00304	2.00109	-6.417	0.00304	0.0572	GO:0003674; GO:0005737; GO:0008150
AT3G55500	3.181	1.493	1.555	7.391	8.394	7.325	3.94839	1.98127	-5.502	0.00532	0.0747	GO:0005576; GO:0005618; GO:0009664; GO:0009826; GO:0009828; GO:0009831; GO:0016020; GO:0006949
AT4G24450	1.498	1.371	1.813	3.974	7.117	7.925	3.91928	1.97059	-5.944	0.00402	0.0648	GO:0005524; GO:0005975; GO:0009507; GO:0016310; GO:0046872; GO:0050521; GO:0009941
AT1G09420	1.619	1.94	3.008	6.729	9.064	8.982	3.87031	1.95245	-6.498	0.0029	0.0562	GO:0004345; GO:0006006; GO:0006098; GO:0009507; GO:0050661; GO:0055114
AT5G66960	1.047	0.901	0.95	3.929	3.477	3.789	3.86557	1.95068	-23.71	1.88e-05	0.00575	GO:0005634; GO:0006508; GO:0008236; GO:0070008; GO:0016020
AT2G27880	2.816	3.773	3.66	12.638	13.588	12.862	3.84407	1.94263	-14.106	0.000147	0.0154	GO:0003723; GO:0005737; GO:0006351; GO:0006355; GO:0006417; GO:0030529; GO:0031047; GO:0046872; GO:0005829; GO:0009615; GO:0009814; GO:0060145
AT1G01920	3.876	2.782	4.351	17.376	12.096	12.571	3.83334	1.9386	-7.611	0.0016	0.0432	GO:0005634
AT1G22680	0.343	0.349	0.623	1.795	1.422	1.632	3.81942	1.93335	-6.459	0.00296	0.0566	GO:0003674; GO:0005634; GO:0008150
AT1G10980	1.729	1.507	1.346	5.094	6.356	5.811	3.77168	1.91521	-13.7	0.000165	0.0165	GO:0008150; GO:0009507; GO:0016021; GO:0005773; GO:0009506
AT5G23960	7.822	8.774	9.416	39.924	27.467	30.036	3.70764	1.8905	-10.48	0.000469	0.0253	GO:0000287; GO:0005737; GO:0009507; GO:0080016; GO:0080017; GO:0016106; GO:0051762; GO:0080027
AT5G09780	0.413	0.21	0.188	0.96	1.1	0.786	3.70702	1.89026	-4.939	0.00783	0.0914	GO:0003677; GO:0003700; GO:0005634; GO:0006351; GO:0006355
AT1G20120	11.251	5.961	8.488	28.167	35.242	28.916	3.69434	1.88532	-6.637	0.00268	0.0539	GO:0005576; GO:0016298; GO:0052689
AT1G44740	2.047	2.289	1.301	6.896	5.569	7.976	3.69032	1.88374	-6.469	0.00295	0.0565	GO:0003674; GO:0005739; GO:0008150
AT5G07660	1.146	2.023	1.533	6.691	4.815	5.33	3.64232	1.86486	-6.775	0.00248	0.0521	GO:0005524; GO:0005634; GO:0007059; GO:0030915; GO:0071139; GO:0000724; GO:0007062; GO:0010165
AT2G20635	1.821	2.716	2.756	8.251	9.551	8.308	3.63532	1.86208	-8.975	0.000853	0.0333	GO:0000777; GO:0004674; GO:0005524; GO:0005634; GO:0006468; GO:0007059; GO:0007067; GO:0007094; GO:0051301
AT1G11730	0.664	1.181	1.054	3.758	3.826	2.759	3.63531	1.86208	-6.273	0.0033	0.0591	GO:0000139; GO:0005794; GO:0006486; GO:0008378; GO:0016021; GO:0016757; GO:0016758
AT5G63810	20.312	21.263	23.05	56.744	90.462	93.044	3.63358	1.86139	-7.84	0.00143	0.0416	GO:0004565; GO:0005576; GO:0005773; GO:0005975; GO:0048046; GO:0005618; GO:0009505; GO:0080167
AT2G04170	0.498	0.323	0.288	1.183	1.285	1.376	3.56125	1.83239	-7.366	0.00181	0.0453	NA
AT5G59130	4.879	4.625	3.733	12.956	15.047	19.453	3.55744	1.83084	-8.804	0.000919	0.0344	GO:0004252; GO:0005576; GO:0005618; GO:0006508; GO:0008152
AT2G43100	25.595	32.59	26.169	132.362	74.958	95.999	3.52054	1.8158	-6.924	0.00229	0.0502	GO:0009082; GO:0009098; GO:0009507; GO:0016836; GO:0009536; GO:0003861; GO:0009570; GO:0019761
AT4G39460	19.002	16.132	13.694	60.651	57.818	51.571	3.50556	1.80964	-11.822	0.000294	0.0207	GO:0005739; GO:0005743; GO:0006810; GO:0006839; GO:0016021; GO:0031966; GO:0031969; GO:0009941; GO:0009536; GO:0000095; GO:0009507; GO:0009658; GO:0015805
AT5G55690	1.378	0.934	0.626	2.535	3.804	3.493	3.47112	1.7954	-4.799	0.00866	0.0966	GO:0000982; GO:0000987; GO:0003677; GO:0003700; GO:0005634; GO:0006351; GO:0045944; GO:0046983
AT5G38970	2.109	1.072	1.232	5.708	4.108	4.948	3.46647	1.79347	-5.472	0.00543	0.0754	GO:0005506; GO:0005739; GO:0007275; GO:0016021; GO:0016125; GO:0016132; GO:0016705; GO:0019825; GO:0020037; GO:0055114; GO:0004497; GO:0010268
AT5G61700	0.359	0.292	0.522	0.918	1.827	1.331	3.44222	1.78334	-4.728	0.00912	0.099	GO:0005215; GO:0006869; GO:0009507; GO:0042626; GO:0043231
AT2G46640	8.02	6.284	8.345	32.273	23.624	22.341	3.43404	1.77991	-8.522	0.00105	0.0362	GO:0003674; GO:0005634; GO:0008150
AT3G24230	0.987	1.147	1.664	4.504	4.086	3.952	3.38055	1.75726	-7.606	0.00161	0.0432	GO:0005576; GO:0016829; GO:0030570; GO:0045490; GO:0046872
AT1G64100	0.35	0.389	0.238	0.945	0.963	1.319	3.33311	1.73687	-6.531	0.00284	0.0556	GO:0003677; GO:0005634; GO:0005739; GO:0006351; GO:0006355
AT3G18900	0.667	0.754	1.13	2.947	2.962	2.391	3.32395	1.7329	-6.897	0.00232	0.0507	GO:0003674; GO:0005634; GO:0008150
AT4G38950	13.886	13.575	13.715	43.611	43.504	48.257	3.28387	1.7154	-34.183	4.37e-06	0.00229	GO:0003777; GO:0005524; GO:0005737; GO:0005874; GO:0007017; GO:0008017; GO:0009506
AT4G14910	4.739	4.742	4.885	12.812	20.154	15.012	3.28098	1.71413	-8.926	0.000871	0.0335	GO:0000105; GO:0004424; GO:0009507; GO:0046872
AT5G58240	15.172	15.784	24.155	41.605	61.355	79.974	3.28018	1.71378	-4.925	0.00791	0.0918	GO:0000166; GO:0005737; GO:0009117; GO:0047710; GO:0043530; GO:0047627; GO:0005829
AT5G44330	0.408	0.691	0.37	1.973	1.366	1.356	3.2736	1.71088	-5.154	0.00673	0.0847	GO:0005634; GO:0007049; GO:0051301
AT3G18300	0.232	0.236	0.422	0.944	1.099	0.772	3.26071	1.70519	-5.346	0.00591	0.079	GO:0003674; GO:0005634; GO:0008150
AT1G27520	3.11	4.968	4.638	12	15.438	13.352	3.2559	1.70306	-7.229	0.00195	0.0468	GO:0004559; GO:0004571; GO:0005509; GO:0005789; GO:0006487; GO:0006491; GO:0016021; GO:0030968; GO:0097466; GO:0005783; GO:0030433
AT1G23240	35.32	31.024	35.545	96.305	121.586	114.149	3.24966	1.70029	-14.282	0.00014	0.0149	GO:0005576; GO:0005811; GO:0046872; GO:0055114; GO:1990137; GO:0016298
AT1G23660	3.615	2.695	4.813	10.079	12.258	12.711	3.22337	1.68857	-6.421	0.00303	0.0572	GO:0003674; GO:0008150; GO:0009507
AT1G11930	39.511	31.833	33.258	97.866	105.237	134.141	3.2084	1.68185	-10.057	0.00055	0.027	GO:0005634; GO:0030170
AT4G01440	5.409	7.983	7.92	21.589	22.189	23.548	3.20694	1.6812	-8.897	0.000883	0.0338	GO:0005886; GO:0006810; GO:0016020; GO:0016021; GO:0022857
AT5G39940	2.921	3.51	4.339	9.64	12.8	11.546	3.17573	1.66709	-8.183	0.00122	0.0387	GO:0005575; GO:0016491; GO:0055114
AT1G47490	11.489	12.982	14.843	29.61	53.51	44.714	3.17492	1.66672	-6.076	0.00371	0.0618	GO:0000166; GO:0005737; GO:0006397; GO:0009507; GO:0003723; GO:0005634; GO:0008143; GO:0003729
AT5G55720	16.413	19.33	17.851	39.267	70.644	64.322	3.15843	1.65921	-6.112	0.00363	0.0613	GO:0005886; GO:0016829; GO:0030570; GO:0045490; GO:0046872
AT1G64600	6.766	5.31	5.496	22.823	17.482	15.568	3.15675	1.65844	-8.439	0.00108	0.0365	GO:0005739; GO:0006412; GO:0008168; GO:0032259
AT4G17610	2.036	2.105	2.036	5.692	6.673	7.197	3.15281	1.65664	-16.393	8.11e-05	0.0116	GO:0001510; GO:0003723; GO:0006396; GO:0008173
AT2G17900	0.664	0.945	1.085	2.854	2.277	3.281	3.15252	1.65651	-6.35	0.00316	0.0579	GO:0005634; GO:0005694; GO:0008150; GO:0018024; GO:0046872
AT3G17010	1.054	1.286	1.148	4.775	2.992	3.405	3.15056	1.65561	-7.611	0.0016	0.0432	GO:0003677; GO:0003700; GO:0005634; GO:0006351; GO:0006355
AT1G75120	1.743	2.256	1.439	4.695	5.436	6.551	3.0919	1.6285	-6.964	0.00224	0.0497	GO:0000139; GO:0016021; GO:0016757; GO:0071555; GO:0080147
AT5G05840	2.032	1.476	1.845	4.3	5.237	7.242	3.08914	1.62721	-6.298	0.00325	0.0586	GO:0003674; GO:0005634; GO:0008150
AT4G34580	0.46	0.585	0.627	2.072	1.565	1.531	3.08733	1.62636	-8.348	0.00113	0.0372	GO:0000139; GO:0005215; GO:0005739; GO:0006810; GO:0015031; GO:0008526; GO:0048768; GO:0005886; GO:0035619; GO:0048767; GO:0009932; GO:0010053
AT1G55200	3.302	2.877	2.997	7.288	10.378	11.027	3.08253	1.62412	-8.313	0.00115	0.0375	GO:0004672; GO:0005524; GO:0005634; GO:0006468; GO:0016301; GO:0005886
AT1G62720	0.92	0.668	0.716	1.832	2.72	2.56	3.07262	1.61947	-7.163	0.00202	0.0475	GO:0005739; GO:0009845
AT3G63510	8.819	10.203	8.283	24.996	28.24	30.274	3.06076	1.61389	-13.418	0.000179	0.0172	GO:0006808; GO:0009507; GO:0017150; GO:0050660; GO:0055114
AT1G23570	20.391	19.436	17.092	39.928	64.308	75.57	3.05975	1.61341	-5.63	0.0049	0.0717	GO:0005739; GO:0008150
AT2G42170	1.935	2.558	1.581	5.283	5.723	7.357	3.05177	1.60964	-6.509	0.00288	0.056	GO:0005200; GO:0005737; GO:0008150; GO:0015629
AT3G48510	1.515	1.761	1.376	4.024	4.225	6.069	3.04068	1.60439	-7.506	0.00169	0.0441	GO:0003674; GO:0005575; GO:0008150
AT4G12030	2.974	4.138	3.553	14.729	8.795	9.372	3.02836	1.59854	-5.884	0.00417	0.0659	GO:0005215; GO:0005342; GO:0005887; GO:0006814; GO:0008508; GO:0016020; GO:0009536; GO:0009611; GO:0009753; GO:0009941; GO:0019761; GO:0033506
AT3G13662	5.138	4.851	5.664	10.873	17.367	20.231	3.00211	1.58598	-5.719	0.00463	0.0696	GO:0003674; GO:0005576; GO:0006952; GO:0009807; GO:0048046
AT5G04360	5.685	3.898	4.081	12.097	14.194	14.011	2.98492	1.57769	-8.446	0.00108	0.0365	GO:0004556; GO:0005886; GO:0005975; GO:0005983; GO:0019252; GO:0009507; GO:0010303; GO:0051060; GO:0009570
AT4G14301	1.921	2.441	2.18	5.021	6.532	8.214	2.9762	1.57347	-6.895	0.00233	0.0507	GO:0003674; GO:0008150
AT5G11320	0.31	0.169	0.151	0.54	0.642	0.589	2.95084	1.56112	-4.745	0.00901	0.0984	GO:0004497; GO:0009507; GO:0009851; GO:0055114; GO:0103075; GO:0022603; GO:2000024; GO:0009911; GO:0010229; GO:0048825; GO:0048827; GO:0000139; GO:0005654; GO:0005783; GO:0005789; GO:0005794; GO:0005829; GO:0047434
AT3G51480	0.989	1.508	1.283	3.529	3.802	3.659	2.94956	1.5605	-8.668	0.000975	0.035	GO:0004970; GO:0005217; GO:0005576; GO:0016021; GO:0006874; GO:0009416; GO:0009611; GO:0009864
AT4G22840	1.09	1.425	0.707	3.257	3.409	2.517	2.9407	1.55616	-4.793	0.0087	0.0967	GO:0005215; GO:0006814; GO:0008508; GO:0016020; GO:0009941
AT3G58990	11.314	8.18	10.272	36.22	24.984	26.404	2.92923	1.55052	-7.144	0.00204	0.0478	GO:0005739; GO:0009082; GO:0009098; GO:0016836; GO:0009536; GO:0003861; GO:0009570; GO:0019761
AT1G20540	5.624	3.32	4.777	11.382	15.453	12.328	2.89684	1.53448	-5.886	0.00417	0.0659	GO:0000166; GO:0005634; GO:0008150; GO:0080008
AT2G30380	0.123	0.125	0.223	0.428	0.363	0.525	2.87964	1.52589	-4.737	0.00906	0.0984	GO:0003674; GO:0005634; GO:0008150
AT1G12880	6.261	7.957	7.958	19.639	21.108	22.611	2.87018	1.52114	-11.758	0.0003	0.0208	GO:0005634; GO:0005737; GO:0005739; GO:0009164; GO:0016787; GO:0016818; GO:0046872
AT1G03120	2.443	2.838	3.802	10.338	7.844	7.628	2.86291	1.51748	-6.488	0.00291	0.0562	GO:0005737; GO:0007275; GO:0005634; GO:0005730; GO:0006873; GO:0009845; GO:0010226; GO:0005829
AT2G21590	9.872	12.019	11.507	24.353	39.431	33.242	2.85945	1.51574	-6.859	0.00237	0.0512	GO:0005524; GO:0005978; GO:0009507; GO:0019252; GO:0008878; GO:0010170
AT4G24580	2.256	4.24	3.228	9.016	8.735	8.903	2.83153	1.50158	-5.69	0.00472	0.0703	GO:0007165; GO:0040008; GO:0035091; GO:0005096; GO:0005938; GO:0009846; GO:0009860; GO:0009865; GO:0016324; GO:0017048; GO:0030139; GO:0035024; GO:0043547; GO:0045177; GO:0048868; GO:0070382; GO:0090406; GO:0090630
AT1G67780	1.12	1.772	1.582	3.037	4.639	4.851	2.79166	1.48112	-5.054	0.00721	0.0877	GO:0003674; GO:0005634; GO:0008150
AT3G63200	12.607	9.613	12.198	28.232	33.652	33.342	2.7776	1.47384	-9.945	0.000575	0.0278	GO:0005576; GO:0016042; GO:0016787; GO:0045735
AT5G13980	31.962	27.274	29.281	90.418	76.118	79.455	2.77734	1.4737	-14.773	0.000123	0.014	GO:0004559; GO:0005576; GO:0006013; GO:0008270; GO:0030246; GO:0005773; GO:0005618; GO:0005774; GO:0009505; GO:0048046
AT2G47260	6.424	6.531	4.803	18.109	14.975	15.712	2.76523	1.4674	-8.847	0.000902	0.0342	GO:0003700; GO:0005634; GO:0006351; GO:0006355; GO:0043565; GO:0009624; GO:0009733
AT1G20190	34.834	37.212	38.957	97.945	97.045	112.27	2.76471	1.46713	-17.773	5.89e-05	0.00999	GO:0005576; GO:0009664; GO:0009826; GO:0009828; GO:0009831; GO:0016020; GO:0005618
AT3G02030	7.706	6.757	8.482	28.591	17.377	18.675	2.7592	1.46425	-6.013	0.00386	0.0633	GO:0009507; GO:0016746
AT1G18140	2.414	2.008	2.59	5.099	6.88	7.508	2.75798	1.46361	-7.268	0.00191	0.0465	GO:0005507; GO:0005576; GO:0009809; GO:0016722; GO:0046274; GO:0048046; GO:0052716; GO:0055114
AT2G17470	1.777	2.53	1.936	4.129	5.747	7.488	2.73299	1.45048	-4.969	0.00766	0.0905	GO:0009705; GO:0016021; GO:0005774; GO:0015140; GO:0071423
AT5G27410	4.042	4.616	3.156	11.544	9.128	11.331	2.72691	1.44727	-7.457	0.00173	0.0447	GO:0003824; GO:0005737; GO:0005739; GO:0008152; GO:0008483
AT2G43550	58.336	73.668	68.57	128.053	195.039	237.812	2.72144	1.44437	-5.131	0.00684	0.0854	GO:0005576
AT5G14100	2.747	3.956	3.325	9.174	10.696	7.396	2.71835	1.44273	-6.66	0.00265	0.0536	GO:0005215; GO:0005524; GO:0005886; GO:0006810; GO:0016887; GO:0016020; GO:0009507; GO:0009941
AT5G43600	12.183	13.203	11.547	25.897	40.465	35.182	2.70756	1.43699	-7.248	0.00193	0.0466	GO:0000256; GO:0005739; GO:0006508; GO:0008237; GO:0046872; GO:0047652; GO:0004848; GO:0006145; GO:0010136; GO:0005783
AT3G48280	4.162	3.438	4.723	11.711	11.617	9.827	2.70438	1.4353	-9.164	0.000788	0.0318	GO:0005506; GO:0005576; GO:0016020; GO:0016021; GO:0016709; GO:0019825; GO:0020037; GO:0044550; GO:0055114; GO:0005794
AT2G24700	2.297	3.036	3.65	9.941	6.658	7.587	2.70196	1.43401	-5.553	0.00515	0.0736	GO:0003677; GO:0003700; GO:0005634; GO:0006351; GO:0006355
AT5G38360	5.854	3.787	5.798	14.066	13.221	13.53	2.69489	1.43023	-6.851	0.00238	0.0512	GO:0003824; GO:0009507
AT3G09910	2.17	3.152	2.252	6.483	7.885	5.893	2.69427	1.4299	-6.768	0.00249	0.0522	GO:0005525; GO:0005794; GO:0005886; GO:0007264; GO:0015031
AT5G19460	5.279	4.502	7.576	15.927	15.512	13.919	2.67306	1.41849	-6.168	0.00351	0.0604	GO:0009507; GO:0016787; GO:0044715; GO:0046872
AT3G14150	5.263	6.243	5.575	13.452	16.085	16.007	2.66406	1.41363	-12.682	0.000223	0.0185	GO:0008891; GO:0009854; GO:0010181; GO:0052852; GO:0052853; GO:0052854; GO:0055114; GO:0005777; GO:0010204; GO:0042742; GO:0050665
AT3G62750	8.72	6.128	5.588	14.228	20.555	19.195	2.65898	1.41087	-5.541	0.00519	0.0736	GO:0004553; GO:0005576; GO:0005975; GO:0008422; GO:0102483; GO:1901657; GO:0005773
AT2G30650	2.696	3.769	3.365	8.711	7.674	9.528	2.65083	1.40644	-8.353	0.00113	0.0372	GO:0005777; GO:0006574; GO:0009083; GO:0009507
AT4G38350	10.775	10.504	11.858	26.693	30.149	31.01	2.64924	1.40558	-16.522	7.86e-05	0.0115	GO:0005319; GO:0008158; GO:0009507; GO:0016020; GO:0016021; GO:0005773; GO:0005774; GO:0048868; GO:0090153
AT3G08000	4.435	6.312	3.624	12.881	14.689	9.905	2.64356	1.40248	-4.877	0.00818	0.0935	GO:0000166; GO:0003676; GO:0003723; GO:0005634; GO:0008150
AT5G09970	1.308	1.693	1.727	4.767	3.798	3.899	2.64268	1.402	-8.475	0.00107	0.0365	GO:0005506; GO:0007275; GO:0016020; GO:0016021; GO:0016709; GO:0019825; GO:0020037; GO:0040008; GO:0044550; GO:0055114; GO:0010075
AT4G36270	2.098	1.867	2.143	3.885	6.981	5.671	2.63636	1.39855	-5.482	0.0054	0.0752	GO:0005524; GO:0005634; GO:0006281; GO:0016569; GO:0031047
AT1G23580	4.689	4.086	5.473	12.711	11.887	12.627	2.62995	1.39503	-11.106	0.000374	0.0223	GO:0003674; GO:0005634; GO:0008150
AT4G23680	187.806	148.65	212.839	623.311	394.628	438.827	2.62877	1.39439	-5.567	0.0051	0.0732	GO:0003674; GO:0005575; GO:0006952; GO:0009607
AT4G14700	1.656	1.283	1.36	4.855	3.497	3.072	2.62375	1.39163	-6.162	0.00352	0.0604	GO:0003677; GO:0003682; GO:0005524; GO:0005634; GO:0006260; GO:0006351; GO:0008270; GO:0000808; GO:0005515; GO:0006355; GO:0010385
AT3G59890	9.387	13.66	13.702	30.737	32.006	31.994	2.61658	1.38768	-7.617	0.0016	0.0432	GO:0008839; GO:0009089; GO:0009507; GO:0055114; GO:0070402
AT3G14450	2.726	1.98	2.298	8.482	4.952	5.274	2.6142	1.38637	-4.969	0.00766	0.0905	GO:0000166; GO:0003723; GO:0005634; GO:0005737; GO:0008150
AT1G75960	3.633	3.812	5	12.184	9.703	10.412	2.60995	1.38402	-7.991	0.00133	0.0403	GO:0005739; GO:0006631; GO:0016874
AT3G07620	0.678	0.689	0.615	2.363	1.283	1.675	2.60413	1.3808	-5.311	0.00605	0.0802	GO:0000139; GO:0003824; GO:0005794; GO:0016020; GO:0016021; GO:0016757; GO:0071555
AT1G68540	14.28	19.559	19.266	47.81	42.113	47.028	2.60103	1.37908	-8.697	0.000963	0.0346	GO:0003824; GO:0016491; GO:0050662; GO:0055114; GO:0005829; GO:0010584; GO:0080110
AT1G67810	2.466	2.507	2.91	5.299	6.709	8.788	2.58972	1.3728	-6.127	0.0036	0.061	GO:0009507; GO:0008047; GO:0016226; GO:0051176
AT3G61610	6.426	6.534	6.017	16.098	15.323	17.654	2.58327	1.3692	-19.549	4.04e-05	0.00836	GO:0004034; GO:0005634; GO:0005975; GO:0006012; GO:0016853; GO:0030246
AT1G22380	11.493	10.622	12.805	30.42	30.744	28.485	2.57341	1.36368	-15.968	9e-05	0.0123	GO:0009813; GO:0016757; GO:0043231; GO:0052696; GO:0080043; GO:0080044; GO:0015020
AT1G02670	1.129	1.721	1.452	4.043	4.117	2.86	2.56532	1.35914	-5.527	0.00524	0.0739	GO:0003677; GO:0004386; GO:0005524; GO:0005634; GO:0006281; GO:0016787
AT5G13380	5.416	4.883	6.679	19.112	12.692	12.284	2.56482	1.35886	-5.558	0.00513	0.0735	GO:0005737; GO:0009733
AT3G42850	5.691	6.594	6.669	13.455	16.91	18.491	2.56166	1.35708	-8.745	0.000943	0.0346	GO:0004335; GO:0005524; GO:0005737; GO:0009507; GO:0016301; GO:0016310; GO:0016773
AT2G41050	3.219	4.133	4.614	9.053	10.621	10.464	2.54026	1.34497	-7.894	0.0014	0.0412	GO:0003674; GO:0008150; GO:0016020
AT1G07780	7.401	11.367	10.533	21.074	24.249	28.29	2.53631	1.34273	-5.922	0.00408	0.0651	GO:0000162; GO:0004640; GO:0006568; GO:0008652; GO:0009507
AT5G61170	249.685	229.05	166.685	455.714	632.172	538.23	2.53372	1.34126	-5.998	0.00389	0.0635	GO:0003735; GO:0005634; GO:0005840; GO:0006412; GO:0005773; GO:0022626; GO:0022627; GO:0005829
AT1G04760	3.179	3.819	3.935	9.232	9.401	8.925	2.53103	1.33973	-13.567	0.000171	0.0169	GO:0000149; GO:0005484; GO:0006887; GO:0006906; GO:0015031; GO:0016020; GO:0016021; GO:0031201; GO:0031901; GO:0009507; GO:0005768; GO:0005886
AT3G12460	4.731	3.206	3.102	8.854	9.171	9.241	2.51728	1.33187	-6.781	0.00247	0.052	GO:0003676; GO:0005634; GO:0016740
AT2G37390	4.43	5.755	5.586	9.417	15.981	15.057	2.51527	1.33071	-4.943	0.0078	0.0914	GO:0005737; GO:0030001; GO:0046872; GO:0046914; GO:0046916
AT3G23830	75.05	53.553	49.937	112.371	175.355	161.258	2.51098	1.32825	-4.96	0.00771	0.0908	GO:0000166; GO:0003723; GO:0003697; GO:0005739; GO:1900864; GO:0003690; GO:0006970; GO:0009409; GO:0009414; GO:0009651
AT2G28420	2.416	2.457	1.88	5.013	6.125	5.741	2.50893	1.32707	-8.783	0.000927	0.0344	GO:0004462; GO:0005737; GO:0005975; GO:0016829
AT2G25600	2.371	2.41	3.065	5.007	8.073	6.793	2.50293	1.32362	-5.648	0.00485	0.0712	GO:0005242; GO:0005249; GO:0005887; GO:0030551; GO:0034765; GO:0042391; GO:0071805; GO:0005267; GO:0009860
AT1G54120	3.065	2.597	1.855	6.826	6.044	5.584	2.4984	1.321	-5.764	0.0045	0.0685	GO:0003674; GO:0005739; GO:0008150
AT4G36230	3.452	2.047	2.089	6.851	6.125	5.468	2.49547	1.31931	-5.001	0.00749	0.0895	GO:0003674; GO:0008150; GO:0016021; GO:0048046
AT3G18360	2.903	2.724	2.838	7.912	5.679	7.746	2.49373	1.31831	-8.401	0.0011	0.0369	GO:0003674; GO:0005634; GO:0006952
AT4G38050	2.608	2.012	2.041	5.382	5.373	5.685	2.48491	1.31319	-10.553	0.000457	0.0249	GO:0005215; GO:0005886; GO:0016020; GO:0016021; GO:0022857; GO:0055085
AT1G09470	12.164	10.995	11.532	28.406	26.805	30.988	2.48239	1.31173	-17.736	5.94e-05	0.00999	GO:0005737; GO:0005515; GO:0005635; GO:0005654
AT4G32810	1.23	1.706	1.422	3.768	3.771	3.189	2.47652	1.30831	-8.264	0.00118	0.038	GO:0009507; GO:0046872; GO:0055114; GO:0102251; GO:0009733; GO:0010223; GO:0016702; GO:0009570; GO:0009850; GO:0009965; GO:0016121; GO:0016124; GO:0009926; GO:1901601
AT2G40130	2.944	2.494	2.418	6.841	6.302	6.196	2.4684	1.30358	-13.228	0.000189	0.0177	GO:0005524; GO:0005634; GO:0005737; GO:0006351; GO:0006355; GO:0019538; GO:1902347
AT5G14200	22.741	33.553	23.763	64.781	68.135	61.044	2.45851	1.29778	-7.083	0.0021	0.0483	GO:0000287; GO:0003862; GO:0005737; GO:0005829; GO:0009082; GO:0009098; GO:0009507; GO:0016616; GO:0051287; GO:0055114; GO:0009536; GO:0009570; GO:0009651; GO:0019761
AT4G30690	15.173	15.196	13.364	30.519	35.362	42.184	2.45382	1.29503	-8.732	0.000948	0.0346	GO:0003743; GO:0005737; GO:0006413; GO:0032790; GO:0043022; GO:0005618; GO:0009507
AT3G63170	29.879	28.986	27.953	72.602	66.912	72.507	2.44128	1.28764	-26.923	1.14e-05	0.0044	GO:0009507; GO:0009813; GO:0045430; GO:0009941; GO:0005739; GO:0009536; GO:0005504; GO:0006631; GO:0009570
AT2G28070	10.222	9.859	8.249	23.394	24.648	20.881	2.43767	1.2855	-10.812	0.000416	0.0238	GO:0005524; GO:0005886; GO:0016021; GO:0042626
AT5G64460	30.436	37.624	48.618	93.689	92.153	93.237	2.43618	1.28462	-6.572	0.00278	0.0547	GO:0008150; GO:0005829
AT3G15160	6.125	5.766	5.664	14.43	12.882	15.362	2.42576	1.27844	-15.623	9.81e-05	0.0129	GO:0005634; GO:0008150; GO:0044599
AT1G49940	1.442	0.843	1.309	2.848	2.616	3.016	2.4166	1.27298	-5.183	0.0066	0.0834	GO:0003674; GO:0008150; GO:0009507
AT2G28410	14.314	15.672	18.993	36.776	41.029	39.503	2.40956	1.26877	-9.844	0.000598	0.0283	GO:0003674; GO:0008150; GO:0031225
AT5G61660	60.078	75.028	73.868	120.631	202.015	189.497	2.40262	1.26461	-4.942	0.00781	0.0914	GO:0003674; GO:0008150
AT3G28460	15.003	13.192	16.381	28.97	34.775	44.027	2.39172	1.25805	-6.389	0.00309	0.0576	GO:0008168; GO:0032259
AT1G50110	10.733	14.368	8.77	21.198	30.472	28.476	2.38704	1.25522	-4.793	0.0087	0.0967	GO:0003824; GO:0005737; GO:0006532; GO:0009097; GO:0009098; GO:0009099; GO:0030170; GO:0005829; GO:0010326; GO:0033506; GO:0052654; GO:0052655; GO:0052656; GO:0071267
AT4G16160	3.588	3.648	4.56	10.212	8.652	8.985	2.3694	1.24452	-9.359	0.000726	0.0306	GO:0005744; GO:0006811; GO:0015031; GO:0015266; GO:0015288; GO:0015450; GO:0030150; GO:0031305; GO:0046930; GO:0009527; GO:0015171; GO:0031359
AT2G36590	6.576	4.606	6.501	11.29	15.472	14.861	2.36234	1.24022	-5.613	0.00495	0.072	GO:0005886; GO:0006865; GO:0015171; GO:0016020; GO:0016021; GO:0015193; GO:0015824
AT3G44750	71.91	85.251	103.935	176.885	210.208	225.379	2.36048	1.23908	-6.683	0.00261	0.0533	GO:0003676; GO:0005634; GO:0006351; GO:0006355; GO:0008270; GO:0016569; GO:0016787; GO:0046872; GO:0004407; GO:0005730; GO:0009944; GO:0009294; GO:0010162
AT1G16300	3.186	5.089	4.269	11.279	9.241	8.65	2.35291	1.23444	-5.408	0.00567	0.0768	GO:0006006; GO:0006096; GO:0009507; GO:0009570; GO:0050661; GO:0051287; GO:0055114; GO:0009536; GO:0004365; GO:0005975; GO:0080022; GO:0080144
AT3G10520	16.869	14.292	11.304	26.83	39.673	33.019	2.34506	1.22963	-5.26	0.00626	0.0811	GO:0005737; GO:0009735; GO:0019825; GO:0020037; GO:0046872; GO:0006631; GO:0019432; GO:0005344
AT1G24020	376.626	391.231	407.329	793.76	1002.68	968.366	2.34171	1.22756	-11.164	0.000367	0.0221	GO:0006952; GO:0009507; GO:0009607; GO:0016020
AT1G11160	1.812	1.525	1.475	3.339	3.733	4.187	2.3396	1.22626	-9.31	0.000741	0.031	GO:0000166; GO:0005737; GO:0005874; GO:0008017; GO:0008352; GO:0051013; GO:0080008
AT2G23530	1.039	0.822	1.048	2.08	2.049	2.689	2.33887	1.22581	-7.145	0.00204	0.0478	GO:0003674; GO:0005634; GO:0008150
AT1G24070	19.286	19.138	17.194	42.127	43.101	44.23	2.33034	1.22054	-21.346	2.85e-05	0.00713	GO:0000139; GO:0005794; GO:0016021; GO:0016757; GO:0016759; GO:0071555
AT5G19640	1.047	1.171	1.236	2.797	2.539	2.686	2.32681	1.21835	-14.994	0.000116	0.0138	GO:0005215; GO:0005886; GO:0006810; GO:0006857; GO:0016020; GO:0016021
AT1G22590	12.382	15.044	18.065	32.782	33.842	38.054	2.32361	1.21637	-7.138	0.00204	0.0478	GO:0000982; GO:0000987; GO:0005634; GO:0006351; GO:0045944; GO:0046983; GO:0003700; GO:0006355
AT1G65540	14.038	14.624	16.127	40.368	30.649	33.558	2.32334	1.2162	-9.275	0.000752	0.031	GO:0005509; GO:0005739; GO:0005743; GO:0006875; GO:0016021; GO:0043022
AT1G20693	155.227	179.008	177.562	296.005	459.848	454.581	2.32334	1.2162	-5.541	0.00519	0.0736	GO:0005634; GO:0005829; GO:0003700; GO:0000785; GO:0003682; GO:0006333; GO:0030527; GO:0003677
AT3G57470	12.602	13.883	13.579	30.064	29.068	33.774	2.31601	1.21164	-15.533	0.000101	0.0129	GO:0003824; GO:0004222; GO:0005634; GO:0006508; GO:0046872
AT1G06550	34.236	33.635	32.276	77.443	74.864	79.542	2.31508	1.21106	-33.921	4.51e-06	0.00232	GO:0005737; GO:0080167
AT1G79530	19.476	21.336	22.615	44.2	54.204	48.497	2.31235	1.20936	-11.439	0.000334	0.0216	GO:0006006; GO:0006096; GO:0009507; GO:0009570; GO:0050661; GO:0051287; GO:0055114; GO:0009536; GO:0016020; GO:0004365; GO:0005975; GO:0080022; GO:0080144; GO:0005507; GO:0008270; GO:0009555; GO:0048658; GO:0009735
AT3G61680	2.456	2.597	3.568	5.992	5.927	7.89	2.3092	1.20739	-5.608	0.00497	0.0722	GO:0004806; GO:0006629; GO:0016787
AT3G21300	7.479	7.37	8.566	14.036	20.214	20.45	2.30756	1.20637	-6.311	0.00323	0.0586	GO:0003723; GO:0005737; GO:0006396; GO:0008173; GO:0009409
AT3G25810	5.757	4.986	6.388	12.076	14.378	12.969	2.30709	1.20608	-9.512	0.000682	0.0299	GO:0000287; GO:0009507; GO:0016114; GO:0010334; GO:0034002; GO:0034768; GO:0043693; GO:0050550; GO:0050551; GO:0050552; GO:0080015; GO:0005515
AT1G70560	15.151	13.251	13.015	29.242	31.22	34.837	2.30028	1.20181	-11.892	0.000287	0.0205	GO:0005634; GO:0016846; GO:0004021; GO:0004838; GO:0005737; GO:0009641; GO:0009684; GO:0030170; GO:0047312; GO:0048366; GO:0050048; GO:0050362; GO:0080097; GO:0080098; GO:0080099; GO:0080100; GO:0080130; GO:0009723; GO:0009793; GO:0009908; GO:0009958; GO:0010078; GO:0010087; GO:0010588; GO:0048364; GO:0048367; GO:0048467; GO:0048825; GO:0080022; GO:0042742
AT1G26600	2.111	1.61	1.917	4.292	5.619	3.26	2.29401	1.19787	-4.717	0.0092	0.0993	GO:0005576; GO:0005615; GO:0007275; GO:0048046
AT4G31620	4.275	3.556	5.762	10.233	9.424	10.957	2.29346	1.19752	-5.637	0.00488	0.0716	GO:0003677; GO:0003700; GO:0005634; GO:0006351; GO:0006355
AT1G65710	6.442	6.692	8.137	16.27	16.65	15.573	2.29102	1.19599	-11.059	0.000381	0.0225	GO:0005634; GO:0019013
AT4G04870	5.229	6.265	5.594	9.762	15.352	14.641	2.28777	1.19394	-5.407	0.00567	0.0768	GO:0005739; GO:0005743; GO:0008654; GO:0016021; GO:0030572; GO:0032049; GO:0008808; GO:0030145
AT1G29030	6.421	6.178	4.892	11.988	12.749	15.201	2.28762	1.19385	-7.469	0.00172	0.0447	GO:0008150; GO:0005829
AT5G05240	3.728	4.157	4.477	8.174	9.603	10.573	2.28691	1.1934	-8.994	0.000846	0.0331	GO:0003674; GO:0005634; GO:0008150
AT2G18340	3.773	3.41	3.806	7.63	8.348	9.164	2.28439	1.19181	-12.997	0.000203	0.0181	GO:0003674; GO:0005576; GO:0009793; GO:0005773; GO:0005783
AT3G61760	1.463	2.019	1.328	4.25	3.029	3.626	2.2826	1.19068	-5.161	0.0067	0.0845	GO:0000266; GO:0003924; GO:0005525; GO:0005737; GO:0005874; GO:0008017
AT5G45140	11.981	10.84	9.929	26.082	22.755	25.776	2.28071	1.18948	-11.837	0.000292	0.0206	GO:0001056; GO:0003677; GO:0003899; GO:0005666; GO:0006351; GO:0009507; GO:0032549; GO:0046872; GO:0009561
AT5G60640	59.922	69.534	50.421	117.345	140.584	150.485	2.27771	1.18758	-6.924	0.00229	0.0502	GO:0003756; GO:0005576; GO:0005618; GO:0005634; GO:0005783; GO:0005788; GO:0006457; GO:0009507; GO:0016853; GO:0034976; GO:0045454; GO:0005739; GO:0006979; GO:0005774; GO:0005794
AT2G39390	190.558	226.2	226.299	405.663	557.456	509.039	2.27671	1.18695	-7.446	0.00174	0.0448	GO:0003735; GO:0005737; GO:0005840; GO:0006412; GO:0042254; GO:0022626; GO:0022625; GO:0005794
AT5G48880	77.277	85.61	77.227	130.804	231.004	199.472	2.27645	1.18679	-4.731	0.0091	0.0988	GO:0003988; GO:0005737; GO:0006633; GO:0006635; GO:0019395; GO:0031408; GO:0005777
AT1G70800	6.204	5.936	7.289	11.235	16.404	17.167	2.27582	1.18639	-5.55	0.00516	0.0736	GO:0005575; GO:0007275; GO:0009738; GO:0046872; GO:0005515; GO:0009630; GO:0009637; GO:0009638
AT5G04900	12.443	9.86	14.619	30.187	26.084	26.781	2.27388	1.18515	-6.688	0.0026	0.0533	GO:0009507; GO:0009535; GO:0016491; GO:0055114; GO:0010304; GO:0015996; GO:0034256; GO:0005515
AT3G29185	26.493	25.513	26.035	64.566	55.113	58.017	2.27225	1.18412	-17.141	6.8e-05	0.0106	GO:0003674; GO:0008150; GO:0009507
AT2G44650	97.162	76.522	96.077	249.868	162.693	206.14	2.2722	1.18409	-5.604	0.00498	0.0722	GO:0005759; GO:0006986; GO:0009507; GO:0046872; GO:0051082; GO:0051085; GO:0051087; GO:0006457; GO:0009570; GO:0009941
AT1G80270	15.297	20.773	15.15	33.181	43.404	38.937	2.26687	1.1807	-6.309	0.00323	0.0586	GO:0003677; GO:0005739; GO:0008150; GO:0009941
AT5G47500	52.779	47.22	49.992	99.536	110.301	131.669	2.26387	1.17879	-9.306	0.000742	0.031	GO:0005576; GO:0005618; GO:0009505; GO:0030599; GO:0042545; GO:0045330; GO:0045490
AT3G01510	10.572	8.774	10.969	20.741	24.374	23.324	2.26299	1.17823	-9.696	0.000634	0.0289	GO:0006470; GO:0008138; GO:0009570; GO:0009507; GO:0005983; GO:0009569; GO:0019203; GO:0043036
AT5G26000	743.933	566.564	765.229	1812.14	1267.66	1625.51	2.26223	1.17774	-5.72	0.00463	0.0696	GO:0004553; GO:0005576; GO:0005975; GO:0009651; GO:0009738; GO:0046872; GO:0102483; GO:0009507; GO:0005773; GO:0019137; GO:0022626; GO:0002213; GO:0019762; GO:0009579; GO:0009505; GO:0005777; GO:0048046; GO:0009737; GO:0010119; GO:0008422; GO:0009625
AT2G01520	18.907	19.649	20.979	38.316	54.423	42.924	2.2562	1.17389	-7.552	0.00165	0.0437	GO:0005634; GO:0006952; GO:0009607; GO:0005507; GO:0010043; GO:0005829; GO:0010228; GO:0080184
AT1G26170	4.307	4.125	4.024	6.999	11.04	10.531	2.24926	1.16945	-5.549	0.00516	0.0736	GO:0000059; GO:0005634; GO:0005643; GO:0005737; GO:0008536; GO:0008565
AT3G44250	1.66	1.688	1.971	3.487	4.004	4.491	2.24724	1.16816	-8.867	0.000894	0.0341	GO:0016020; GO:0016709; GO:0019825; GO:0044550
AT5G37500	6.845	5.22	5.649	11.703	13.112	14.785	2.24004	1.16353	-7.677	0.00155	0.0426	GO:0005634; GO:0005887; GO:0030551; GO:0034765; GO:0042391; GO:0071805; GO:0015271; GO:0009409; GO:0009414; GO:0009737; GO:0009753; GO:0005515; GO:0006811; GO:0015075
AT3G05600	15.773	19.752	16.765	29.498	44.599	44.423	2.23666	1.16135	-5.271	0.00621	0.081	GO:0004301; GO:0005737
AT2G16760	5.841	6.73	7.954	12.328	15.892	17.671	2.22879	1.15626	-5.758	0.00452	0.0688	GO:0003674; GO:0005576; GO:0005783
AT3G06840	5.095	4.835	5.243	10.655	11.252	11.784	2.21976	1.1504	-21.251	2.9e-05	0.00719	GO:0003674; GO:0008150; GO:0009507
AT4G25160	0.84	0.621	0.694	1.242	1.898	1.67	2.21541	1.14758	-5.187	0.00658	0.0832	GO:0004674; GO:0004842; GO:0005524; GO:0005634; GO:0006468; GO:0006950; GO:0016301; GO:0016567; GO:0016874
AT1G21650	4.348	5.093	5.563	11.778	9.479	11.996	2.21523	1.14746	-7.613	0.0016	0.0432	GO:0005524; GO:0005886; GO:0006605; GO:0006886; GO:0008270; GO:0009658; GO:0010109; GO:0015462; GO:0016020; GO:0017038; GO:0031969; GO:0009941; GO:0009536; GO:0009793
AT5G27630	4.428	3.602	3.484	9.031	6.519	10.24	2.21381	1.14653	-5.158	0.00671	0.0845	GO:0000062; GO:0005737; GO:0008289; GO:0006869; GO:0005829; GO:0009416; GO:0001666
AT5G22100	9.851	9.67	9.714	17.66	22.704	25.02	2.21318	1.14612	-7.643	0.00158	0.0429	GO:0003963
AT3G48900	1.013	1.404	1.543	2.407	3.21	3.08	2.21287	1.14592	-5.093	0.00702	0.0867	GO:0003677; GO:0004518; GO:0005634; GO:0006281; GO:0046872; GO:0008821
AT3G25570	2.372	2.412	3.147	4.769	5.72	7.11	2.20859	1.14312	-5.377	0.00579	0.0779	GO:0004014; GO:0006557
AT3G56070	132.055	155.9	145.763	242.067	392.668	339.47	2.20719	1.14221	-5.237	0.00636	0.0819	GO:0000413; GO:0003755; GO:0005737; GO:0006457; GO:0046686; GO:0005794; GO:0005739; GO:0005829; GO:0007165; GO:0016018
AT4G09140	4.932	3.431	4.242	8.244	9.213	10.157	2.20658	1.14181	-6.524	0.00286	0.0557	GO:0000795; GO:0003697; GO:0005524; GO:0005634; GO:0005712; GO:0006298; GO:0007131; GO:0016887; GO:0030983; GO:0032389; GO:0032390; GO:0030674; GO:0006312; GO:0009555; GO:0009845; GO:0010154; GO:0048316; GO:0000790
AT2G18900	11.107	10.485	9.579	18.433	25.995	24.918	2.20382	1.14001	-6.784	0.00247	0.052	GO:0000166; GO:0005634; GO:0008150
AT3G23380	2.304	2.008	1.793	4.016	5.646	3.911	2.20265	1.13924	-5.692	0.00471	0.0703	GO:0040008; GO:0005515; GO:0009860; GO:0016324
AT3G09730	3.336	4.2	3.029	7.476	8.187	7.399	2.20151	1.13849	-7.728	0.00152	0.0422	GO:0003674; GO:0005737; GO:0008150
AT1G45110	2.042	2.642	2.191	3.882	5.929	5.469	2.20006	1.13754	-5.225	0.00641	0.0823	GO:0008168; GO:0032259
AT3G49680	52.448	57.557	50.835	95.697	126.366	134.434	2.19626	1.13505	-7.09	0.00209	0.0483	GO:0003824; GO:0006532; GO:0008652; GO:0009082; GO:0009097; GO:0009098; GO:0009099; GO:0009507; GO:0030170; GO:0052654; GO:0052655; GO:0052656; GO:0004084; GO:0009570; GO:0005829
AT1G31710	2.716	2.19	1.955	5.167	5.539	4.272	2.19082	1.13147	-6.339	0.00318	0.058	GO:0005507; GO:0005576; GO:0008131; GO:0048038; GO:0055114
AT3G53300	6.655	5.595	5.461	14.273	13.701	10.886	2.18767	1.12939	-7.468	0.00172	0.0447	GO:0005506; GO:0009507; GO:0016020; GO:0016021; GO:0016709; GO:0019825; GO:0020037; GO:0044550; GO:0055114; GO:0005783
AT5G16040	15.443	18.481	22.928	33.078	46.526	44.488	2.1872	1.12909	-4.999	0.0075	0.0895	GO:0003682; GO:0005737; GO:0008150; GO:0008536
AT3G63190	62.243	49.401	50.835	105.643	122.078	123.585	2.16845	1.11666	-8.75	0.000941	0.0345	GO:0002184; GO:0006412; GO:0009507; GO:0043023; GO:0009579; GO:0042742; GO:0009570; GO:0009817; GO:0005507; GO:0009536; GO:0009658; GO:0009793; GO:0032544
AT3G55870	2.979	2.766	1.999	5.643	5.823	5.109	2.1681	1.11643	-6.014	0.00385	0.0633	GO:0009507
AT5G44750	5.669	6.705	6.354	13.273	11.12	16.493	2.16006	1.11107	-6.198	0.00345	0.0601	GO:0003684; GO:0005634; GO:0006281; GO:0046872; GO:0071897; GO:0006974; GO:0010224; GO:0003887
AT1G34340	11.426	12.472	9.062	18.513	24.542	28.632	2.1597	1.11083	-4.834	0.00844	0.0951	GO:0003824; GO:0008150; GO:0016021; GO:0016787
AT2G45870	2.331	2.054	1.693	5.145	3.4	4.652	2.15755	1.10939	-4.944	0.0078	0.0914	GO:0003674; GO:0008150; GO:0009507; GO:0016021; GO:0031969; GO:0042548; GO:0042651
AT2G44640	14.835	17.237	17.958	31.515	41.45	35.113	2.1536	1.10675	-7.781	0.00148	0.042	GO:0003674; GO:0005634; GO:0008150; GO:0009941; GO:0005739; GO:0009536; GO:0005774; GO:0009507
AT1G48920	225.35	249.122	253.21	417.829	550.619	615.687	2.15189	1.1056	-6.342	0.00317	0.058	GO:0000166; GO:0003676; GO:0003677; GO:0003723; GO:0005730; GO:0006364; GO:0042254; GO:0000478; GO:0010305; GO:0010588; GO:0048364; GO:0048366; GO:0048367; GO:0080056; GO:0080057; GO:0005829; GO:0005739; GO:0003729
AT4G35740	2.952	3.456	2.517	7.014	6.084	5.95	2.14648	1.10197	-7.277	0.0019	0.0464	GO:0000724; GO:0003677; GO:0005524; GO:0005634; GO:0005694; GO:0005737; GO:0008026; GO:0016567; GO:0043140; GO:0046872; GO:0006310; GO:0009378; GO:0032508; GO:0036310; GO:0043138
AT3G11050	3.52	3.067	3.196	5.112	8.179	8.124	2.14319	1.09976	-4.739	0.00905	0.0984	GO:0004322; GO:0005506; GO:0005737; GO:0006826; GO:0006879; GO:0006880; GO:0008199; GO:0009507; GO:0055114; GO:0009737; GO:0006979
AT2G18480	2.133	1.658	2.392	4.373	4.453	4.233	2.13572	1.09472	-6.948	0.00226	0.05	GO:0005351; GO:0005886; GO:0015144; GO:0016020; GO:0010311
AT5G17030	8.746	7.904	7.058	15.887	17.573	17.02	2.13544	1.09454	-11.04	0.000383	0.0226	GO:0005737; GO:0008194; GO:0009813; GO:0016757; GO:0043231; GO:0052696; GO:0080044; GO:0080043; GO:0080059
AT3G10310	6.02	3.799	4.02	9.445	10.067	9.337	2.12963	1.0906	-5.149	0.00676	0.0849	GO:0003777; GO:0005524; GO:0005737; GO:0008017
AT3G03080	1.638	1.48	1.321	2.854	3.659	2.94	2.12419	1.08691	-7.541	0.00166	0.0438	GO:0005737; GO:0008270; GO:0016491; GO:0055114
AT2G29890	7.59	7.438	7.635	15.529	14.964	17.675	2.12006	1.08411	-14.708	0.000125	0.0142	GO:0003779; GO:0005737; GO:0005856; GO:0007010; GO:0051017; GO:0051693; GO:0015629; GO:0007015; GO:0030042; GO:0030835; GO:0045010; GO:0051014; GO:0051015; GO:0051016
AT2G29260	1.186	1.005	1.077	2.297	2.456	2.161	2.11736	1.08227	-12.372	0.000246	0.019	GO:0009507; GO:0016491; GO:0055114
AT3G13570	34.967	34.315	34.61	65.87	78.275	76.386	2.1167	1.08181	-13.841	0.000158	0.0161	GO:0000166; GO:0003723; GO:0005634; GO:0005681; GO:0000398; GO:0016607; GO:0008380; GO:0005829; GO:0003729
AT5G08610	55.758	52.873	56.479	128.942	108.703	112.079	2.11306	1.07933	-13.286	0.000186	0.0177	GO:0003723; GO:0004004; GO:0005524; GO:0008026; GO:0010501; GO:0009507
AT5G04390	1.056	0.715	1.118	2.146	1.769	2.09	2.11022	1.07739	-4.891	0.0081	0.093	GO:0003676; GO:0005634; GO:0008150; GO:0008270; GO:0046872
AT3G25050	84.711	64.481	91.051	150.041	185.36	167.688	2.10874	1.07638	-6.14	0.00357	0.0609	GO:0004553; GO:0005576; GO:0005618; GO:0010411; GO:0016798; GO:0048046; GO:0071555; GO:0009832; GO:0016762; GO:0048573
AT5G55280	34.58	28.425	34.733	56.841	79.114	70.902	2.10589	1.07443	-6.334	0.00318	0.0581	GO:0005198; GO:0005874; GO:0007017; GO:0007049; GO:0009507; GO:0009570; GO:0009637; GO:0009902; GO:0005515; GO:0043621; GO:0043572; GO:0009535; GO:0009658; GO:0003924; GO:0010020
AT3G28560	1.485	1.762	2.247	4.457	3.367	3.646	2.10359	1.07285	-5.083	0.00707	0.0868	GO:0003674; GO:0008150; GO:0016021
AT4G18120	17.385	13.856	14.197	30.347	29.35	35.619	2.10118	1.0712	-7.941	0.00137	0.0409	GO:0003723; GO:0008150; GO:0009507; GO:0005634
AT5G14580	5.858	4.123	3.624	8.825	9.481	9.697	2.10068	1.07085	-5.073	0.00712	0.0872	GO:0000175; GO:0003676; GO:0003723; GO:0005739; GO:0006364; GO:0006397; GO:0006402; GO:0008033; GO:0000957; GO:0000963; GO:0004654
AT3G49750	6.502	4.25	5.903	9.578	12.637	12.47	2.09929	1.0699	-4.717	0.00919	0.0993	GO:0016021; GO:0007165; GO:0005886
AT3G63520	52.251	53.845	50.986	113.559	112.758	103.37	2.09744	1.06863	-21.723	2.66e-05	0.00701	GO:0005737; GO:0009414; GO:0046872; GO:0055114; GO:0016118; GO:0045549; GO:0005773; GO:0016121; GO:0016124; GO:0005774; GO:0005886; GO:0009506; GO:0005794
AT1G62500	28.502	21.134	19.066	50.665	42.209	49.491	2.09654	1.06801	-5.544	0.00518	0.0736	GO:0006869; GO:0008289
AT5G02370	5.686	6.606	7.097	12.562	13.512	14.474	2.09653	1.06801	-9.603	0.000658	0.0293	GO:0003777; GO:0005524; GO:0005794; GO:0005874; GO:0008017; GO:0009507
AT3G54470	43.914	48.185	52.143	81.502	116.566	107.008	2.09643	1.06794	-6.233	0.00338	0.0596	GO:0004588; GO:0004590; GO:0005737; GO:0006207; GO:0009116; GO:0044205; GO:0016036; GO:0046686; GO:0005829; GO:0009220
AT5G15070	2.785	2.708	3.078	5.38	5.908	6.702	2.09381	1.06613	-9.908	0.000583	0.028	GO:0003993; GO:0005737; GO:0006020; GO:0033857; GO:0000828; GO:0032958; GO:0000829
AT4G35610	5.165	6.684	6.608	12.274	10.971	15.508	2.0919	1.06481	-5.586	0.00504	0.0727	GO:0005634; GO:0046872; GO:0003700; GO:0006355
AT4G11830	16.022	15.077	13.936	24.76	33.057	37.499	2.0891	1.06288	-5.696	0.0047	0.0702	GO:0004630; GO:0005509; GO:0009395; GO:0016020; GO:0016042; GO:0046470; GO:0070290; GO:0009507; GO:0022626; GO:0006643; GO:0006979
AT3G10040	4.731	5.862	5.1	12.194	10.405	10.045	2.08106	1.05732	-8.464	0.00107	0.0365	GO:0005886; GO:0003700; GO:0006355; GO:0005515; GO:0005634; GO:0010629; GO:1900037
AT3G15180	7.871	8.244	6.821	13.231	18.476	16.263	2.07875	1.05571	-6.488	0.00291	0.0562	GO:0005634; GO:0043248; GO:0005774; GO:0005829; GO:0009506
AT5G13690	10.209	12.712	15.015	22.892	27.897	27.376	2.07793	1.05515	-5.702	0.00468	0.07	GO:0004561; GO:0008152; GO:0009507; GO:0005773
AT3G50960	6.912	9.838	7.781	14.453	17.17	18.917	2.07031	1.04985	-5.589	0.00503	0.0726	GO:0005737; GO:0005874; GO:0008479; GO:0008616; GO:0045454; GO:0000280; GO:0000911; GO:0005634; GO:0007000; GO:0043622; GO:0048487; GO:0051211
AT2G22730	1.375	2.16	1.475	3.194	3.4	3.563	2.06738	1.0478	-5.047	0.00725	0.0879	GO:0005351; GO:0005743; GO:0006869; GO:0009507; GO:0015144; GO:0016020; GO:0016021; GO:0055085
AT5G58960	71.275	59.594	77.648	173.556	126	132.658	2.06422	1.0456	-5.742	0.00456	0.0692	GO:0003674; GO:0009639; GO:0009959
AT5G66530	25.296	30.145	24.471	55.885	56.905	51.53	2.06313	1.04483	-10.125	0.000536	0.0267	GO:0004034; GO:0005975; GO:0006012; GO:0009507; GO:0016853; GO:0030246; GO:0009570; GO:0048046
AT1G49600	94.219	91.568	81.117	150.547	218.168	186.366	2.06037	1.0429	-6.184	0.00348	0.0602	GO:0000166; GO:0006397; GO:0003723; GO:0005634; GO:0008143; GO:0005829; GO:0009735; GO:0003729
AT5G55220	68.874	59.478	73.213	129.498	150.54	134.511	2.06012	1.04273	-9.454	0.000699	0.0302	GO:0003755; GO:0006457; GO:0009507; GO:0015031; GO:0009941; GO:0009570
AT4G10030	7.71	10.225	9.13	18.013	19.63	17.762	2.05867	1.04172	-8.227	0.00119	0.0383	GO:0016787; GO:0004620; GO:0008610; GO:0009409
AT3G22760	4.816	4.896	5.988	9.791	11.084	11.243	2.05213	1.03712	-8.698	0.000962	0.0346	GO:0005634; GO:0007275; GO:0046872; GO:0003700; GO:0044212
AT3G09190	4.799	3.753	4.022	8.47	7.86	9.385	2.05086	1.03623	-8.032	0.00131	0.0397	GO:0005886; GO:0016021; GO:0030246; GO:0048573
AT5G01630	2.265	1.797	2.157	4.749	3.888	4.095	2.04992	1.03557	-7.766	0.00149	0.042	GO:0003697; GO:0005634; GO:0006355; GO:0051321; GO:0005739; GO:0005515; GO:0000724
AT5G41120	2.797	3.317	2.962	6.174	5.845	6.557	2.04943	1.03522	-11.935	0.000283	0.0204	GO:0003824; GO:0009507
AT3G61700	14.094	12.001	11.676	22.617	30.116	24.948	2.04912	1.035	-6.999	0.0022	0.0494	GO:0003674; GO:0005634; GO:0008150
AT3G10940	35.203	36.479	45.276	72.881	87.025	78.494	2.04582	1.03268	-7.619	0.0016	0.0432	GO:0005737; GO:0006470; GO:0008138; GO:0009507; GO:0005983; GO:0019203; GO:0050308; GO:2001070; GO:0046838
AT4G36950	2.274	1.541	2.064	3.522	3.811	4.593	2.04241	1.03027	-5.068	0.00714	0.0874	GO:0004702; GO:0005524; GO:0005737; GO:0005886
AT2G16990	4.472	3.126	3.679	6.9	8.1	7.836	2.04211	1.03006	-6.236	0.00337	0.0596	GO:0008493
AT5G60150	2.51	2.009	1.794	5.242	3.569	4.11	2.04121	1.02942	-4.774	0.00882	0.0975	GO:0003674; GO:0005634; GO:0008150
AT4G24670	15.35	17.52	20.246	35.582	38.116	34.131	2.04094	1.02923	-8.278	0.00117	0.0378	GO:0009851; GO:0016021; GO:0016846; GO:0009684; GO:0009723; GO:0009793; GO:0009908; GO:0009958; GO:0010078; GO:0010087; GO:0010588; GO:0048367; GO:0048467; GO:0048825; GO:0050362; GO:0080022; GO:0080097; GO:0042742; GO:0005789; GO:0043562; GO:0048527
AT5G57380	1.337	1.673	1.961	3.285	2.859	3.958	2.03915	1.02796	-4.891	0.0081	0.093	GO:0003677; GO:0005634; GO:0006351; GO:0006355; GO:0046872; GO:0009409; GO:0010048; GO:0005515; GO:0016607; GO:0045814; GO:0051571; GO:0061087; GO:0070417; GO:0005677; GO:0001666
AT2G01450	33.177	33.597	34.167	62.233	66.316	78.078	2.0377	1.02694	-10.454	0.000474	0.0254	GO:0005524; GO:0005634; GO:0004707; GO:0007165; GO:0004674; GO:0046777
AT1G50490	21.876	29.056	26.586	51.033	61.355	45.268	2.03179	1.02275	-5.818	0.00435	0.0675	GO:0000209; GO:0004842; GO:0005524; GO:0005634; GO:0005737; GO:0030071; GO:0031145; GO:0031625; GO:0061630; GO:0008283
AT4G25450	13.03	12.796	14.208	27.866	25.75	27.55	2.02831	1.02028	-17.408	6.4e-05	0.0104	GO:0005215; GO:0005524; GO:0005886; GO:0015421; GO:0016021; GO:0035672; GO:0042626; GO:0055085; GO:0009941; GO:0016020; GO:0009507
AT1G08580	87.039	95.297	99.59	196.549	199.222	175.227	2.02519	1.01806	-12.416	0.000242	0.019	GO:0003674; GO:0005634; GO:0008150
AT3G01015	0.784	0.531	0.593	1.214	1.236	1.365	2.02483	1.0178	-5.811	0.00437	0.0675	GO:0005634; GO:0005819; GO:0005874; GO:0032147; GO:0060236
AT3G14390	33.972	33.066	27.734	51.858	74.3	66.387	2.01739	1.01249	-5.669	0.00478	0.0708	GO:0008836; GO:0009089; GO:0009507; GO:0009570
AT3G18580	17.577	13.998	16.489	36.926	30.842	29.094	2.01383	1.00994	-7.092	0.00209	0.0483	GO:0003697; GO:0005739; GO:0006260
AT3G60660	1.871	2.378	2.548	4.756	4.151	4.669	2.0104	1.00748	-6.793	0.00246	0.0519	GO:0005737; GO:0007059; GO:0008017; GO:0051301
AT2G33560	6.121	8.188	6.726	11.976	16.481	13.853	2.00925	1.00666	-5.54	0.0052	0.0736	GO:0000777; GO:0005634; GO:0005815; GO:0007094; GO:0000776; GO:0005515; GO:0005737; GO:0005828; GO:0005876; GO:0010369
AT1G02690	12.074	12.516	15.582	26.61	26.816	26.581	2.00455	1.00328	-8.719	0.000954	0.0346	GO:0005635; GO:0005643; GO:0005654; GO:0005737; GO:0005829; GO:0006606; GO:0006607; GO:0006886; GO:0008139; GO:0008565
AT2G17620	2.376	2.265	1.888	4.572	4.217	4.234	2.00295	1.00213	-9.274	0.000752	0.031	GO:0005634; GO:0007049; GO:0016538; GO:0051301; GO:0051726; GO:0005515
AT2G37690	10.925	14.843	12.623	22.673	30.195	23.975	2.00149	1.00108	-5.569	0.0051	0.0732	GO:0004638; GO:0005524; GO:0005739; GO:0006189; GO:0046872; GO:0009507; GO:0009555; GO:0009570
AT3G02230	87.41	114.077	91.177	156.052	215.242	216.749	2.00065	1.00047	-5.089	0.00704	0.0868	GO:0005634; GO:0009832; GO:0030244; GO:0071555; GO:0022626; GO:0005618; GO:0005515; GO:0005794; GO:0005829; GO:0009555; GO:0005774; GO:0009651; GO:0016866; GO:0033356; GO:0052691; GO:0071669; GO:0000138; GO:0016760; GO:0005795

## Sheet: Common UP
SR45-upregulated genes identified by all three tools (LG12, STAR & TOPHAT)
Column A	Annotated Gene ID (AGI), or Gene Locus Number
Column B	Gene name returned by PANTHER
AGI	Gene Name
AT1G01920	SET domain-containing protein;At1g01920;ortholog
AT1G09420	Glucose-6-phosphate 1-dehydrogenase 4, chloroplastic;At1g09420;ortholog
AT1G10980	Expressed protein;T19D16.10;ortholog
AT1G11160	Katanin p80 WD40 repeat-containing subunit B1 homolog;At1g11160;ortholog
AT1G11730	Probable beta-1,3-galactosyltransferase 1;B3GALT1;ortholog
AT1G11930	At1g11930/F12F1_20;At1g11930;ortholog
AT1G12880	Nudix hydrolase 12, mitochondrial;NUDT12;ortholog
AT1G16300	Glyceraldehyde-3-phosphate dehydrogenase GAPCP2, chloroplastic;GAPCP2;ortholog
AT1G16610	Serine/arginine-rich splicing factor SR45;SR45;ortholog
AT1G18140	Laccase-1;LAC1;ortholog
AT1G19060	UPF0725 protein At1g19060;At1g19060;ortholog
AT1G20120	GDSL esterase/lipase At1g20120;At1g20120;ortholog
AT1G20540	Putative uncharacterized protein At1g20540;At1g20540;ortholog
AT1G21650	Protein translocase subunit SECA2, chloroplastic;SECA2;ortholog
AT1G22380	UDP-glycosyltransferase 85A3;UGT85A3;ortholog
AT1G22680	T22J18.15;T22J18.15;ortholog
AT1G23570	Uncharacterized protein;At1g23570;ortholog
AT1G23580	At1g23580;F5O8.14;ortholog
AT1G23660	Uncharacterized protein;At1g23660;ortholog
AT1G27520	Probable alpha-mannosidase I MNS5;MNS5;ortholog
AT1G28610	GDSL esterase/lipase At1g28610;At1g28610;ortholog
AT1G29570	Putative zinc finger CCCH domain-containing protein 9;At1g29570;ortholog
AT1G29600	Putative zinc finger CCCH domain-containing protein 10;At1g29600/At1g29610;ortholog
AT1G31710	Putative copper amine oxidase;At1g31710;ortholog
AT1G44740	Uncharacterized protein;At1g44740;ortholog
AT1G78450	F3F9.4;T30F21.21;ortholog
AT2G04170	TRAF-like family protein;At2g04170;ortholog
AT2G19910	Probable RNA-dependent RNA polymerase 3;RDR3;ortholog
AT2G37390	Chloroplast-targeted copper chaperone protein;At2g37390;ortholog
AT3G01015	TPX2 (Targeting protein for Xklp2) family protein;At3g01015;ortholog
AT3G02030	Transferase;At3g02030;ortholog
AT3G03080	Putative NADP-dependent oxidoreductase;T17B22.23;ortholog
AT3G03190	Glutathione S-transferase F11;GSTF11;ortholog
AT3G06840	Uncharacterized protein;At3g06840;ortholog
AT3G07620	Probable glycosyltransferase At3g07620;At3g07620;ortholog
AT3G08000	At3g08000;F17A17.34;ortholog
AT3G09190	Putative lectin;At3g09190;ortholog
AT3G09910	Ras-related protein RABC2b;RABC2B;ortholog
AT3G10040	Putative uncharacterized protein At3g10040;At3g10040;ortholog
AT3G12460	Genomic DNA, chromosome 3, P1 clone: MQC3;T2E22.22;ortholog
AT3G13662	Dirigent protein 8;DIR8;ortholog
AT3G14150	Peroxisomal (S)-2-hydroxy-acid oxidase GLO3;GLO3;ortholog
AT3G14450	Polyadenylate-binding protein-interacting protein 9;CID9;ortholog
AT3G17010	B3 domain-containing protein At3g17010;At3g17010;ortholog
AT3G18300	Genomic DNA, chromosome 3, P1 clone: MYF24;At3g18300;ortholog
AT3G18360	VQ motif-containing protein 20;VQ20;ortholog
AT3G18900	Uncharacterized protein;At3g18900;ortholog
AT3G21720	Isocitrate lyase;ICL;ortholog
AT3G24230	Probable pectate lyase 9;At3g24230;ortholog
AT4G01440	WAT1-related protein At4g01440;At4g01440;ortholog
AT4G11210	Dirigent protein 14;DIR14;ortholog
AT4G12030	Probable sodium/metabolite cotransporter BASS5, chloroplastic;BASS5;ortholog
AT4G13860	At4g13860;At4g13860;ortholog
AT4G14301	Uncharacterized protein;At4g14301;ortholog
AT4G14465	AT-hook motif nuclear-localized protein 20;AHL20;ortholog
AT4G14700	Origin of replication complex subunit 1A;ORC1A;ortholog
AT4G16030	Probable ribosomal protein;At4g16030;ortholog
AT4G16160	Outer envelope pore protein 16-2, chloroplastic;OEP162;ortholog
AT4G17610	tRNA/rRNA methyltransferase (SpoU) family protein;At4g17610;ortholog
AT4G22840	Probable sodium/metabolite cotransporter BASS6, chloroplastic;BASS6;ortholog
AT4G24450	Alpha-glucan water dikinase 2;GWD2;ortholog
AT4G24580	Rho GTPase-activating protein REN1;REN1;ortholog
AT4G25990	CIA2-like transcription factor (Fragment);CIL;ortholog
AT4G26340	F-box/FBD/LRR-repeat protein At4g26340;At4g26340;ortholog
AT4G27370	Myosin-4;VIII-B;ortholog
AT4G31620	B3 domain-containing protein REM3;REM3;ortholog
AT4G32810	Carotenoid cleavage dioxygenase 8, chloroplastic;CCD8;ortholog
AT4G34580	Phosphatidylinositol/phosphatidylcholine transfer protein SFH1;SFH1;ortholog
AT4G36270	ATP binding protein;At4g36270;ortholog
AT4G36950	Mitogen-activated protein kinase kinase kinase 21;MAPKKK21;ortholog
AT4G37840	Probable hexokinase-like 2 protein;At4g37840;ortholog
AT4G38050	Nucleobase-ascorbate transporter 11;NAT11;ortholog
AT4G38350	Patched family protein;At4g38350;ortholog
AT4G38950	Kinesin-like protein;At4g38950;ortholog
AT4G39290	Putative F-box/kelch-repeat protein At4g39290;At4g39290;ortholog
AT4G39460	S-adenosylmethionine carrier 1, chloroplastic/mitochondrial;SAMC1;ortholog
AT5G01630	Protein BREAST CANCER SUSCEPTIBILITY 2 homolog B;BRCA2B;ortholog
AT5G04360	Pullulanase 1, chloroplastic;PU1;ortholog
AT5G05840	Emb;CAB81597.1;ortholog
AT5G06800	Myb-like HTH transcriptional regulator family protein;At5g06800;ortholog
AT5G07660	Structural maintenance of chromosomes protein 6A;SMC6A;ortholog
AT5G09780	B3 domain-containing protein REM23;REM23;ortholog
AT5G10890	Myosin heavy chain-like protein;T30N20_160;ortholog
AT5G11320	Probable indole-3-pyruvate monooxygenase YUCCA4;YUC4;ortholog
AT5G13380	Auxin-responsive GH3 family protein;At5g13380;ortholog
AT5G16100	Uncharacterized protein;At5g16100;ortholog
AT5G19640	Protein NRT1/ PTR FAMILY 7.1;NPF7.1;ortholog
AT5G23960	Alpha-humulene/(-)-(E)-beta-caryophyllene synthase;TPS21;ortholog
AT5G27410	Branched-chain-amino-acid aminotransferase-like protein 2;At5g27410;ortholog

## Sheet: TOPHAT DN
A summary list of SR45-downregulated genes identified by TopHat.
Column A	Annotated Gene ID (AGI), or Gene Locus Number
Column B-D	Reads Per Kilobase of Transcript Per Million Mapped Reads (RPKM) of three biological replicates of sr45-1
Column E-G	RPKM of three biological replicates of Col-0
Column H	Fold Change (sr45-1/Col-0)
Column I	Log2 of Fold Change
Column J	t-value
Column K	p-value calculated by Student T-test
Column L	False Discovery Rate (FDR) calculated using Benjamini-Hochberg procedure
Column M	GO IDs associated with each gene in TAIR 10 (www.geneontology.org)
AGI	sr45-1 rep1	sr45-1 rep2	sr45-1 rep3	Col-0 rep1	Col-0 rep2	Col-0 rep3	Fold Change	Log (Fold Change)	t	p-value	FDR	GO IDs
AT1G35710	59.8363	58.8527	59.199	7.13178	7.51803	7.50838	7.6676	2.93878	33.5404	3.78836e-14	9.34058e-10	GO:0004674; GO:0005524; GO:0005886; GO:0006468; GO:0007169; GO:0016021
AT1G21250	63.6796	69.405	63.9622	14.2827	13.525	13.3894	4.58169	2.19588	26.5557	7.87666e-13	9.71035e-09	GO:0004674; GO:0005509; GO:0005524; GO:0005576; GO:0006468; GO:0016021; GO:0016301; GO:0030247; GO:0005886; GO:0005515; GO:0007166; GO:0005773; GO:0009751; GO:0009615; GO:0050832; GO:0009505
AT1G66880	19.1331	20.5602	20.3645	4.83198	4.38981	4.91588	4.10728	2.03818	22.6489	6.14715e-12	5.05214e-08	GO:0004674; GO:0005524; GO:0005886; GO:0006468; GO:0016021
AT3G23120	73.1348	75.0151	71.4333	5.43722	3.48885	4.57946	15.8994	3.9909	21.098	1.52901e-11	7.53984e-08	GO:0005737; GO:0009813; GO:0016706; GO:0046872; GO:0055114; GO:0002229; GO:0002239; GO:0009617; GO:0009620; GO:0009751; GO:0042742; GO:0033759
AT2G47180	98.1165	103.058	100.981	25.7032	26.4156	29.142	3.58883	1.84352	21.2321	1.40966e-11	7.53984e-08	GO:0005737; GO:0016051; GO:0016758; GO:0046872; GO:0009414; GO:0009651; GO:0009737; GO:0047216; GO:0009408; GO:0009644; GO:0042542; GO:0006012; GO:0006979; GO:0009409
AT5G24530	49.0995	59.4224	55.8886	11.2796	9.42375	10.1788	5.31421	2.40986	20.0001	3.03088e-11	1.06756e-07	GO:0005886; GO:0015112; GO:0015706; GO:0016021; GO:0042128; GO:0055085; GO:0009507; GO:0080167
AT3G45060	72.1891	78.5754	71.5765	6.12149	6.78969	7.2181	10.8433	3.43873	20.1183	2.81099e-11	1.06756e-07	GO:0005886; GO:0006952; GO:0016021; GO:0016301; GO:0007165
AT2G31880	63.4052	59.3573	58.5355	13.2073	10.9106	9.11348	5.5281	2.46678	19.1015	5.4506e-11	1.67988e-07	GO:0004674; GO:0004714; GO:0005524; GO:0005886; GO:0006468; GO:0006952; GO:0007169; GO:0016021; GO:0016301; GO:0010942; GO:0031349; GO:0004713; GO:0060862
AT3G50480	104.082	112.558	112.449	8.30984	13.4064	9.44854	10.6449	3.41209	18.8352	6.51818e-11	1.78569e-07	GO:0005506; GO:0016021; GO:0019825; GO:0020037; GO:0040008; GO:0055114; GO:0009684; GO:0009759; GO:0000162; GO:0016709; GO:0005739; GO:0048830; GO:0005783; GO:0005886; GO:0016020; GO:0042742; GO:0052544; GO:0009682; GO:0009641; GO:0010114
AT4G31500	81.9628	82.9513	78.7393	29.8761	28.6642	30.5005	2.5978	1.37729	18.4461	8.50155e-11	2.09614e-07	GO:0003674; GO:0009507; GO:0009626; GO:0016021; GO:0051707; GO:0009620; GO:0043207; GO:0009609; GO:0009610; GO:0009617; GO:0009723; GO:0009751; GO:0009753
AT2G46400	48.3879	47.2092	49.4038	5.84389	5.38015	6.63398	7.96635	2.99392	17.9152	1.23202e-10	2.33667e-07	GO:0004806; GO:0005634; GO:0006629; GO:0009626; GO:0009873; GO:0016042; GO:0016740; GO:0009617; GO:0009751; GO:0009862; GO:0016298; GO:1900426; GO:1901183; GO:2000031; GO:0005515; GO:0009816; GO:0010225; GO:0005737; GO:0009625; GO:0010150; GO:1900367; GO:0051707; GO:0031348; GO:0010105; GO:0080151; GO:2000022; GO:0009627; GO:0002213; GO:0001666; GO:0010310; GO:0010618; GO:0010942; GO:0071327; GO:…
AT5G41750	16.6867	15.1648	18.0865	1.46752	1.26834	1.23601	12.2417	3.61373	18.0131	1.14968e-10	2.33667e-07	GO:0006952; GO:0016021; GO:0016301; GO:0007165
AT3G13080	438.577	476.775	470.379	179.455	139.463	145.615	2.71749	1.44228	18.0911	1.08833e-10	2.33667e-07	GO:0005524; GO:0005886; GO:0008559; GO:0016021; GO:0042626; GO:0055085; GO:0000325; GO:0005774; GO:0048046; GO:0009506; GO:0005773; GO:0010290; GO:0015431
AT3G11010	26.2761	24.1762	25.1749	4.45632	4.60575	5.53612	5.14082	2.362	17.6541	1.48425e-10	2.43972e-07	GO:0005634; GO:0006952; GO:0007165; GO:0043531
AT2G43570	65.4862	79.2542	70.6339	4.8327	7.00483	6.10546	11.7937	3.55995	17.7439	1.39177e-10	2.43972e-07	GO:0003700; GO:0005634; GO:0006351; GO:0006355; GO:0005730; GO:0010200; GO:0044212; GO:0000987; GO:0043565; GO:0048527
AT3G52430	95.7689	85.5904	92.4941	23.9606	19.9843	18.6858	4.4134	2.14189	17.4556	1.7129e-10	2.63958e-07	GO:0003674; GO:0005739; GO:0008150; GO:0016021
AT2G41100	66.4703	71.1663	76.013	18.7259	16.9452	14.3563	4.33144	2.11485	17.0908	2.23773e-10	2.75867e-07	GO:0005509; GO:0005739; GO:0009266; GO:0005774; GO:0009506; GO:0009612; GO:0009646; GO:0009652
AT3G28540	104.71	113.697	117.163	32.7327	28.9638	25.0371	3.85753	1.94768	17.1142	2.19935e-10	2.75867e-07	GO:0005524; GO:0005886; GO:0016021; GO:0016887
AT2G25510	146.552	166.288	148.082	35.3081	46.1001	43.082	3.64765	1.86697	17.3014	1.91654e-10	2.75867e-07	GO:0000272; GO:0004568; GO:0005576; GO:0005622; GO:0006032; GO:0006040; GO:0008061; GO:0016998; GO:0009615; GO:0010150; GO:0010272; GO:0072722; GO:0009505; GO:0048046; GO:0009627
AT1G66970	55.77	55.6741	53.5478	21.7235	21.6875	18.2059	2.5519	1.35157	16.561	3.33061e-10	3.42165e-07	GO:0004190; GO:0005576; GO:0006508; GO:0030163; GO:0048046; GO:0009627
AT5G42530	125.832	118.673	113.433	37.3846	33.657	33.3612	3.42289	1.77522	16.604	3.22359e-10	3.42165e-07	GO:0005886; GO:0006071; GO:0006629; GO:0008889; GO:0016301; GO:0031225; GO:0046658; GO:0009507; GO:0048046; GO:0005509; GO:0030643
AT4G13900	8.34311	7.88074	8.33391	0.694537	0.980447	0.740962	10.071	3.33213	16.6274	3.16664e-10	3.42165e-07	GO:0003674; GO:0005739; GO:0008150
AT2G36120	72.3758	95.0216	86.9972	19.1414	15.3884	19.3896	4.66573	2.2221	16.6332	3.15286e-10	3.42165e-07	GO:0005576; GO:0010087; GO:0010305; GO:0010588; GO:0048366
AT1G33960	29.8212	33.4442	31.8702	1.69639	2.90787	2.28604	13.4823	3.75299	16.2798	4.13287e-10	4.076e-07	NA
AT2G17040	54.7636	50.0556	53.9214	6.01264	2.89955	4.18339	12.1231	3.59969	16.0659	4.88137e-10	4.4576e-07	GO:0003677; GO:0005634; GO:0006351; GO:0006355; GO:0007275; GO:0003700; GO:0010200; GO:0009965; GO:0045792; GO:0048281
AT5G10760	101.41	108.598	98.5256	4.02065	9.69463	11.9259	12.6055	3.65599	16.0862	4.80481e-10	4.4576e-07	GO:0003674; GO:0005739; GO:0006952; GO:0005618
AT1G31580	146.897	174.83	149.444	59.4518	53.5524	50.7405	2.76407	1.46679	15.8608	5.73732e-10	5.05212e-07	GO:0005525; GO:0009507; GO:0009617
AT3G01290	48.9605	51.7522	58.8135	7.97212	8.65683	9.03871	6.19832	2.63188	15.6146	6.98236e-10	5.93645e-07	GO:0005886; GO:0005739; GO:0005773; GO:0005774; GO:0016020; GO:0009506; GO:0050832
AT1G21270	34.8801	33.387	31.9921	3.24682	5.86565	5.69711	6.86776	2.77984	15.5075	7.61205e-10	6.05428e-07	GO:0005509; GO:0005783; GO:0005788; GO:0006457; GO:0009507; GO:0030246; GO:0051082; GO:0010204; GO:0042742; GO:0005789; GO:0009626; GO:0046283; GO:0055074
AT1G08450	84.9788	90.3609	84.3604	33.6986	39.5578	34.4543	2.27685	1.18704	15.5463	7.37727e-10	6.05428e-07	GO:0004674; GO:0005509; GO:0005524; GO:0006468; GO:0007166; GO:0016021; GO:0030247; GO:0005886; GO:0009751; GO:0005623; GO:0009311; GO:0009826; GO:0009992
AT5G54710	24.5006	26.8052	24.6094	3.01045	2.86687	4.08503	7.48869	2.90471	15.2373	9.4867e-10	7.3095e-07	GO:0005737; GO:0006508; GO:0008233; GO:0019172; GO:0019243
AT1G11260	78.8107	87.3077	76.0258	38.6634	35.9074	33.6352	2.09806	1.06906	15.1603	1.01075e-09	7.5518e-07	GO:0008150; GO:0016021
AT2G38860	36.5357	37.6626	35.2716	13.497	12.1301	11.862	2.90527	1.53867	15.0832	1.0773e-09	7.81232e-07	GO:0005351; GO:0005355; GO:0005737; GO:0005887; GO:0015144; GO:0016020; GO:0035428; GO:0046323; GO:0005886; GO:0005773; GO:0005634; GO:0009506; GO:0015145; GO:0015749
AT4G08850	35.6102	29.9665	32.7318	12.3435	11.1482	11.9907	2.63765	1.39926	14.9837	1.17016e-09	8.24327e-07	GO:0004674; GO:0005524; GO:0005634; GO:0005886; GO:0006468; GO:0016021; GO:0016301; GO:0016020; GO:0009506; GO:0005515; GO:0010183; GO:0090406
AT1G11330	30.5316	33.9745	32.7089	11.7882	13.1225	13.5028	2.44218	1.28817	14.9053	1.2494e-09	8.55703e-07	GO:0004674; GO:0005524; GO:0005886; GO:0006468; GO:0016021; GO:0016301; GO:0030246; GO:0048544
AT4G02520	39.6387	37.8009	38.4889	2.84825	4.71822	5.82595	8.76093	3.13108	14.5292	1.7184e-09	1.08638e-06	GO:0004672; GO:0005524; GO:0005886; GO:0006468; GO:0016021; GO:0016301; GO:0031348; GO:0033612; GO:0042742; GO:0060548; GO:0009506
AT5G53370	76.1857	82.2549	83.1585	24.4634	16.2147	13.6881	4.49873	2.16952	14.536	1.70842e-09	1.08638e-06	GO:0004364; GO:0004601; GO:0005737; GO:0005783; GO:0006749; GO:0009734; GO:0055114; GO:0009407; GO:0009409; GO:0009507; GO:0043295; GO:0005773; GO:0009570; GO:0046686; GO:0042742; GO:0005886; GO:0016020; GO:0009651; GO:0048046; GO:0010043; GO:0005829; GO:0009506; GO:2001147; GO:2001227; GO:0050832; GO:0043231
AT5G48380	49.2637	59.3637	51.9679	23.4674	23.1749	22.5161	2.2012	1.13829	14.5633	1.66901e-09	1.08638e-06	GO:0005618; GO:0005634; GO:0016021; GO:0030599; GO:0042545; GO:0045330; GO:0045490; GO:0046910; GO:0071944
AT4G23220	21.688	17.6718	20.028	1.6124	1.62582	1.85186	11.2235	3.48845	14.3189	2.0602e-09	1.20944e-06	GO:0005737; GO:0006952; GO:0007165; GO:0016021; GO:0043531
AT1G73805	32.1023	34.382	36.6882	1.55142	2.15096	3.43002	14.2041	3.82823	14.3551	1.99656e-09	1.20944e-06	GO:0000166; GO:0008150; GO:0009507
AT3G49400	50.6179	52.8434	50.5268	15.3235	16.36	17.2082	3.16421	1.66185	13.9456	2.85979e-09	1.56691e-06	GO:0005516; GO:0005634; GO:0006351; GO:0009626; GO:0002229; GO:0003700; GO:0009617; GO:0010112; GO:0010224; GO:0042742; GO:0043565; GO:0080142; GO:0071219; GO:1900426; GO:0006355
AT3G04210	27.831	36.7633	36.1814	7.65815	8.90989	8.31061	4.06201	2.02219	13.8887	3.00849e-09	1.61255e-06	GO:0005576; GO:0005618; GO:0009505; GO:0030599; GO:0042545; GO:0045330; GO:0045490; GO:0046910; GO:0071944; GO:0016020; GO:0009617; GO:0009620; GO:0050829
AT2G45220	31.2426	33.968	31.2342	10.139	9.8709	11.337	3.08814	1.62674	13.8466	3.12374e-09	1.6387e-06	GO:0005576; GO:0006869; GO:0008289; GO:0051707
AT5G55450	80.5445	79.6538	72.2339	18.0654	11.8798	19.5155	4.69859	2.23223	13.8062	3.23869e-09	1.6636e-06	GO:0004674; GO:0005886; GO:0006468; GO:0009506; GO:0016301; GO:0042742
AT2G32680	43.2083	33.7758	32.5564	0.604405	1.58454	1.01811	32.7911	5.03523	13.5947	3.92013e-09	1.9331e-06	GO:0004553; GO:0004564; GO:0004575; GO:0005576; GO:0005975; GO:0048046; GO:0005618; GO:0009611; GO:0080167; GO:0005886
AT1G10340	28.3827	25.8073	23.9048	1.68476	1.35903	0.709489	20.6377	4.36721	13.5362	4.13463e-09	1.99889e-06	GO:0006952; GO:0016301; GO:0007165
AT3G13790	31.78	27.9487	30.876	8.13518	9.47891	8.83121	3.45556	1.78892	13.4807	4.34978e-09	2.06246e-06	GO:0000210; GO:0016787; GO:0046872; GO:0005829; GO:0047631; GO:0051287; GO:0051707; GO:0035529; GO:0080151
AT4G14400	25.229	23.8449	26.2621	0.410045	1.13701	1.81313	23.3496	4.54533	13.313	5.07623e-09	2.31777e-06	GO:0003674; GO:0005886; GO:0005901; GO:0005773; GO:0005774; GO:0071456; GO:0009506; GO:0005768; GO:0006897; GO:0010324
AT5G26920	17.7026	19.6788	18.2281	0.74594	0.90258	1.63349	16.2561	4.02291	13.3139	5.07216e-09	2.31777e-06	GO:0005576; GO:0006952; GO:0016301; GO:0007165
AT5G25250	25.0077	30.479	29.2875	1.8075	3.24008	3.21386	10.2437	3.35666	13.1982	5.64766e-09	2.44296e-06	GO:0008219; GO:0009751; GO:0009816; GO:2000031; GO:0009416; GO:0009617; GO:0016020; GO:1900426; GO:0005887; GO:0050826; GO:0009615; GO:1900150; GO:1902290
AT3G25010	51.167	43.0638	49.4866	9.81631	4.37355	4.99909	7.88688	2.97945	13.2011	5.6324e-09	2.44296e-06	GO:0005576; GO:0005618; GO:0005886; GO:0016020; GO:0009505; GO:0009651; GO:0005829; GO:0009506; GO:0005794
AT2G04450	29.86	28.9103	28.7385	4.72292	6.51675	5.23402	5.38344	2.42853	13.1261	6.04137e-09	2.56821e-06	GO:0004553; GO:0005783; GO:0005975; GO:0009507; GO:0009627; GO:0030247; GO:0042973; GO:0046658; GO:0004338; GO:0005773; GO:0005618; GO:0009409; GO:0048046; GO:0005515; GO:0008810
AT1G03220	54.9019	59.0906	51.1492	23.4688	18.7112	18.3874	2.69694	1.43133	13.0376	6.56541e-09	2.69795e-06	GO:0008150; GO:0016021
AT3G45860	13.6439	12.7423	15.2681	0.164843	0.0831077	0.347095	60.4729	5.91822	12.7809	8.38081e-09	3.33286e-06	GO:0005634; GO:0006351; GO:0008270; GO:0009626; GO:0009738; GO:0005516; GO:0002237; GO:0009617; GO:0009697; GO:0009816; GO:0002229; GO:0003700; GO:0010112; GO:0010224; GO:0042742; GO:0043565; GO:0080142; GO:0071456; GO:0006355; GO:0009789; GO:1902584; GO:0009620; GO:0071219
AT3G57260	150.659	153.059	143.642	2.43416	13.2948	11.6175	19.2262	4.265	12.7825	8.3675e-09	3.33286e-06	GO:0005509; GO:0005886; GO:0005515; GO:0005737; GO:0034599; GO:2000082
AT2G41090	304.532	369.595	336.579	96.6205	126.948	120.834	2.93067	1.55123	12.6951	9.10114e-09	3.56187e-06	GO:0005886; GO:0005634; GO:0005829; GO:0009506
AT4G27450	36.8675	37.8366	40.0068	13.0866	10.658	12.7179	3.17247	1.6656	12.5208	1.07783e-08	4.0265e-06	GO:0003677; GO:0004649; GO:0005634; GO:0005975; GO:0006351; GO:0006355; GO:0050832; GO:0006974
AT1G23840	23.0923	23.5345	24.3429	1.38275	1.95196	1.86338	12.6872	3.6653	12.5231	1.07546e-08	4.0265e-06	GO:0005524; GO:0008559; GO:0016021; GO:0042626; GO:0051707; GO:0005774
AT1G78850	27.0633	25.9114	27.2373	6.15801	5.58835	3.63058	5.4093	2.43544	12.5277	1.07068e-08	4.0265e-06	GO:0005886; GO:0030246; GO:0005618; GO:0005774; GO:0009505; GO:0048046; GO:0005829; GO:0005794
AT2G31865	15.8167	17.8659	17.1936	1.63589	2.63921	2.48007	7.5439	2.91531	12.4347	1.17271e-08	4.31557e-06	GO:0005576
AT3G13100	15.6657	15.5374	15.2487	3.52113	3.28745	4.5034	4.123	2.04369	12.3679	1.25236e-08	4.47508e-06	GO:0003674; GO:0005576; GO:0051707; GO:0009627; GO:0010224; GO:0005773; GO:0005618; GO:0031540; GO:0048046; GO:0046686; GO:0009615
AT3G47480	49.3899	39.5239	50.6215	1.72014	3.81581	2.6078	16.4394	4.03909	12.3768	1.24139e-08	4.47508e-06	GO:0006952; GO:0009507; GO:0009697; GO:0008909; GO:0009536; GO:0009627; GO:0009617; GO:0042372; GO:0031348; GO:0010118; GO:0042742; GO:0050832; GO:0009409
AT2G05540	85.0158	101.853	100.927	30.8957	16.4184	18.9888	4.52078	2.17657	12.2027	1.47532e-08	5.05214e-06	GO:0016491; GO:0009860
AT1G74710	24.2742	32.6791	26.1235	7.89054	8.4336	7.97491	3.41881	1.77349	12.1461	1.56127e-08	5.27324e-06	GO:0005509; GO:0005886; GO:0008150
AT4G12720	41.8874	45.705	42.5344	21.7854	18.9158	19.1131	2.12672	1.08863	12.0473	1.72426e-08	5.66844e-06	GO:0004674; GO:0004714; GO:0005524; GO:0005886; GO:0016021; GO:0016301
AT1G75040	86.0675	86.0038	73.8849	12.5672	23.4429	22.757	4.25029	2.08756	12.0573	1.70696e-08	5.66844e-06	GO:0000210; GO:0005634; GO:0016787; GO:0046872; GO:0047631; GO:0005829; GO:0051287; GO:0080041; GO:0006979; GO:0009651; GO:0010193; GO:0009626; GO:0009870; GO:0010581; GO:0080042; GO:0017110; GO:0042742; GO:0070212; GO:0005515; GO:0005737; GO:0005886
AT2G29120	12.9962	10.5961	11.0418	0.65369	0.847455	1.49439	11.5212	3.52622	11.9877	1.83138e-08	5.86424e-06	GO:0005739; GO:0016021
AT2G37540	29.0564	30.0724	27.556	7.97943	9.65503	8.44879	3.37594	1.75529	11.9643	1.87536e-08	5.92805e-06	GO:0000139; GO:0005509; GO:0005887; GO:0006886; GO:0015031; GO:0016021; GO:0006623; GO:0005802; GO:0017119; GO:0016020; GO:0005768; GO:0005794
AT5G42830	18.595	19.3273	19.8645	2.98667	1.31755	1.25775	10.8773	3.44324	11.9312	1.93945e-08	6.05303e-06	GO:0004970; GO:0005217; GO:0005634; GO:0016021; GO:0006874; GO:0009416; GO:0005773
AT5G59670	17.9479	22.7988	18.5427	7.35102	6.81924	7.26452	2.75933	1.46432	11.8897	2.02314e-08	6.2353e-06	GO:0005216; GO:0005249; GO:0005516; GO:0005886; GO:0005887; GO:0030551; GO:0030552; GO:0030553; GO:0042391
AT2G46430	9.71155	12.3719	10.8487	1.51195	1.40727	1.76322	6.95254	2.79754	11.845	2.1177e-08	6.44617e-06	GO:0005737; GO:0016740; GO:0016747; GO:0005829
AT2G29350	63.6858	65.6598	54.6448	26.319	24.1687	26.9171	2.32026	1.21429	11.7573	2.31702e-08	6.88296e-06	GO:0004970; GO:0005217; GO:0005576; GO:0016021; GO:0006874; GO:0009416; GO:0005261; GO:0005262; GO:0005623; GO:0006816; GO:0030003
AT4G20110	16.2171	20.3312	18.273	3.12236	4.72253	4.18376	4.63928	2.2139	11.7651	2.29863e-08	6.88296e-06	GO:0009507; GO:0016491; GO:0055114; GO:0007568; GO:0004022; GO:0002213
AT3G61280	25.6608	22.6583	27.2475	0.280267	1.1304	1.29829	29.1002	4.86296	11.6337	2.63315e-08	7.63799e-06	GO:0003674; GO:0005739; GO:0008150
AT1G30900	23.7559	26.6119	25.7066	8.3092	10.6757	10.2718	2.61617	1.38746	11.595	2.74112e-08	7.76839e-06	GO:0005509; GO:0008150
AT3G07520	28.2672	28.3038	29.2507	11.0498	6.98439	8.8899	3.25895	1.70441	11.6059	2.71011e-08	7.76839e-06	GO:0000139; GO:0005509; GO:0005794; GO:0005887; GO:0015031; GO:0016021; GO:0030665; GO:0031902; GO:0006623; GO:0017119
AT5G44580	33.3371	40.8206	35.613	9.3704	6.41142	7.04657	4.84781	2.27733	11.5762	2.79552e-08	7.82397e-06	NA
AT4G14610	10.8444	11.6047	11.4317	0.779224	1.57142	0.76568	11.0901	3.47121	11.4821	3.08483e-08	8.45107e-06	GO:0005737; GO:0008168; GO:0032259; GO:0009651
AT2G24160	16.6147	12.5115	14.4037	3.02442	1.77893	1.80434	6.64793	2.7329	11.4256	3.27373e-08	8.58692e-06	GO:0005506; GO:0016020; GO:0016709; GO:0019825; GO:0020037; GO:0044550; GO:0055114; GO:0005783
AT5G52760	23.9747	30.1264	29.7354	1.74103	2.10663	2.05292	12.9427	3.69407	11.4262	3.27152e-08	8.58692e-06	GO:0005737; GO:0006952; GO:0007165; GO:0043531
AT3G51860	64.424	70.7244	68.4677	25.2783	28.9804	34.1231	2.20007	1.13755	11.4399	3.22456e-08	8.58692e-06	GO:0004806; GO:0004871; GO:0005634; GO:0005737; GO:0006629; GO:0006952; GO:0016298; GO:0016787
AT3G50770	321.986	439.154	356.56	120.41	132.975	125.561	2.95222	1.5618	11.456	3.17046e-08	8.58692e-06	GO:0000145; GO:0005634; GO:0006887; GO:0006904; GO:0005886; GO:0005829; GO:0070062
AT5G54720	20.1323	17.5428	19.2587	3.20665	1.61667	1.73622	8.8164	3.14019	11.3654	3.4886e-08	9.0542e-06	GO:0006812; GO:0015368; GO:0015491; GO:0016021; GO:0009705; GO:0015369; GO:0005773; GO:0005774; GO:0006793; GO:0006814; GO:0006874; GO:0006882; GO:0010351; GO:0030026; GO:0051592; GO:0009624; GO:0055062
AT3G48080	140.453	133.319	148.189	26.319	18.9558	22.1671	6.27748	2.65018	11.3272	3.63282e-08	9.3303e-06	GO:0005634; GO:0008194; GO:0009813; GO:0016757; GO:0016758; GO:0052696; GO:0080043; GO:0080044; GO:0005829; GO:0005737; GO:0009909
AT1G55450	24.7489	23.3394	27.0956	6.80156	7.52188	8.13088	3.39085	1.76165	11.2678	3.86988e-08	9.4471e-06	GO:0003674; GO:0005886; GO:0008150; GO:0031225
AT4G37560	47.1404	47.4359	40.6139	19.886	20.5984	21.0122	2.14523	1.10113	11.269	3.86516e-08	9.4471e-06	GO:0005576; GO:0016021
AT1G07000	19.0431	21.0101	21.2485	6.9531	7.92547	6.62006	2.91063	1.54133	11.2697	3.86233e-08	9.4471e-06	GO:0004328; GO:0005575; GO:0016811
AT5G38240	10.7744	10.6446	12.4235	1.05069	1.51349	1.13778	9.05669	3.17898	11.2703	3.85978e-08	9.4471e-06	GO:0005575; GO:0008150
AT1G78830	65.445	66.6065	61.6963	33.9455	29.2623	26.3683	2.09517	1.06707	11.2768	3.83324e-08	9.4471e-06	NA
AT2G30140	46.9883	39.6684	41.3692	18.7758	15.5796	15.6491	2.56015	1.35623	11.2418	3.97907e-08	9.52505e-06	GO:0004674; GO:0005524; GO:0005576; GO:0005886; GO:0006468; GO:0009506; GO:0016021; GO:0016301; GO:0006952; GO:0009751; GO:0012501; GO:0042742
AT2G05520	116.885	141.116	129.015	31.334	51.138	47.3403	2.89677	1.53444	11.2317	4.02225e-08	9.53582e-06	GO:0005886; GO:0030246; GO:0005618; GO:0009505; GO:0048046; GO:0005829; GO:0009506; GO:0005794; GO:0009735
AT1G33720	9.47819	12.0247	10.1123	2.1195	1.68722	1.40931	6.15128	2.62089	11.2117	4.10918e-08	9.64914e-06	GO:0005576; GO:0005578; GO:0005515; GO:0009269; GO:0009723; GO:0009737; GO:0009751; GO:0008361; GO:0009826; GO:0010044; GO:0048364
AT1G72910	22.418	21.4302	21.1228	6.77982	4.4924	4.07876	4.38063	2.13114	11.1567	4.35895e-08	9.95133e-06	GO:0004674; GO:0005524; GO:0005886; GO:0006468; GO:0016021; GO:0016301; GO:0030247
AT2G47130	22.0466	22.4689	28.0968	2.64027	2.1298	4.00276	8.14675	3.02622	11.0626	4.82507e-08	1.0559e-05	GO:0005737; GO:0009626; GO:0016491; GO:0055114; GO:0009688; GO:0042742
AT5G39670	27.7783	26.8948	32.5383	3.09586	3.90204	3.91121	7.79771	2.96305	11.0803	4.73353e-08	1.0559e-05	GO:0005737; GO:0030246; GO:0009507
AT3G50930	100.796	101.38	107.07	41.0829	23.9119	21.38	3.7638	1.91219	11.0436	4.92553e-08	1.05603e-05	GO:0005634; GO:0046872
AT4G37990	41.8943	51.9095	43.1626	20.7676	20.4256	17.7781	2.2785	1.18809	11.0453	4.91632e-08	1.05603e-05	GO:0005524; GO:0005886; GO:0016021; GO:0016887; GO:0009617; GO:0009626; GO:0005739; GO:0002237; GO:0005740; GO:0005741; GO:0008219; GO:0009411; GO:0009863; GO:0042802
AT5G19240	21.7232	23.486	25.0016	5.68436	4.98407	6.66104	4.08024	2.02865	11.0212	5.04661e-08	1.07267e-05	GO:0005634; GO:0008270; GO:0016567; GO:0016874
AT1G31540	24.8988	23.9163	24.0949	10.2113	5.82556	5.60159	3.46027	1.79089	10.9665	5.35618e-08	1.12773e-05	GO:0005509; GO:0005575; GO:0008150
AT3G45640	48.946	57.4294	53.9397	24.3509	19.7	20.2709	2.51337	1.32963	10.9506	5.44964e-08	1.12913e-05	GO:0004707; GO:0005524; GO:0005634; GO:0005737; GO:0009626; GO:0016301; GO:0006979; GO:0007165; GO:0000169; GO:0006970; GO:0004672; GO:0009738; GO:0005515; GO:0010200; GO:2000037; GO:2000038; GO:0009611; GO:0048481; GO:0010120; GO:0009617; GO:0080136; GO:0010224; GO:0010229; GO:0009555; GO:0010183; GO:0009409
AT1G33790	9.5212	10.6246	10.565	2.75398	2.22153	1.76284	4.70559	2.23438	10.92	5.63537e-08	1.14831e-05	GO:0005737; GO:0008270; GO:0052747; GO:0055114; GO:0046029; GO:0047681; GO:0009617; GO:0045551; GO:0009809
AT5G60800	72.6751	82.032	75.6571	34.4028	20.8638	21.2067	3.07563	1.62088	10.927	5.59232e-08	1.14831e-05	GO:0004674; GO:0005886; GO:0006468; GO:0016301; GO:0030246
AT5G46500	10.1879	11.7527	10.4975	1.33172	0.895204	0.623129	11.4788	3.5209	10.8972	5.77773e-08	1.16767e-05	GO:0005737; GO:0006952; GO:0007165; GO:0043531; GO:0009506
AT4G14365	42.602	43.4917	40.0256	1.58265	5.78485	5.99838	10.6235	3.40919	10.8699	5.95338e-08	1.18376e-05	GO:0005576; GO:0030570; GO:0045490; GO:0046872
AT5G60900	24.2078	25.6458	31.1492	1.55669	3.98448	4.84102	8.42078	3.07395	10.8287	6.22919e-08	1.22869e-05	GO:0005737; GO:0005886; GO:0030001; GO:0046872; GO:0046914; GO:0046916; GO:0005634; GO:0005730; GO:0008270; GO:0009910
AT3G47090	11.7947	11.6575	10.3574	1.50963	1.0148	0.84765	9.87098	3.30319	10.7867	6.52472e-08	1.27677e-05	GO:0003700; GO:0005634; GO:0006351; GO:0006355; GO:0043565; GO:0006970; GO:0009409; GO:0009651; GO:0034605; GO:0070370; GO:0005515
AT2G44290	54.8279	56.9061	55.4646	26.0491	19.624	23.2006	2.44248	1.28834	10.7661	6.67562e-08	1.28589e-05	GO:0005886; GO:0006869; GO:0008289; GO:0031225
AT3G27400	13.2826	13.4112	13.1033	3.88585	4.70184	3.9274	3.25179	1.70123	10.725	6.9866e-08	1.33536e-05	GO:0005216; GO:0005249; GO:0005516; GO:0005886; GO:0005887; GO:0030551; GO:0030552; GO:0030553; GO:0042391; GO:0006952; GO:0005261; GO:0009617; GO:0009620
AT2G30250	19.864	20.0565	18.3234	3.09935	5.46901	4.24191	4.67095	2.22372	10.6687	7.43866e-08	1.40006e-05	GO:0003674; GO:0008150
AT2G46440	9.07728	8.60548	9.66707	1.67818	1.69215	1.95707	5.19007	2.37575	10.6712	7.4178e-08	1.40006e-05	GO:0004674; GO:0005524; GO:0005886; GO:0006468; GO:0007169; GO:0016021; GO:0031966; GO:0005739
AT1G13470	27.7258	19.0286	22.0323	0.479147	0.966272	0.605338	28.8061	4.8483	10.6417	7.66593e-08	1.4319e-05	GO:0004674; GO:0005524; GO:0005886; GO:0006468; GO:0007169; GO:0016021; GO:0016301; GO:0009507
AT1G74360	9.82308	9.64274	10.2778	2.98021	3.66236	3.45133	3.02036	1.59472	10.4931	9.05927e-08	1.6669e-05	GO:0005506; GO:0016020; GO:0016021; GO:0016709; GO:0019825; GO:0020037; GO:0042343; GO:0044550; GO:0055114; GO:0098542
AT1G08930	29.9584	40.4675	38.5676	12.5341	14.9666	14.585	2.567	1.36008	10.3946	1.01302e-07	1.80994e-05	GO:0005351; GO:0005355; GO:0005886; GO:0005887; GO:0015144; GO:0016020; GO:0035428; GO:0046323; GO:0010200; GO:0009414; GO:0009651; GO:0009737; GO:0005783; GO:0034219; GO:0051119
AT4G39950	35.7647	31.9113	28.301	13.0845	8.68838	11.2892	2.92097	1.54645	10.3483	1.06806e-07	1.88254e-05	GO:0005506; GO:0009507; GO:0016020; GO:0016021; GO:0016709; GO:0019761; GO:0019825; GO:0020037; GO:0055114; GO:0006569; GO:0009684; GO:0010120; GO:0009617; GO:0042742; GO:0052544; GO:0006952; GO:0002229; GO:0009682; GO:0009414; GO:0009625
AT3G48650	22.7123	17.0612	20.72	2.13848	0.808605	1.35084	14.0678	3.81432	10.3256	1.09607e-07	1.91664e-05	GO:0004842; GO:0005576; GO:0008270; GO:0005886
AT2G20142	18.1465	19.5659	16.2742	0.563056	0.851616	1.42269	17.6793	4.14399	10.2427	1.20559e-07	1.96854e-05	GO:0005524; GO:0005886; GO:0016021; GO:0016301; GO:0030246; GO:0048544
AT3G56400	66.9124	60.649	66.073	29.6408	17.6386	19.0305	2.98766	1.57901	10.2456	1.20157e-07	1.96854e-05	GO:0006952; GO:0007165; GO:0009507; GO:0016021
AT1G08050	22.0617	19.5963	18.3332	7.87533	7.52295	8.49483	2.52739	1.33765	10.247	1.19968e-07	1.96854e-05	GO:0004601; GO:0005576; GO:0006633; GO:0009626; GO:0020037; GO:0031408; GO:0046872; GO:0051707; GO:0001561; GO:0016702; GO:0006979; GO:0008219; GO:0034614; GO:0042742; GO:0071446; GO:0071732; GO:0006629; GO:0009751; GO:0009627; GO:0009737; GO:0012511; GO:0050832; GO:1902609
AT1G09932	24.2483	23.7438	22.7348	0.564288	3.03459	1.90107	14.5652	3.86446	10.262	1.17904e-07	1.96854e-05	GO:0003700; GO:0005634; GO:0006351; GO:0006355; GO:0043565; GO:0009753; GO:0009862; GO:0009864; GO:0042742; GO:0045892; GO:0050832; GO:0031347; GO:0010200; GO:0005515; GO:0009751; GO:1900056
AT3G01420	35.5673	38.6102	31.8975	14.7146	16.7659	17.4745	2.11341	1.07957	10.2644	1.17584e-07	1.96854e-05	GO:0005634; GO:0008150
AT3G48640	19.9733	22.9358	20.8285	0.634152	1.59858	1.60233	16.0016	4.00014	10.2651	1.17487e-07	1.96854e-05	GO:0005576; GO:0016829; GO:0030570; GO:0045490; GO:0046872
AT3G46090	19.7192	15.0534	18.3648	1.81203	0.783051	0.654075	16.4569	4.04062	10.2655	1.17436e-07	1.96854e-05	GO:0005737; GO:0015031; GO:0006979
AT5G36220	14.664	15.1316	14.3622	5.79526	4.38263	5.21382	2.91805	1.54501	10.2703	1.16784e-07	1.96854e-05	GO:0005545; GO:0005634; GO:0005794; GO:0005905; GO:0006897; GO:0030136; GO:0030276; GO:0048268
AT5G63180	32.4417	33.1143	36.086	14.7637	15.4059	17.206	2.12924	1.09034	10.2741	1.16277e-07	1.96854e-05	GO:0005506; GO:0016020; GO:0016021; GO:0016709; GO:0019825; GO:0020037; GO:0044550; GO:0055114; GO:0098542
AT1G13340	14.7874	16.3624	21.1103	2.67806	2.70035	1.73506	7.4409	2.89548	10.2137	1.24667e-07	2.02223e-05	GO:0008150; GO:0016021
AT5G25130	24.0672	26.0757	24.4104	7.43209	4.93024	2.96509	5.33569	2.41567	10.1458	1.34862e-07	2.15919e-05	GO:0004674; GO:0005524; GO:0005886; GO:0006468; GO:0016021; GO:0016301; GO:0016020
AT4G25940	10.0554	12.6563	11.3626	3.02019	2.49164	2.89061	4.08852	2.03158	10.1466	1.3474e-07	2.15919e-05	NA
AT3G48090	528.066	484.361	485.211	271.934	195.127	210.925	2.14282	1.09951	10.1243	1.38274e-07	2.19954e-05	GO:0005506; GO:0009507; GO:0016020; GO:0016021; GO:0016709; GO:0019825; GO:0020037; GO:0044550; GO:0055114; GO:0098542
AT2G23810	48.1435	55.4908	54.1414	25.3	26.8256	25.7023	2.01285	1.00924	9.99255	1.6129e-07	2.41016e-05	GO:0003674; GO:0005576; GO:0007568; GO:0016021; GO:0005886; GO:0016020; GO:0009506; GO:0005794; GO:0050829
AT4G11900	14.7933	13.6275	13.911	5.49032	4.64631	6.44084	2.58393	1.36956	9.99328	1.6115e-07	2.41016e-05	GO:0005737; GO:0006952; GO:0007165; GO:0043531
AT2G32140	15.3246	13.9974	16.8552	1.77639	1.9902	3.49103	6.40641	2.67952	10.0011	1.59686e-07	2.41016e-05	GO:0005506; GO:0016020; GO:0016021; GO:0016709; GO:0019825; GO:0020037; GO:0044550; GO:0055114; GO:0098542
AT3G60170	8.18077	8.75432	7.33667	0.440873	0.148181	0.123774	28.2373	4.81953	10.0021	1.59485e-07	2.41016e-05	GO:0003674; GO:0008150
AT5G26690	106.662	103.27	102.831	5.46075	12.8478	6.13238	12.3447	3.62582	9.90908	1.77967e-07	2.5074e-05	GO:0003674; GO:0008150; GO:0016021
AT3G26210	18.3063	13.1588	17.4125	2.84007	1.14549	1.59469	8.93023	3.1587	9.90968	1.77839e-07	2.5074e-05	GO:0003676; GO:0003700; GO:0005634; GO:0006351; GO:0008270; GO:0043565; GO:0044212; GO:0046872; GO:0006355; GO:0006979; GO:0045926; GO:0010200
AT4G18253	15.4773	15.9216	16.9166	0.330161	0.332909	0.834228	24.9555	4.64128	9.91081	1.77603e-07	2.5074e-05	GO:0004806; GO:0005634; GO:0006629; GO:0016787
AT5G60950	20.5808	17.4962	17.1067	1.71328	2.07306	1.443	9.89385	3.30653	9.91696	1.76316e-07	2.5074e-05	GO:0004553; GO:0009507; GO:0010411; GO:0016798; GO:0042546; GO:0048046; GO:0016762; GO:0009409; GO:0005794; GO:0009408; GO:0009733; GO:0009741; GO:0005618; GO:0009612; GO:0009664
AT1G69730	23.4504	30.6711	24.3515	11.6548	9.20325	9.22486	2.63588	1.39828	9.92129	1.75415e-07	2.5074e-05	GO:0004568; GO:0005576; GO:0005975; GO:0006032; GO:0016998; GO:0005618; GO:0050832
AT5G10140	17.2266	17.8423	16.8863	2.73472	2.75748	1.38198	7.79294	2.96217	9.92781	1.74071e-07	2.5074e-05	GO:0004806; GO:0005783; GO:0006629; GO:0006952; GO:0009507; GO:0004871; GO:0009862; GO:0016298; GO:0042803; GO:0005515; GO:0005634; GO:0005737; GO:0000304; GO:0009627; GO:0009626; GO:0001666; GO:0010310; GO:0010618; GO:0010942
AT1G21240	14.1497	18.7363	14.1826	0.142043	0.716126	0.717808	30.2578	4.91923	9.93311	1.72984e-07	2.5074e-05	GO:0005509; GO:0005886; GO:0080167
AT2G24600	12.7821	8.83965	10.3715	1.93896	1.95511	1.63308	5.7612	2.52637	9.93783	1.72023e-07	2.5074e-05	GO:0000165; GO:0000977; GO:0003700; GO:0005634; GO:0006351; GO:0009908; GO:0030154; GO:0045944; GO:0046983; GO:0009910; GO:0010048; GO:0009266; GO:0042752; GO:0043234
AT5G06320	70.3798	63.8527	63.5594	32.9245	25.0683	27.7305	2.31472	1.21084	9.9445	1.70675e-07	2.5074e-05	GO:0004871; GO:0005739; GO:0016021; GO:0046658; GO:0009611; GO:0009617; GO:0009751; GO:0009816; GO:0005886; GO:0042742; GO:0051607; GO:0005774; GO:0009506; GO:0005794
AT1G59870	64.1985	68.392	62.2501	20.5858	29.8341	31.0326	2.19372	1.13338	9.95026	1.6952e-07	2.5074e-05	GO:0005509; GO:0005524; GO:0005576; GO:0006468; GO:0016021; GO:0016301; GO:0030247
AT5G25930	7.70111	6.59584	7.30496	2.02191	1.63099	1.61779	4.17924	2.06324	9.8778	1.8468e-07	2.54683e-05	GO:0005737; GO:0006952; GO:0007165; GO:0016021; GO:0043531; GO:0005515; GO:0005634; GO:0045088
AT5G25140	18.6854	14.7786	15.5773	4.13192	1.81144	2.87485	5.76006	2.52608	9.87932	1.84348e-07	2.54683e-05	GO:0004672; GO:0005524; GO:0005886; GO:0016021; GO:0030246; GO:0048544
AT4G27280	38.4143	41.6394	41.191	10.261	15.5196	16.3242	2.94785	1.55966	9.8227	1.97177e-07	2.70088e-05	GO:0005516; GO:0010197; GO:0010200; GO:0005634; GO:0005737; GO:0010119
AT5G57560	36.1343	27.9266	37.2384	12.7658	12.8721	12.392	2.68896	1.42705	9.81382	1.99273e-07	2.71451e-05	GO:0005737; GO:0006952; GO:0007165; GO:0009506
AT3G44400	30.664	37.3504	40.8066	11.4788	10.8936	12.2272	3.1821	1.66998	9.80456	2.01484e-07	2.71464e-05	GO:0004683; GO:0005516; GO:0005886; GO:0006468; GO:0009738; GO:0009931; GO:0016301; GO:0018105; GO:0035556; GO:0046777; GO:0005634; GO:0005737
AT4G33050	29.1416	28.3991	30.4052	13.1318	8.39042	6.89893	3.27675	1.71227	9.78658	2.05853e-07	2.74352e-05	GO:0005516; GO:0005634; GO:0005737
AT1G76040	27.6724	27.5263	26.6869	14.879	12.9155	12.0958	2.05294	1.03769	9.78916	2.0522e-07	2.74352e-05	GO:0005737; GO:0007165; GO:0016021
AT2G26190	29.3528	27.7302	30.6317	14.9366	11.0202	10.0233	2.47576	1.30787	9.77709	2.082e-07	2.75988e-05	GO:0005886; GO:0010215; GO:0016049; GO:0031225; GO:0050832
AT1G29715	6.10091	5.90686	6.83926	0.148736	0.149975	0.250545	24.5029	4.61488	9.7572	2.13214e-07	2.771e-05	GO:0003674; GO:0005576; GO:0008150
AT2G41250	91.044	93.1615	99.8375	47.7161	28.5116	30.5136	2.68963	1.42741	9.73697	2.18442e-07	2.79182e-05	GO:0003779; GO:0005622; GO:0005737; GO:0015629; GO:0030042; GO:0030041
AT4G01700	35.4767	37.8842	32.2841	13.177	9.69573	11.3982	3.15084	1.65574	9.73936	2.17817e-07	2.79182e-05	GO:0000287; GO:0004441; GO:0005737; GO:0005739; GO:0006790; GO:0008441; GO:0046854; GO:0008934; GO:0016311; GO:0016312
AT5G24210	24.7817	21.5452	26.08	2.24403	6.26598	4.94314	5.84378	2.5469	9.70162	2.27914e-07	2.88177e-05	GO:0008152; GO:0016787
AT5G24540	7.97855	6.69481	6.6783	0	0	0	70.1377	6.13212	9.70337	2.27435e-07	2.88177e-05	GO:0005634; GO:0046872
AT4G34970	52.6416	53.8916	49.1448	26.8035	22.8687	21.8309	2.19785	1.13609	9.67451	2.35471e-07	2.91748e-05	GO:0006952; GO:0007165; GO:0043531
AT1G72930	37.5636	35.5029	37.6982	14.0419	14.1588	17.2259	2.47407	1.30688	9.67647	2.34918e-07	2.91748e-05	GO:0005524; GO:0005886; GO:0006468; GO:0016021; GO:0016301
AT2G04495	14.4393	13.9801	15.0381	0.317955	0.961807	0.535592	21.0545	4.39606	9.67725	2.34695e-07	2.91748e-05	GO:0003677; GO:0003700; GO:0005634; GO:0006351; GO:0046983; GO:0006355; GO:0005515; GO:0009637
AT2G19130	16.4687	12.6874	12.0697	3.98908	4.38795	3.25796	3.60431	1.84972	9.68443	2.32677e-07	2.91748e-05	GO:0005509; GO:0005524; GO:0005576; GO:0006468; GO:0016021; GO:0016301; GO:0030247
AT1G17600	9.07524	7.90794	7.05367	1.85849	2.08218	2.08707	4.00898	2.00324	9.64547	2.43867e-07	2.97663e-05	GO:0004674; GO:0005509; GO:0005524; GO:0006468; GO:0007166; GO:0016021; GO:0016301; GO:0030247; GO:0005886
AT1G16260	31.8194	26.6335	31.2978	14.9943	11.304	11.8027	2.37263	1.24648	9.63504	2.46959e-07	2.99952e-05	GO:0005524; GO:0016021; GO:0042626; GO:0009941; GO:0005886; GO:0009507; GO:0005739; GO:0009627; GO:0009817; GO:0006855; GO:0031348; GO:0005774; GO:0015086; GO:0015691; GO:0016020; GO:0042344; GO:0042742; GO:0052544; GO:0071366; GO:0009737
AT4G38560	8.62977	10.7425	11.0562	0.673244	0.848561	0.283518	16.4856	4.04313	9.61562	2.52828e-07	3.02608e-05	NA
AT4G00955	12.4679	11.8031	10.9329	1.32391	2.28845	2.07082	6.34809	2.66632	9.61617	2.52661e-07	3.02608e-05	GO:0005829; GO:0016798; GO:0006517; GO:0033925; GO:0005737; GO:0006491; GO:0005773
AT2G42560	18.3138	17.058	17.0479	2.21545	0.159564	0.533128	24.0851	4.59007	9.61086	2.5429e-07	3.02888e-05	GO:0005634; GO:0046872
AT3G04220	6.09827	5.76373	7.03163	0.297344	0.69958	0.166958	17.1532	4.10041	9.53832	2.77707e-07	3.27615e-05	GO:0005634; GO:0006952; GO:0007165; GO:0043531
AT1G29720	17.0614	16.5187	18.0951	5.16497	6.94396	8.10325	2.58624	1.37086	9.52842	2.81079e-07	3.28449e-05	GO:0004601; GO:0005576; GO:0006979; GO:0009664; GO:0020037; GO:0042744; GO:0046872; GO:0055114; GO:0009505
AT5G64000	14.594	18.8397	18.3234	2.65658	3.5716	4.28852	4.95995	2.31032	9.52888	2.8092e-07	3.28449e-05	GO:0005576; GO:0005615; GO:0005764; GO:0005783; GO:0006508; GO:0006952; GO:0008234; GO:0051603; GO:0000325; GO:0004197; GO:0009505; GO:0009555; GO:0010623; GO:0048658
AT1G33560	28.9069	27.8209	31.4795	15.974	12.1986	11.9701	2.19157	1.13196	9.50062	2.90779e-07	3.36593e-05	GO:0003674; GO:0005737; GO:0009793; GO:0005829
AT5G52750	21.3838	27.7618	26.1511	1.65876	4.34869	1.39708	11.0527	3.46633	9.43897	3.13585e-07	3.59616e-05	GO:0005524; GO:0006952; GO:0009626; GO:0043531; GO:0016301; GO:0051707; GO:0009414; GO:0080167; GO:0042742
AT5G10380	77.7982	88.5675	78.9715	21.3011	39.7204	28.2628	2.78937	1.47994	9.42835	3.17702e-07	3.62651e-05	GO:0004672; GO:0005524; GO:0006468
AT5G48560	13.7061	13.4877	13.9039	5.36824	3.71172	3.35873	3.44477	1.78441	9.39212	3.32185e-07	3.70605e-05	GO:0003682; GO:0005634; GO:0007064; GO:0010468
AT5G50260	31.8974	30.2652	34.6135	14.8062	15.8077	15.2213	2.1391	1.097	9.39562	3.30757e-07	3.70605e-05	GO:0005576; GO:0006952; GO:0008270; GO:0016021; GO:0016874; GO:0010200; GO:0002238; GO:0004842; GO:0005886; GO:0009617; GO:0012501; GO:0016567; GO:0043068; GO:0051865
AT4G23140	16.5701	17.7498	13.7538	0.120331	0.121333	1.21618	41.9207	5.38959	9.40211	3.28124e-07	3.70605e-05	GO:0004672; GO:0005524; GO:0005886; GO:0006468; GO:0016021
AT2G27660	11.0346	9.90661	11.1555	0.547815	1.65713	1.73023	8.66405	3.11504	9.38833	3.33742e-07	3.70664e-05	GO:0006508; GO:0031225
AT5G05460	14.0591	13.99	16.1108	6.13145	4.16646	5.27644	2.89493	1.53353	9.38027	3.37075e-07	3.71023e-05	GO:0006952; GO:0007165; GO:0016021; GO:0043531
AT5G46260	4.83897	5.50494	5.09912	1.40386	1.16574	1.04329	4.41644	2.14288	9.38077	3.3687e-07	3.71023e-05	GO:0003674; GO:0008150; GO:0009507
AT5G42180	66.7331	71.7455	59.8476	26.2702	10.1447	10.8276	4.65514	2.21883	9.37251	3.4032e-07	3.7293e-05	GO:0004672; GO:0005524; GO:0005634; GO:0006468; GO:0016301; GO:0005737; GO:0009506
AT2G25200	37.978	31.8012	43.2647	2.80267	4.239	4.72106	9.15286	3.19422	9.31952	3.63376e-07	3.9124e-05	GO:0005634; GO:0008270; GO:0003700; GO:0006355; GO:0005730; GO:0009641; GO:0010223; GO:0045893
AT1G34420	6.7753	8.07361	6.69943	0.830125	0.956612	1.49822	6.54851	2.71117	9.27248	3.85241e-07	4.1119e-05	GO:0005634; GO:0005515; GO:0009507; GO:0071482; GO:0009816; GO:0051091
AT1G51860	8.31897	8.64015	8.68144	0.10325	0.832873	0.521768	20.0078	4.32249	9.25476	3.93835e-07	4.11458e-05	GO:0005886; GO:0016021; GO:0009751; GO:0045087
AT5G41740	11.2548	9.24962	9.15457	3.21605	1.17102	1.50483	5.50848	2.46165	9.25793	3.92281e-07	4.11458e-05	GO:0003674; GO:0008150
AT3G48770	29.7225	34.0782	35.7747	15.4839	16.6896	16.9386	2.00985	1.00709	9.25827	3.92117e-07	4.11458e-05	GO:0003700; GO:0005216; GO:0005249; GO:0005516; GO:0005634; GO:0005887; GO:0006351; GO:0006355; GO:0009507; GO:0009585; GO:0030551; GO:0030552; GO:0030553; GO:0042391; GO:0043565; GO:0005515
AT1G65190	18.8378	19.8246	18.8528	6.33637	8.45619	7.06337	2.70725	1.43683	9.26129	3.90642e-07	4.11458e-05	GO:0003677; GO:0005737; GO:0008150
AT5G24200	9.57931	9.78989	10.8182	0	0.366306	0.509953	38.792	5.27769	9.15251	4.47598e-07	4.61756e-05	GO:0006952; GO:0007165; GO:0043531
AT3G51330	19.4751	18.8557	18.7437	5.51222	4.25032	3.55025	4.50838	2.17261	9.13048	4.60174e-07	4.72752e-05	NA
AT3G14620	67.4865	71.4538	73.265	39.6022	32.5975	27.9091	2.12113	1.08484	9.12567	4.62969e-07	4.7365e-05	GO:0003674; GO:0016021
AT2G15080	7.59766	4.6459	5.37926	0.63692	0.550476	0.459807	10.11	3.33772	9.09793	4.79448e-07	4.88483e-05	GO:0005576; GO:0006952; GO:0016021; GO:0016301; GO:0007165
AT5G54610	15.3293	15.2484	15.8192	0.28669	2.02353	1.56951	14.5283	3.8608	9.08268	4.88772e-07	4.93901e-05	GO:0005524; GO:0005575; GO:0006952; GO:0043531
AT1G73870	18.4237	19.2763	15.9898	6.89678	5.93152	5.63792	2.98755	1.57896	9.07734	4.92082e-07	4.95216e-05	GO:0004674; GO:0005524; GO:0005576; GO:0006468; GO:0016021; GO:0016301
AT5G25440	12.2029	10.6333	12.6948	1.49939	2.85577	2.80634	5.13768	2.36112	9.07019	4.96553e-07	4.97683e-05	GO:0005524; GO:0005886; GO:0016021; GO:0016887; GO:0009737; GO:0005783; GO:0000304
AT4G23230	7.75763	7.51089	6.95719	0.36521	0.7365	0.307596	14.3999	3.84798	9.04246	5.14301e-07	5.09261e-05	GO:0004497; GO:0005506; GO:0016021; GO:0016705; GO:0019825; GO:0020037; GO:0055114; GO:0007623
AT3G56710	14.5472	12.5195	16.8151	3.53075	3.33764	3.90305	4.07117	2.02544	9.04311	5.13879e-07	5.09261e-05	GO:0004674; GO:0005524; GO:0006468; GO:0009506; GO:0009507; GO:0016021; GO:0016301; GO:0042742; GO:0046872; GO:0005886; GO:0000302; GO:0004672
AT3G17690	16.5849	13.4358	20.3375	3.69674	2.32969	1.75137	6.73278	2.7512	9.0459	5.12067e-07	5.09261e-05	NA
AT5G46490	13.8801	11.8388	13.0407	5.6398	3.86699	3.32506	3.17275	1.66573	9.01004	5.35915e-07	5.28541e-05	GO:0004674; GO:0005524; GO:0006468; GO:0009507; GO:0016301; GO:0005886
AT1G65490	40.1521	41.5561	40.3552	14.177	10.9595	7.16427	4.02948	2.0106	8.99682	5.45008e-07	5.35367e-05	GO:0003674; GO:0008150; GO:0016021
AT3G13950	6.48204	6.66811	6.9032	0.921832	0.929506	2.01866	5.3704	2.42503	8.96148	5.70121e-07	5.53421e-05	GO:0004806; GO:0006629; GO:0006952; GO:0009507; GO:0016021; GO:0016042; GO:0016787; GO:0007568; GO:0052689; GO:1900057; GO:0005515; GO:0005634; GO:1900426; GO:1902290; GO:0002230; GO:0005737
AT1G20160	30.3716	34.3678	32.1747	15.938	9.40723	8.07604	3.07252	1.61942	8.96374	5.68474e-07	5.53421e-05	GO:0003674; GO:0005783; GO:0006979
AT1G58390	6.09406	7.52279	7.78801	1.87198	0.838916	0.78833	6.54715	2.71087	8.94256	5.84069e-07	5.64738e-05	GO:0003677; GO:0003700; GO:0005634; GO:0006351; GO:0006355; GO:0009873; GO:0045893; GO:0050832; GO:0044212; GO:0001944; GO:0051301
AT4G23310	3.1303	3.8283	4.4326	0	0	0	60.9563	5.9297	8.9313	5.92541e-07	5.69546e-05	GO:0000175; GO:0003723; GO:0004535; GO:0004540; GO:0005634; GO:0005737; GO:0006351; GO:0006355; GO:0009451; GO:0030014; GO:0046872; GO:0002213; GO:0009611; GO:0000289; GO:0008408; GO:0042742
AT1G21520	19.4051	18.7879	21.3807	3.40621	3.43457	1.59381	7.39971	2.88747	8.91551	6.04641e-07	5.756e-05	GO:0004252; GO:0005576; GO:0005618; GO:0006508; GO:0008152; GO:0048046; GO:0008236; GO:0010037; GO:2000038; GO:2000122
AT3G28580	484.595	356.578	428.799	154.371	97.8412	130.018	3.39572	1.76372	8.90797	6.10511e-07	5.78953e-05	GO:0004672; GO:0005524; GO:0005886; GO:0006468; GO:0016301
AT2G15042	12.5557	11.0255	13.0932	0.398641	1.60784	1.17514	11.9944	3.58429	8.90487	6.12948e-07	5.79036e-05	GO:0005506; GO:0016020; GO:0016021; GO:0016709; GO:0019825; GO:0020037; GO:0044550; GO:0055114
AT5G14930	22.1061	16.8868	16.7332	6.6452	6.97971	8.04551	2.58633	1.37091	8.90067	6.16262e-07	5.79945e-05	GO:0005886; GO:0016021
AT5G61600	34.1065	37.5886	38.0716	8.17344	15.484	13.7681	3.05315	1.6103	8.89671	6.19398e-07	5.8068e-05	NA
AT5G44568	22.1608	19.3795	21.7975	3.41588	1.47613	1.644	9.54904	3.25536	8.86901	6.41842e-07	5.90495e-05	GO:0004702; GO:0005524; GO:0005737; GO:0009507; GO:0016301; GO:0004708; GO:0042542; GO:0000165; GO:0042742; GO:0005515; GO:0002237; GO:0009414; GO:0009814; GO:0009611
AT4G28490	19.4256	21.1751	19.005	8.16022	10.0982	10.9342	2.01581	1.01136	8.85597	6.527e-07	5.96036e-05	GO:0003674; GO:0005739; GO:0009733
AT3G44260	61.3174	51.2346	58.0038	21.7884	23.7043	23.6633	2.5172	1.33182	8.8447	6.62247e-07	6.02522e-05	GO:0005524; GO:0005576; GO:0006468; GO:0009506; GO:0016021; GO:0016301; GO:0042742; GO:0004674; GO:0005515; GO:0005886; GO:0009737
AT1G14370	8.64787	11.3963	10.9871	1.80377	2.6455	1.51921	5.39286	2.43105	8.81451	6.8856e-07	6.24159e-05	GO:0003674; GO:0005576; GO:0008150
AT1G35230	32.4933	29.5338	23.7883	0.905336	1.82575	3.43131	13.8537	3.7922	8.80808	6.94309e-07	6.27065e-05	GO:0004674; GO:0004714; GO:0005524; GO:0005886; GO:0006468; GO:0007169; GO:0016021; GO:0016301; GO:0004672; GO:0046777; GO:0010102; GO:0010468; GO:0045490; GO:0010227
AT1G64710	32.5682	24.0501	29.7028	12.6231	12.3483	12.6946	2.30194	1.20285	8.75122	7.47396e-07	6.66257e-05	GO:0005737
AT5G11410	12.241	12.1903	14.1145	3.58113	2.16657	2.21187	4.96235	2.31102	8.75197	7.46667e-07	6.66257e-05	GO:0004672; GO:0004674; GO:0005524; GO:0005576; GO:0006468; GO:0009506; GO:0016021; GO:0009751; GO:0042742; GO:0005886
AT3G48320	22.561	21.1713	25.5249	9.00348	9.79515	7.38357	2.74916	1.45899	8.73885	7.59506e-07	6.68799e-05	GO:0005886; GO:0031225
AT5G39020	4.41602	5.16631	4.95047	0.37681	0.506596	0.528943	9.42669	3.23675	8.74004	7.58332e-07	6.68799e-05	GO:0003674; GO:0008150
AT1G43590	15.7493	13.4186	13.5593	0.430034	0	0.362194	32.1155	5.0052	8.72692	7.71393e-07	6.76849e-05	GO:0005737; GO:0046872; GO:0055114; GO:0009815
AT3G60470	21.0205	16.8772	22.9897	0	0	0.884298	56.341	5.81611	8.71426	7.84215e-07	6.84641e-05	GO:0004553; GO:0005576; GO:0005975
AT4G26070	14.9608	14.485	13.4171	5.18251	6.45523	5.39199	2.59681	1.37674	8.70821	7.90422e-07	6.8622e-05	GO:0004672; GO:0005576; GO:0012501; GO:0009751; GO:0048046; GO:0009627
AT1G43910	58.8788	66.1626	66.757	35.4023	22.8881	21.5738	2.43252	1.28245	8.70539	7.93331e-07	6.86329e-05	GO:0004674; GO:0005739; GO:0005886; GO:0006468; GO:0009506; GO:0016301; GO:0042742
AT1G75590	29.4909	35.6911	34.4769	11.863	13.7742	12.7165	2.65396	1.40815	8.69981	7.99131e-07	6.86561e-05	GO:0003677; GO:0005634; GO:0006351; GO:0007275; GO:0016021; GO:0003700; GO:0010200; GO:0045893; GO:1900057
AT1G24147	35.111	36.0863	32.9416	0.737465	4.83343	4.03732	12.9801	3.69823	8.68726	8.12329e-07	6.95444e-05	GO:0003677; GO:0005634; GO:0006351; GO:0006355; GO:0043565; GO:0003700; GO:0009733
AT1G21525	27.7501	34.6678	32.1121	1.22212	4.31304	2.05865	12.3767	3.62955	8.66539	8.35879e-07	7.1313e-05	GO:0003993; GO:0004722; GO:0005576; GO:0046872
AT4G04490	9.99957	9.68153	11.5585	1.06181	2.14131	2.55516	5.732	2.51904	8.63211	8.73129e-07	7.37256e-05	GO:0005576; GO:0005622; GO:0006040; GO:0031640; GO:0042742; GO:0009627; GO:0009651; GO:0080027; GO:0009817; GO:0000325; GO:0004540; GO:0004568; GO:0008061; GO:0009615; GO:0009723
AT1G18570	15.5114	15.018	15.1755	2.69524	0.19412	0.648584	17.598	4.13734	8.61962	8.8757e-07	7.44795e-05	GO:0005634; GO:0006629; GO:0016787
AT1G03400	32.9353	23.9158	22.7681	8.4309	8.97337	9.46783	2.94393	1.55774	8.59523	9.16479e-07	7.53484e-05	GO:0004674; GO:0005524; GO:0006468; GO:0016021; GO:0016301
AT4G23270	14.8835	11.3064	12.5264	4.06393	3.78255	4.87094	3.07872	1.62233	8.60175	9.08655e-07	7.53484e-05	GO:0005576; GO:0005618; GO:0009505; GO:0030599; GO:0042545; GO:0045330; GO:0045490; GO:0046910; GO:0071944
AT1G34750	31.6399	25.9838	34.2023	15.0416	12.639	13.1559	2.27397	1.18521	8.55208	9.70135e-07	7.92042e-05	GO:0000981; GO:0001135; GO:0003677; GO:0005634; GO:0006351; GO:0006355; GO:0006357; GO:0030154; GO:0043565; GO:0044212; GO:0003700; GO:0009651; GO:0009723; GO:0009733; GO:0009737; GO:0009739; GO:0009751; GO:0009753; GO:0009759; GO:0042742; GO:0052544; GO:0009617; GO:0009682; GO:0009625
AT4G18340	17.8022	15.0512	16.4151	7.01748	3.62424	3.74808	3.64143	1.8645	8.54783	9.7559e-07	7.93867e-05	GO:0005576; GO:0006869; GO:0008289
AT4G23150	22.9901	18.3308	16.5752	0	0.465418	1.03669	48.8092	5.60908	8.53833	9.87919e-07	8.01254e-05	NA
AT5G22520	19.1571	17.8344	14.5373	0.502964	1.0143	0.847237	17.2083	4.10503	8.51669	1.01662e-06	8.15298e-05	GO:0003674; GO:0005886; GO:0005901; GO:0008150; GO:0005774
AT4G36740	25.2763	23.9729	27.7571	8.80316	3.90564	6.82126	4.12191	2.04331	8.48828	1.05566e-06	8.18501e-05	GO:0003674; GO:0005634; GO:0008150; GO:0016021
AT5G25260	16.3148	22.1142	21.8141	0.404976	1.22504	2.89926	15.3655	3.94162	8.48849	1.05537e-06	8.18501e-05	GO:0005524; GO:0005634; GO:0016301; GO:0004707; GO:0007165; GO:0009737; GO:0005829
AT1G68620	28.1275	27.8736	27.3027	14.4568	12.9828	14.0787	2.04875	1.03474	8.4949	1.04643e-06	8.18501e-05	GO:0005524; GO:0005886; GO:0006468; GO:0016021; GO:0016301
AT4G23170	12.4337	13.1083	11.8942	2.45195	3.99382	3.65371	3.83338	1.93862	8.49773	1.0425e-06	8.18501e-05	GO:0000149; GO:0005484; GO:0005886; GO:0006886; GO:0006887; GO:0006906; GO:0012505; GO:0016021; GO:0031201; GO:0048278; GO:0061025; GO:0050832; GO:0009863; GO:0009867; GO:0010363; GO:0043069; GO:0051245; GO:0006612; GO:0009506
AT1G34180	9.99029	10.4957	8.57824	2.90196	1.46306	1.09987	5.77922	2.53087	8.50019	1.03911e-06	8.18501e-05	GO:0005634; GO:0008152; GO:0009056; GO:0016787; GO:0052689
AT5G48657	8.60031	9.99213	8.99842	0.391385	1.18393	0.988925	10.6538	3.4133	8.50341	1.03468e-06	8.18501e-05	GO:0005524; GO:0005886; GO:0016021; GO:0016887; GO:0051365; GO:0009737; GO:0009506; GO:0005794; GO:0005783
AT3G04720	25.7767	28.8294	27.1027	7.88776	11.0124	10.9872	2.80989	1.49052	8.50773	1.02877e-06	8.18501e-05	GO:0004722; GO:0005634; GO:0006470; GO:0046872; GO:0005886
AT1G13750	13.3378	14.989	10.4664	3.08909	3.60662	3.97112	3.63288	1.86111	8.48197	1.06455e-06	8.20238e-05	GO:0008270; GO:0043531
AT3G59010	14.8581	12.7614	15.4743	6.21638	5.44338	4.96014	2.67887	1.42162	8.47278	1.07763e-06	8.2516e-05	GO:0006952; GO:0007165; GO:0043531
AT5G55460	26.379	20.8353	24.2798	2.36934	5.25593	3.19289	6.62612	2.72817	8.4674	1.08537e-06	8.28174e-05	GO:0003700; GO:0005634; GO:0006351; GO:0006355; GO:0043565; GO:0031347; GO:0009751; GO:0042742; GO:0005515; GO:0050832; GO:0050691; GO:0010200; GO:0002237
AT4G31800	28.1506	34.3999	31.3737	16.9775	11.6634	12.5707	2.33268	1.22199	8.41729	1.16034e-06	8.69586e-05	GO:0000139; GO:0005509; GO:0005794; GO:0005887; GO:0015031; GO:0016021; GO:0030665; GO:0031902; GO:0006623; GO:0017119
AT4G23180	29.2735	30.2574	26.4304	16.4723	12.389	11.5993	2.13897	1.09692	8.41956	1.15683e-06	8.69586e-05	GO:0006952; GO:0007165; GO:0043531
AT3G52400	36.3446	31.9044	34.7675	14.8858	7.00454	10.5872	3.32971	1.7354	8.39143	1.20117e-06	8.86085e-05	GO:0004674; GO:0005524; GO:0006468; GO:0009506; GO:0016021; GO:0016301; GO:0042742; GO:0005886
AT1G56120	10.4729	6.75986	9.70536	2.62131	2.40285	3.21132	3.25227	1.70145	8.39543	1.19475e-06	8.86085e-05	GO:0005524; GO:0005788; GO:0006351; GO:0006355; GO:0006457; GO:0009507; GO:0009860; GO:0016592; GO:0009408
AT2G34940	8.0485	5.72979	6.36887	0.969547	0.814682	0.544397	8.20072	3.03575	8.37913	1.22112e-06	8.96072e-05	GO:0004674; GO:0005524; GO:0005576; GO:0005886; GO:0006468; GO:0009506; GO:0016021; GO:0016301; GO:0042742; GO:0000302; GO:0004672
AT1G01560	11.4541	11.3538	11.2505	1.67546	2.25254	3.60626	4.64456	2.21554	8.32897	1.30622e-06	9.51488e-05	GO:0005737; GO:0010200; GO:0002679; GO:0006952; GO:0051865
AT5G58120	15.9061	17.065	18.1202	7.23857	3.25488	2.14206	4.71868	2.23838	8.30204	1.35448e-06	9.60812e-05	GO:0000272; GO:0004568; GO:0005576; GO:0006032; GO:0006952; GO:0008061; GO:0016998
AT5G66630	14.4173	15.7794	14.2414	3.1379	4.02693	6.48705	3.3728	1.75395	8.29282	1.37143e-06	9.68883e-05	GO:0004672; GO:0004674; GO:0005524; GO:0005886; GO:0006468; GO:0006952; GO:0009506; GO:0016301; GO:0050832; GO:0005515; GO:0005829; GO:0009409; GO:0009414; GO:0009651; GO:0009737; GO:0009787; GO:0031349
AT1G01680	17.8324	20.5539	21.3233	0	0.876727	1.46464	30.3113	4.92178	8.24763	1.45787e-06	0.000102408	GO:0004672; GO:0004674; GO:0005524; GO:0005576; GO:0005886; GO:0006468; GO:0009506; GO:0016021; GO:0016301; GO:0042742
AT5G41550	6.57297	6.06791	7.6769	2.50429	1.89386	1.66981	3.49695	1.8061	8.21854	1.51657e-06	0.000105928	GO:0005887; GO:0015204; GO:0015293; GO:0015370; GO:0071918; GO:0005886; GO:0006995
AT1G09080	15.1786	20.2068	21.9076	0.647581	2.44865	3.54524	9.71109	3.27963	8.15947	1.64362e-06	0.000112518	GO:0005886; GO:0016021; GO:0016301; GO:0007165
AT3G11840	14.8639	17.0895	17.0793	4.43906	1.59858	1.33528	7.63496	2.93262	8.10746	1.76483e-06	0.000118244	GO:0016021; GO:0046872; GO:0055114; GO:0016020; GO:0005886
AT4G10500	11.5817	10.8735	9.75718	0.239573	0.483136	1.41246	15.3441	3.93961	8.10763	1.76442e-06	0.000118244	GO:0003700; GO:0005634; GO:0006351; GO:0006355; GO:0043565; GO:0031347; GO:0009751; GO:0042742; GO:0050832; GO:0002237
AT5G35735	31.994	29.2713	30.009	9.21681	14.5464	14.8506	2.41121	1.26976	8.1111	1.75606e-06	0.000118244	GO:0004497; GO:0004506; GO:0005783; GO:0016021; GO:0044550; GO:0050660; GO:0055114; GO:0016126
AT2G43590	18.1614	16.265	16.2875	0.929804	2.50012	3.39353	7.9079	2.98329	8.09049	1.80643e-06	0.000120052	GO:0005215; GO:0005886; GO:0006857; GO:0015293; GO:0016020; GO:0016021; GO:0042128; GO:0010167; GO:0015112; GO:0046686
AT2G25000	21.6628	20.6653	20.5704	6.52391	9.42878	9.52419	2.53976	1.34469	8.03144	1.95942e-06	0.000128062	GO:0003674; GO:0005575; GO:0008150
AT1G58225	20.3628	23.4117	23.9685	0	1.75198	1.09756	25.8572	4.69249	8.01282	2.01048e-06	0.000130586	GO:0003700; GO:0005634; GO:0006351; GO:0006355; GO:0043565; GO:0009867; GO:0050832
AT4G03450	7.61906	8.89547	8.84261	0	0.462728	0.644187	26.2661	4.71513	7.99953	2.04777e-06	0.000131484	GO:0005524; GO:0005634; GO:0006952; GO:0043531
AT4G04570	6.53668	9.11344	7.73814	3.21271	1.97967	1.87909	3.45064	1.78687	7.99995	2.0466e-06	0.000131484	GO:0004842; GO:0005634; GO:0006950; GO:0016567; GO:0016874
AT3G26320	4.46231	4.32038	5.41432	0.358362	0.180673	0.301828	13.0658	3.70772	8.00218	2.04029e-06	0.000131484	GO:0005524; GO:0005886; GO:0016021; GO:0016301; GO:0030246; GO:0048544; GO:0031625; GO:0009506
AT5G45380	13.8411	14.0315	15.9178	1.0004	3.81076	3.6512	5.88825	2.55784	7.98997	2.07507e-06	0.000132546	GO:0016706; GO:0019748; GO:0046872; GO:0051213; GO:0055114; GO:0009620; GO:0009751; GO:0010150; GO:0046244; GO:0002229; GO:0002239; GO:0009617
AT4G11890	30.5883	30.7436	35.5312	0.59658	6.21598	3.85224	12.3513	3.62659	7.96794	2.13944e-06	0.000135256	GO:0006952; GO:0007165; GO:0009507; GO:0043531
AT5G24160	15.0237	14.357	11.3738	4.79481	2.41736	1.45831	5.38651	2.42935	7.96946	2.13491e-06	0.000135256	GO:0003677; GO:0005634; GO:0006351; GO:0006355; GO:0007275; GO:0003700; GO:0005737
AT3G28890	3.65367	3.64801	3.17429	0.935281	0.7073	0.787735	4.24637	2.08623	7.96974	2.13408e-06	0.000135256	GO:0004553; GO:0005576; GO:0005975; GO:0008422; GO:0009651; GO:0009725; GO:0019762; GO:0102483; GO:0051707
AT4G21680	14.0634	9.37505	10.7515	3.93444	1.90425	2.51846	4.24979	2.08739	7.91301	2.30931e-06	0.000143152	GO:0005634; GO:0006952; GO:0007165; GO:0043531; GO:0071456
AT1G13260	43.0464	45.7368	44.1198	26.904	16.7385	17.9992	2.19356	1.13327	7.90412	2.33812e-06	0.000143584	GO:0003677; GO:0003700; GO:0005634; GO:0006351; GO:0006355; GO:0009873; GO:0010200
AT5G26170	12.73	17.0656	14.3439	2.22816	4.26874	4.12864	4.26636	2.093	7.82457	2.61362e-06	0.000157174	GO:0005575; GO:0016491
AT4G04500	13.0221	11.0596	12.9078	0	1.25799	0.525395	28.7024	4.8431	7.82591	2.60869e-06	0.000157174	GO:0003674; GO:0005739; GO:0008150
AT4G27300	11.1172	8.37167	11.6318	2.24855	3.96771	2.84074	3.60467	1.84987	7.81991	2.63079e-06	0.000157439	GO:0005886; GO:0008150; GO:0016021
AT5G18270	15.3385	18.2981	14.7384	6.544	7.35259	6.4565	2.45098	1.29336	7.81328	2.65543e-06	0.000158004	NA
AT2G33580	23.0733	17.9419	17.9227	10.4176	8.00327	8.87858	2.17265	1.11945	7.8024	2.69637e-06	0.000159232	GO:0003674; GO:0005634; GO:0008150
AT3G50560	37.8103	40.3149	39.489	21.8897	14.495	13.4834	2.47567	1.30782	7.79289	2.73273e-06	0.000160807	GO:0003674; GO:0005575; GO:0035195
AT2G15040	5.52089	6.49071	6.71954	0	0	0.226725	30.3984	4.92592	7.79082	2.74072e-06	0.000160893	GO:0005634; GO:0008194; GO:0009813; GO:0016757; GO:0043231; GO:0052696; GO:0080043; GO:0080044
AT5G05400	4.12991	4.9982	4.97696	1.05719	1.59899	0.964614	4.10224	2.03641	7.77719	2.7939e-06	0.000163625	GO:0003700; GO:0005634; GO:0006351; GO:0006355; GO:0009873; GO:0009741; GO:0009910; GO:0048366; GO:0048527; GO:0003677; GO:0045892
AT5G42380	8.06952	7.1026	10.8554	1.00154	1.00987	0.843537	8.03945	3.0071	7.71535	3.0493e-06	0.000173657	GO:0003674; GO:0005739; GO:0008150
AT1G66725	50.478	46.5452	50.2996	25.7063	17.6479	18.4264	2.48134	1.31112	7.71754	3.03983e-06	0.000173657	GO:0000272; GO:0004568; GO:0005576; GO:0006032; GO:0006952; GO:0008061; GO:0016998; GO:0048046
AT1G66090	8.46007	8.77606	7.85813	1.65001	1.87172	0.86857	5.93507	2.56927	7.71898	3.03362e-06	0.000173657	GO:0016021; GO:0031347; GO:0071446; GO:2000031
AT4G13820	6.58342	5.53534	6.21489	0	0.119248	0.697245	27.327	4.77225	7.72293	3.01668e-06	0.000173657	GO:0004672; GO:0005524; GO:0005576; GO:0006468; GO:0016021; GO:0016301; GO:0005886; GO:0008061; GO:0071323; GO:0005515; GO:0042803; GO:0045087
AT1G32960	5.81737	9.1995	5.73885	0.264738	0.800827	0.557436	12.2764	3.61781	7.70369	3.10014e-06	0.000176122	GO:0004252; GO:0005576; GO:0005578; GO:0006508; GO:0008152; GO:0048046; GO:0009505; GO:0009682; GO:0031012
AT3G44300	82.5176	76.8863	85.1437	43.912	17.711	20.6604	3.24881	1.69991	7.69726	3.12861e-06	0.000176925	GO:0005509; GO:0010193; GO:0005634; GO:0005737
AT3G56410	54.6568	38.4861	50.2905	10.1755	12.7031	19.9972	3.43193	1.77902	7.69089	3.15705e-06	0.000178124	GO:0003674; GO:0008150
AT4G19520	20.7194	17.235	17.5347	5.97616	2.00864	5.53672	4.44706	2.15285	7.68808	3.16969e-06	0.000178429	GO:0004674; GO:0005524; GO:0005886; GO:0006468; GO:0009506; GO:0016021; GO:0016301; GO:0042742
AT5G51190	25.0684	27.3049	27.1655	5.70408	10.7842	9.3082	3.24706	1.69913	7.68348	3.19047e-06	0.000179189	GO:0007165; GO:0009409; GO:0043531; GO:0046713
AT4G23320	3.22586	3.12326	5.11841	0	0	0	40.3484	5.33444	7.68123	3.20072e-06	0.000179357	GO:0005506; GO:0009507; GO:0016020; GO:0016021; GO:0016709; GO:0019825; GO:0020037; GO:0044550; GO:0055114
AT3G25510	5.72018	6.12122	7.55996	0.822049	0.414446	0.173091	12.9363	3.69335	7.66317	3.28406e-06	0.000183194	GO:0005886; GO:0016021; GO:0042128; GO:0010167; GO:0015112; GO:0015706; GO:0009611
AT2G34655	33.9761	29.9049	32.7788	14.4077	13.1103	16.5743	2.23133	1.1579	7.6547	3.32393e-06	0.000184583	GO:0003674; GO:0008150; GO:0016021
AT1G76960	48.7424	74.7951	54.4353	2.51115	10.7612	10.575	8.27093	3.04805	7.64543	3.3682e-06	0.000186362	GO:0004747; GO:0005737; GO:0006014; GO:0016301
AT2G26480	9.48002	9.42657	8.73165	2.62349	3.1744	3.09347	3.1446	1.65288	7.62295	3.4781e-06	0.000191108	GO:0003779; GO:0005886; GO:0005515; GO:0005911; GO:0030041
AT2G43620	25.1989	30.1867	22.9819	5.24788	8.23133	10.5589	3.3577	1.74747	7.60646	3.56109e-06	0.000194044	GO:0003674; GO:0005634; GO:0006629; GO:0006952; GO:0009617; GO:0009620; GO:0009738; GO:0016021; GO:0005886; GO:0007623; GO:1902290; GO:0009863; GO:0071494; GO:2000028; GO:0016020; GO:0009737; GO:0010513; GO:0046890; GO:0055088; GO:1900150
AT4G23210	3.46113	3.35104	3.27645	0	0.132351	0.221103	20.1613	4.33352	7.58782	3.6575e-06	0.000197329	GO:0005524; GO:0005886; GO:0016021; GO:0016887; GO:0031966; GO:0005739; GO:0009409; GO:0009414; GO:0009651; GO:0009737; GO:0010154; GO:0010431; GO:0005783
AT1G24150	14.716	12.3131	12.5459	6.82102	5.12709	4.0737	2.59091	1.37346	7.57555	3.72247e-06	0.000199092	GO:0003674; GO:0007275; GO:0009733; GO:0009734; GO:0040008; GO:0005737
AT1G17610	8.95655	8.67168	10.8129	1.41091	2.3711	0.990277	6.22426	2.6379	7.56658	3.77072e-06	0.000200801	GO:0005524; GO:0005886; GO:0016021; GO:0016301; GO:0030246; GO:0090333; GO:1900425; GO:0002229; GO:0042742; GO:0004674; GO:0046777
AT5G24120	28.1141	28.316	26.9054	16.4865	9.221	9.11248	2.50968	1.3275	7.55182	3.85159e-06	0.000203787	GO:0003674; GO:0009751; GO:0050832
AT1G49050	18.2346	15.1022	17.3383	8.9981	8.16571	8.46277	2.02171	1.01557	7.53571	3.94191e-06	0.000206352	GO:0005886; GO:0006807; GO:0009617; GO:0000257; GO:0080109; GO:0046686; GO:0005829; GO:0080061; GO:0009684
AT3G23010	6.25089	6.05208	6.54025	0.711168	0.896361	0.149744	11.4207	3.51358	7.52987	3.97522e-06	0.000207655	GO:0005576; GO:0006508; GO:0016021; GO:0030163; GO:0004190; GO:0005515; GO:0050832
AT2G14560	42.0201	40.4293	42.1595	1.79274	9.94218	10.7205	6.92983	2.79282	7.51636	4.05345e-06	0.000209987	GO:0000287; GO:0004012; GO:0005524; GO:0005802; GO:0015662; GO:0016021; GO:0048194; GO:0005886
AT5G50200	19.11	20.6789	15.1219	2.55783	6.18989	4.52406	4.33937	2.11748	7.49786	4.16316e-06	0.00021296	GO:0004674; GO:0005524; GO:0005576; GO:0005886; GO:0006468; GO:0009506; GO:0016021; GO:0042742; GO:0006952
AT3G25020	26.3193	20.8334	21.6898	11.5323	7.95623	11.7579	2.1977	1.136	7.48188	4.26051e-06	0.000214382	GO:0004791; GO:0005737; GO:0006662; GO:0015035; GO:0034599; GO:0045454; GO:0047134; GO:0055114; GO:0006979; GO:0046686; GO:0010188; GO:0050832; GO:0005886; GO:0009506; GO:0048046; GO:0005829; GO:0016671
AT1G45145	46.798	59.2509	51.1165	17.6109	25.6039	26.5609	2.30419	1.20426	7.48266	4.25567e-06	0.000214382	GO:0003674; GO:0005634; GO:0008150
AT1G23850	10.9995	10.6497	10.7614	4.09557	2.75311	2.87455	3.46007	1.7908	7.48366	4.24957e-06	0.000214382	GO:0005886; GO:0006952; GO:0016021; GO:0007165
AT4G25110	4.68177	3.99958	4.1987	0.375986	0.379116	0.316672	9.85564	3.30095	7.48581	4.23634e-06	0.000214382	GO:0005216; GO:0005249; GO:0005516; GO:0005886; GO:0005887; GO:0030551; GO:0030552; GO:0030553; GO:0042391
AT1G76930	35.1413	33.4704	26.391	12.2867	11.4057	17.0831	2.3172	1.21238	7.48878	4.21816e-06	0.000214382	GO:0006952; GO:0007165; GO:0043531
AT5G40010	8.94636	7.87438	8.2664	1.66554	0.373202	1.4028	7.90462	2.9827	7.47645	4.29415e-06	0.000215634	GO:0005737; GO:0006952; GO:0009693; GO:0009815; GO:0031418; GO:0046872; GO:0055114; GO:0071398
AT3G59700	5.36407	6.60985	7.2159	0.998629	1.34259	0.560726	6.62627	2.7282	7.46744	4.35051e-06	0.000217578	GO:0005886; GO:0016301; GO:0007165
AT5G43910	7.80736	9.90495	9.4162	2.2053	2.40897	2.94089	3.61751	1.855	7.45427	4.4344e-06	0.000220433	GO:0005506; GO:0016020; GO:0016021; GO:0016709; GO:0019825; GO:0020037; GO:0044550; GO:0055114; GO:0098542
AT1G56150	22.3439	18.6286	17.2553	4.23679	2.99044	1.07052	7.5694	2.92018	7.45129	4.45362e-06	0.000220499	GO:0005622; GO:0005795; GO:0006886; GO:0006891; GO:0008565
AT1G76970	20.3545	16.3569	14.4209	7.64197	7.42539	8.30881	2.20049	1.13782	7.44301	4.50749e-06	0.000222719	GO:0003674; GO:0005634; GO:0008150
AT4G05540	3.685	3.5678	2.72159	0	0.149201	0	28.3728	4.82644	7.43657	4.5498e-06	0.000223912	GO:0005634; GO:0005199; GO:0009611; GO:0009737; GO:0009751; GO:0009753
AT1G12010	27.9579	30.9865	36.2902	16.3225	7.59617	6.9795	3.41084	1.77013	7.42343	4.63755e-06	0.000227323	GO:0003677; GO:0003700; GO:0003899; GO:0005739; GO:0006352; GO:0006355; GO:0016987; GO:0071483; GO:0001053; GO:0010207; GO:2001141; GO:0010114; GO:0010218; GO:0009637; GO:0009658; GO:0045893
AT3G25610	22.871	23.3298	21.2437	10.8728	5.62223	8.21834	2.8708	1.52145	7.42057	4.65689e-06	0.000227818	GO:0003674; GO:0005576; GO:0048046; GO:0009627; GO:0005618; GO:0010266; GO:0009414; GO:0006952
AT3G22231	64.2935	72.2887	70.6796	7.07876	18.558	16.6937	5.09095	2.34793	7.41414	4.70065e-06	0.00022905	GO:0005634; GO:0006351; GO:0008270; GO:0003700; GO:0006355; GO:0010200; GO:0005515; GO:0009640; GO:0009785; GO:0010017; GO:0045892; GO:0005737; GO:0009909
AT1G58300	3.68465	4.75661	4.77312	0	0	0	29.0379	4.85987	7.40443	4.7676e-06	0.000231397	GO:0005506; GO:0009507; GO:0016020; GO:0016021; GO:0016709; GO:0019825; GO:0020037; GO:0055114; GO:0006569; GO:0009684; GO:0010120; GO:0019761; GO:0009611; GO:0042742; GO:0052544; GO:0006952; GO:0010112; GO:0002229; GO:0009617; GO:0009682; GO:0009625
AT1G56510	19.5786	18.5582	17.5585	11.2152	7.3506	6.53346	2.30479	1.20464	7.38627	4.89557e-06	0.000235752	GO:0004185; GO:0005576; GO:0006508; GO:0016747; GO:0019748; GO:0051603
AT1G65800	14.093	13.9414	12.0894	4.91468	7.69699	5.98886	2.22694	1.15506	7.38646	4.89419e-06	0.000235752	GO:0003676; GO:0003700; GO:0005634; GO:0006351; GO:0008270; GO:0044212; GO:0046872; GO:0009409; GO:0009414; GO:0009737; GO:0035264; GO:0043565; GO:0045892; GO:0010200; GO:0009611; GO:0006979; GO:0009644; GO:0010117; GO:0015979; GO:0009651
AT3G24900	17.7326	8.58429	12.9734	0	0.321196	0	49.7817	5.63754	7.35773	5.10398e-06	0.00024215	GO:0004674; GO:0005524; GO:0005886; GO:0006952; GO:0009506; GO:0016021; GO:0016301; GO:0030246; GO:0048544; GO:0004672; GO:0005829; GO:0006468; GO:0031625; GO:0034613; GO:0046777; GO:0004675
AT2G22330	14.1365	15.2077	16.0989	8.42454	6.33239	5.5474	2.34686	1.23073	7.35775	5.10387e-06	0.00024215	GO:0005576; GO:0006952; GO:0007165
AT5G14090	29.9465	26.8725	27.5117	13.9605	8.5466	5.45915	3.34234	1.74086	7.36079	5.08123e-06	0.00024215	GO:0003674; GO:0008150; GO:0009507; GO:0016021; GO:0016020
AT4G01010	6.77846	5.90658	7.44684	2.77628	1.9829	2.33831	2.92587	1.54886	7.35406	5.13146e-06	0.000242378	GO:0005506; GO:0016020; GO:0016021; GO:0016709; GO:0019825; GO:0020037; GO:0044550; GO:0055114; GO:0098542
AT1G13670	21.4029	20.7222	21.3675	10.4752	4.16937	5.10786	3.53937	1.82349	7.34866	5.17217e-06	0.000243502	GO:0004198; GO:0006508; GO:0006952; GO:0043069
AT5G06870	98.3793	87.3128	70.815	49.4834	35.3425	38.7002	2.01578	1.01134	7.31957	5.39748e-06	0.000252046	GO:0004674; GO:0005524; GO:0005886; GO:0006468; GO:0006952; GO:0009506; GO:0016020; GO:0016021; GO:0016301; GO:0046872; GO:0009751; GO:0012501; GO:0042742
AT3G12220	11.0461	7.57546	9.90636	1.25672	1.26718	1.32308	6.68172	2.74022	7.31352	5.44569e-06	0.000253816	GO:0003674; GO:0005737; GO:0016021; GO:0005886; GO:0006979
AT3G26220	13.9845	8.59248	13.2651	3.85516	2.03618	1.54619	5.08968	2.34757	7.28557	5.67408e-06	0.000262477	GO:0004674; GO:0005524; GO:0005886; GO:0006468; GO:0016021; GO:0016301
AT3G21150	12.4467	12.9273	11.9743	5.71577	2.95956	1.82154	4.09773	2.03483	7.26533	5.84585e-06	0.000268909	GO:0005215; GO:0005886; GO:0006855; GO:0015238; GO:0015297; GO:0016020; GO:0016021; GO:0031969; GO:0009697; GO:0006952; GO:0009751; GO:0045087; GO:0009624; GO:0005739; GO:0009536; GO:0031348; GO:0042742; GO:0009941
AT1G11350	21.3361	24.3225	19.2889	8.33935	11.0143	12.2669	2.03713	1.02654	7.2658	5.84181e-06	0.000268909	GO:0005524; GO:0006952; GO:0007165; GO:0043531; GO:0005737; GO:0009817; GO:0002229; GO:0034644
AT1G27730	21.2731	19.8475	17.3437	9.24095	3.99338	4.89226	3.47143	1.79553	7.25634	5.92384e-06	0.000271989	GO:0003674; GO:0016021; GO:0010286
AT2G14610	46.3749	51.9325	54.1171	0.76281	6.53787	9.95832	12.1971	3.60847	7.24355	6.03677e-06	0.000275125	GO:0004672; GO:0004674; GO:0005524; GO:0005886; GO:0006468; GO:0009611; GO:0009617; GO:0071395; GO:0071446
AT4G39030	14.2804	16.1305	14.5857	4.46789	7.91803	6.84192	2.44625	1.29057	7.22747	6.18206e-06	0.000281227	GO:0005375; GO:0006825; GO:0016021; GO:0035434; GO:0005773
AT3G15536	7.70273	4.26156	7.15467	0	0.378703	0.158163	26.3691	4.72078	7.21534	6.2941e-06	0.000284747	GO:0003674; GO:0005575; GO:0008150
AT4G23130	3.86026	5.60622	5.19294	0.585579	0.885681	0.4932	6.88199	2.78283	7.21388	6.30771e-06	0.000284841	GO:0003674; GO:0005634; GO:0009733
AT1G66920	4.19246	3.63184	4.55144	0.6025	0.607516	0.634315	6.1085	2.61082	7.20535	6.38794e-06	0.000287411	GO:0005829; GO:0006979; GO:0009507; GO:0030091; GO:0033743; GO:0046872; GO:0055114
AT2G18690	9.95702	10.1347	9.61655	0.522838	3.16315	1.17429	7.70052	2.94496	7.20311	6.40919e-06	0.000287761	GO:0004674; GO:0005524; GO:0005576; GO:0005886; GO:0006468; GO:0009506; GO:0016021; GO:0016301; GO:0002237; GO:0009626; GO:0042742
AT2G32800	13.1167	12.3418	13.7515	7.56659	4.57775	4.99212	2.40022	1.26317	7.1819	6.61413e-06	0.000295431	GO:0003674; GO:0005634; GO:0008150
AT4G02410	21.346	24.8005	24.6951	13.9884	8.22784	10.5544	2.21918	1.15003	7.17523	6.67996e-06	0.000295885	GO:0004601; GO:0005576; GO:0006979; GO:0009505; GO:0009664; GO:0020037; GO:0042744; GO:0046872; GO:0048511; GO:0055114; GO:0005618; GO:0045730; GO:0050832; GO:0016020; GO:0048046; GO:0009808
AT5G64120	43.9765	43.3314	37.3449	13.2829	23.5726	19.0187	2.29027	1.19552	7.17553	6.67699e-06	0.000295885	GO:0005524; GO:0005886; GO:0009506; GO:0016021; GO:0016301; GO:0030246; GO:0048544; GO:0004672; GO:0031625; GO:0046777; GO:0004674; GO:0005516; GO:0009816; GO:0071446
AT3G26230	12.1032	10.7808	14.1107	5.28765	1.33292	1.53089	5.53111	2.46757	7.1719	6.71314e-06	0.000296099	GO:0004674; GO:0005524; GO:0005886; GO:0006468; GO:0016021; GO:0016301; GO:0030246
AT5G22545	6.45207	6.24686	9.00098	0	0	0	27.0471	4.7574	7.1663	6.76923e-06	0.000297508	GO:0003700; GO:0005634; GO:0006351; GO:0043565; GO:0006355; GO:0010200; GO:0003677; GO:0009617; GO:0042742; GO:0045893
AT2G26975	36.9272	33.2349	26.5869	15.2664	13.2456	13.1571	2.36099	1.23939	7.14605	6.97642e-06	0.000303369	GO:0005576; GO:0006952; GO:0016020; GO:0007165; GO:0090353; GO:0005618; GO:0009505; GO:0005829; GO:0009506
AT4G17250	15.2327	13.8489	13.9941	7.35481	1.91794	2.45646	4.40517	2.1392	7.12634	7.18452e-06	0.000311321	GO:0003677; GO:0003700; GO:0005634; GO:0006351; GO:0006355; GO:0009873; GO:0009751; GO:0009753; GO:0034605; GO:0045893; GO:0071497; GO:0044212; GO:0043565
AT2G33080	4.75842	3.60553	2.96865	0.141226	0.284804	0	21.6783	4.43818	7.11386	7.31969e-06	0.000314964	GO:0005886; GO:0008150
AT5G38250	2.88125	2.32467	1.93797	0	0	0	26.2118	4.71215	7.09664	7.51055e-06	0.000321493	GO:0005576; GO:0055114
AT1G14870	15.2301	14.2989	19.0394	3.46548	3.49433	6.1029	3.77825	1.91772	7.09544	7.52412e-06	0.000321516	GO:0005385; GO:0005886; GO:0006812; GO:0008324; GO:0016020; GO:0016021; GO:0046873; GO:0071577
AT3G06070	20.2252	19.9815	20.3594	7.32573	8.52313	10.2043	2.39087	1.25753	7.09208	7.56205e-06	0.000322577	GO:0005576; GO:0008150
AT1G72430	22.1667	21.4617	18.3792	9.707	6.62117	4.56875	3.21092	1.68299	7.05986	7.93617e-06	0.000335059	GO:0005506; GO:0016021; GO:0016709; GO:0019825; GO:0020037; GO:0044550; GO:0055114; GO:0098542; GO:0005886
AT4G04830	29.8016	26.9302	27.3206	13.5622	10.4842	10.2804	2.53612	1.34262	7.05442	8.0013e-06	0.000336656	NA
AT5G14490	6.13183	3.67517	5.23729	0	0.40196	0	27.3958	4.77588	7.03406	8.24994e-06	0.00034302	GO:0005634; GO:0006952; GO:0007165; GO:0016021; GO:0043531
AT2G38470	32.5548	33.6848	31.4245	19.6781	8.89466	10.7158	2.67199	1.41792	7.03493	8.2392e-06	0.00034302	GO:0004672; GO:0005524; GO:0005886; GO:0006468; GO:0016301; GO:0009617; GO:0042742; GO:0052033; GO:0002221; GO:0005515; GO:0080142
AT5G49520	10.6501	8.65419	9.72178	4.15429	4.31978	4.81103	2.2459	1.1673	6.99977	8.68744e-06	0.000356996	GO:0003700; GO:0005634; GO:0006351; GO:0006355; GO:0005515; GO:0042742; GO:0050832; GO:0010200; GO:0010120; GO:0006970; GO:0009408; GO:0009409; GO:0009414; GO:0009651; GO:0034605; GO:0070370; GO:0010508; GO:0044212; GO:0043565
AT1G55910	20.9843	18.2507	26.4743	10.197	8.32344	9.81528	2.36182	1.2399	6.99613	8.73538e-06	0.000357773	GO:0003677; GO:0003700; GO:0005634; GO:0006351; GO:0006355; GO:0005622; GO:0009873
AT4G13890	3.30971	4.07838	2.42854	0	0	0	28.5248	4.83415	6.98495	8.88401e-06	0.000363257	GO:0003674; GO:0005575; GO:0008150
AT5G25120	10.1911	12.4733	10.864	5.90662	5.16168	4.64316	2.21312	1.14608	6.9766	8.99687e-06	0.000367263	GO:0003779; GO:0005634; GO:0045010; GO:0051016
AT5G46780	13.101	9.9096	11.7492	3.91258	1.97258	3.05996	3.97523	1.99104	6.97474	9.0223e-06	0.000367392	GO:0005215; GO:0005886; GO:0006857; GO:0016020; GO:0016021
AT3G09830	12.3191	10.3251	11.5427	5.64803	5.56849	6.13126	2.01084	1.0078	6.96606	9.14148e-06	0.000370103	GO:0008150; GO:0009507; GO:0016740
AT4G00050	31.133	31.9635	32.6054	20.9669	12.5123	13.0942	2.10801	1.07588	6.96277	9.18718e-06	0.000370129	GO:0003712; GO:0005634; GO:0006355; GO:0005829
AT1G21910	10.7611	10.4188	9.00738	2.44859	0.493796	1.64985	7.22346	2.85269	6.92835	9.67936e-06	0.000385548	GO:0004497; GO:0005506; GO:0016021; GO:0016705; GO:0019825; GO:0020037; GO:0055114; GO:0005783
AT4G27460	18.3804	12.6293	13.5593	6.88055	3.87702	4.60199	3.00803	1.58882	6.91554	9.86955e-06	0.00039249	GO:0005739; GO:0006952; GO:0005515; GO:0009266; GO:0019725; GO:0005543; GO:0009408; GO:0009409; GO:0009611; GO:0009751; GO:0016020; GO:0031348
AT3G47210	15.0441	12.4848	11.5645	0.489023	2.95856	2.05938	8.19991	3.03561	6.88929	1.02718e-05	0.000404654	GO:0005737; GO:0008150; GO:0016787
AT4G39830	10.6504	7.01195	8.2143	1.01783	1.906	2.81672	4.73734	2.24408	6.86907	1.05935e-05	0.000415254	GO:0005886; GO:0016301; GO:0016310; GO:0030246; GO:0009507; GO:0005618; GO:0071446; GO:0048046; GO:0009627
AT2G37900	20.367	20.524	17.7063	11.0656	3.71925	4.54049	3.44167	1.78311	6.86394	1.06769e-05	0.000417192	GO:0004568; GO:0005576; GO:0005622; GO:0006040; GO:0005618; GO:0048046; GO:0010230; GO:0009627
AT3G05650	16.0553	14.0281	11.0039	7.57377	4.49225	4.95308	2.47474	1.30728	6.85907	1.07566e-05	0.000418691	GO:0005886; GO:0007165
AT3G57240	3.72992	3.39886	2.36122	0	0.151019	0.126145	19.1433	4.25877	6.84066	1.10636e-05	0.000428904	GO:0004674; GO:0005576; GO:0005886; GO:0006468; GO:0009506; GO:0016301; GO:0042742
AT5G25190	19.4211	25.8547	22.207	10.6059	9.02319	8.37443	2.51937	1.33306	6.80625	1.16625e-05	0.000443068	GO:0003674; GO:0005634; GO:0008150
AT1G63750	2.83899	3.95813	4.37923	0.775186	1.0943	1.04463	3.83688	1.93994	6.80865	1.16197e-05	0.000443068	GO:0006952; GO:0007165
AT5G44820	6.40331	5.47028	8.78283	0.771362	0.777784	1.08279	7.10241	2.82831	6.78785	1.19969e-05	0.000451867	GO:0003700; GO:0005634; GO:0006351; GO:0006355; GO:0043565; GO:0009867; GO:0042742; GO:0050832; GO:0005515
AT3G58270	68.7243	61.2577	86.091	28.2966	39.0441	30.7316	2.29092	1.19593	6.77876	1.21657e-05	0.000455861	GO:0005886; GO:0006952; GO:0016021; GO:0016301; GO:0007165
AT5G64810	8.94325	9.67748	7.54869	1.07733	0.3621	1.20983	8.58559	3.10192	6.77728	1.21934e-05	0.000456207	GO:0003674; GO:0008150; GO:0009507
AT5G03350	29.1642	23.2828	30.7437	13.2721	13.7348	11.1784	2.26602	1.18016	6.76441	1.24375e-05	0.000462532	GO:0005886; GO:0006952; GO:0016021; GO:0007165
AT1G15790	11.8811	11.2357	12.8853	3.96084	4.75454	6.03656	2.52898	1.33856	6.74581	1.27992e-05	0.000471009	GO:0003677; GO:0005634; GO:0006351; GO:0046983; GO:0003700; GO:0006355; GO:0009567; GO:0009506
AT5G07780	8.67963	9.21681	6.52857	0.955632	1.34902	2.41463	5.09506	2.3491	6.72731	1.31701e-05	0.000479649	GO:0005634; GO:0008150; GO:0046872
AT4G27740	40.962	33.9935	36.0795	18.9739	15.6076	18.0834	2.16032	1.11124	6.69909	1.37579e-05	0.000495928	GO:0005507; GO:0005634; GO:0006825; GO:0030001; GO:0046872
AT2G45510	8.84616	8.07538	10.8801	2.41544	4.00126	2.90627	3.14237	1.65185	6.68883	1.39784e-05	0.000500946	GO:0005215; GO:0005524; GO:0005886; GO:0006810; GO:0016887
AT4G13810	7.89228	6.70559	7.07795	2.85865	3.65849	3.24111	2.31663	1.21203	6.68634	1.40325e-05	0.000502156	GO:0000981; GO:0001135; GO:0003677; GO:0005634; GO:0006351; GO:0006357; GO:0030154; GO:0043565; GO:0044212; GO:0003700; GO:0006355; GO:0009751
AT3G61190	27.8441	24.2627	34.9596	4.75176	6.70785	4.80257	4.9958	2.32072	6.68276	1.41105e-05	0.000503486	GO:0003674; GO:0005739; GO:0010224
AT2G18660	15.3156	20.1574	17.1691	0	1.64716	1.9262	24.3069	4.60329	6.68116	1.41457e-05	0.000504012	GO:0004854; GO:0005506; GO:0005829; GO:0009055; GO:0009115; GO:0009688; GO:0016614; GO:0050660; GO:0051537; GO:0055114; GO:0004031; GO:0050302; GO:0009851
AT5G22540	2.2658	4.38747	3.77374	0	0	0	28.057	4.81029	6.64176	1.50388e-05	0.000525206	GO:0005634; GO:0010438; GO:0006792
AT5G09930	3.95859	4.79086	4.2158	1.01334	0.510886	0.284492	7.44583	2.89643	6.63022	1.53115e-05	0.000532469	GO:0003677; GO:0005634; GO:0006351; GO:0006355; GO:0007275; GO:0003700
AT4G27590	19.9067	19.7436	22.207	9.94299	9.35738	6.69954	2.5381	1.34375	6.62428	1.5454e-05	0.000536667	GO:0005737; GO:0006520; GO:0008483; GO:0009058; GO:0030170; GO:0009611; GO:0004838; GO:0009753
AT5G40780	21.1215	22.0502	23.0601	3.00899	9.86062	8.55327	3.44261	1.7835	6.62021	1.55523e-05	0.000538294	GO:0006788; GO:0009507; GO:0015979; GO:0016491; GO:0046872; GO:0004392; GO:0020037
AT4G35690	12.1232	10.0608	14.367	4.13779	0.89405	1.49358	6.55285	2.71212	6.61402	1.57032e-05	0.000541509	GO:0003674; GO:0009793; GO:0005829
AT5G48850	25.7386	23.3122	23.0829	14.1692	9.71525	8.59241	2.34609	1.23026	6.61052	1.57894e-05	0.000543067	GO:0005509; GO:0005634; GO:0005515; GO:0009733
AT1G78290	17.4504	17.1476	20.0879	11.0231	5.73671	7.03798	2.43885	1.2862	6.59273	1.62342e-05	0.00055516	GO:0004674; GO:0005524; GO:0005634; GO:0006468; GO:0016301; GO:0035556; GO:0080167; GO:0005737; GO:0006970
AT2G15390	4.44469	3.34703	2.87884	0.168558	0.509885	0.141967	11.2691	3.4943	6.58185	1.65128e-05	0.000563127	GO:0006952; GO:0016021; GO:0016301; GO:0007165
AT5G20960	5.79404	6.11063	5.289	1.34193	2.63498	2.55789	2.7796	1.47488	6.57656	1.66502e-05	0.000565466	GO:0005886; GO:0006865; GO:0015171; GO:0015293; GO:0016020; GO:0016021; GO:0043090; GO:0080167
AT3G46130	29.1433	22.3785	18.9263	8.91796	9.33806	9.24443	2.59024	1.37308	6.5739	1.67196e-05	0.000567041	GO:0003677; GO:0005634; GO:0006351; GO:0006355; GO:0007275; GO:0003700
AT1G52690	35.0797	44.1532	40.8982	23.148	10.8655	9.412	3.13266	1.64739	6.5652	1.69492e-05	0.00057095	GO:0004553; GO:0005576; GO:0005773; GO:0005783; GO:0005975; GO:0030247; GO:0042973; GO:0046658; GO:0005618; GO:0008810; GO:0009617; GO:0048046
AT5G52740	6.641	7.85862	9.26455	0.503701	0	0.424239	15.476	3.95196	6.54197	1.75782e-05	0.000583322	GO:0005737; GO:0006979; GO:0030091; GO:0033743; GO:0046872; GO:0055114; GO:0005829
AT1G35210	9.2135	9.8125	15.6994	0.943403	0.634171	2.38373	8.74424	3.12833	6.53903	1.76596e-05	0.000585236	GO:0003674; GO:0005576; GO:0005773; GO:0005618; GO:0009737
AT3G62210	3.56799	2.15907	1.9999	0.152225	0	0	22.1723	4.47069	6.5274	1.79854e-05	0.000592844	GO:0009507
AT5G22380	8.37306	11.5811	5.36366	0.544347	0.548879	0.458473	12.6148	3.65705	6.52372	1.80897e-05	0.000594694	GO:0003700; GO:0005634; GO:0006351; GO:0006355; GO:0043565; GO:0031347; GO:0005515; GO:0009751; GO:1900056
AT3G44350	3.15832	1.45613	2.69757	0.102664	0	0.0864683	22.0586	4.46327	6.51829	1.82448e-05	0.00059629	GO:0005794; GO:0006486; GO:0008107; GO:0008417; GO:0009832; GO:0009969; GO:0016021; GO:0016757; GO:0032580; GO:0071555; GO:0009651; GO:0031127; GO:0036065
AT2G24850	18.1257	16.3389	17.3766	0.711095	5.30591	4.43197	6.35839	2.66866	6.50447	1.86461e-05	0.000604124	GO:0005886; GO:0006865; GO:0015171; GO:0016020; GO:0016021
AT2G05440	15.4674	10.6076	7.5137	0.879866	0	0	27.5497	4.78397	6.49757	1.885e-05	0.000609129	GO:0004672; GO:0005524; GO:0005886; GO:0006468; GO:0016021; GO:0016301
AT2G39030	5.05818	6.67813	6.18583	0.313894	0.949521	0.264375	10.3772	3.37534	6.47992	1.93824e-05	0.00062064	GO:0003674; GO:0005575; GO:0008150
AT1G51790	2.25494	1.63741	1.5167	0.0769637	0.310418	0.129644	9.73457	3.28312	6.48042	1.93671e-05	0.00062064	GO:0004392; GO:0006788; GO:0006979; GO:0009507; GO:0015979; GO:0016020; GO:0042167; GO:0046872; GO:0055072; GO:0020037
AT2G15420	1.40286	2.54671	2.2017	0.119703	0	0	22.7928	4.51051	6.47637	1.94911e-05	0.00062331	GO:0005509; GO:0008150
AT3G56200	8.25764	7.10667	7.52317	2.23685	3.78919	3.84331	2.42851	1.28007	6.47296	1.95966e-05	0.000624254	GO:0003674; GO:0008150
AT1G01010	21.1981	21.3911	23.5628	14.0627	9.2477	8.23948	2.23185	1.15824	6.46877	1.97268e-05	0.000627591	GO:0003677; GO:0003700; GO:0005634; GO:0006351; GO:0006355; GO:0009740; GO:0009742; GO:0040008; GO:0046983; GO:0009735; GO:0044212; GO:0005515; GO:0009299; GO:0009725; GO:0009826; GO:0043425
AT2G40750	27.773	38.6949	34.0198	14.7969	13.0551	16.3571	2.32309	1.21604	6.4584	2.00527e-05	0.000630595	GO:0004553; GO:0005576; GO:0010411; GO:0016762; GO:0016798; GO:0042546; GO:0048046; GO:0071555; GO:0005618; GO:0005794
AT4G11170	1.17265	1.5138	1.28536	0.088942	0	0.0749108	14.7589	3.88351	6.43246	2.08935e-05	0.000646362	GO:0009543; GO:0019684
AT2G33530	30.4224	25.5645	32.6886	17.2406	16.3964	12.0456	2.00559	1.00403	6.42109	2.12736e-05	0.000654019	GO:0003677; GO:0005634; GO:0006351; GO:0006355; GO:0007275; GO:0016021; GO:0003700
AT5G54490	16.2892	10.0362	17.2646	2.69561	4.41684	2.55416	4.57779	2.19465	6.41701	2.14121e-05	0.000657455	GO:0003674; GO:0005575; GO:0008150
AT3G11080	6.93404	5.49286	7.34923	1.29091	1.73554	1.63089	4.11674	2.0415	6.41016	2.16462e-05	0.000662991	GO:0000981; GO:0001135; GO:0003677; GO:0005634; GO:0006357; GO:0030154; GO:0043565; GO:0044212; GO:0003700; GO:0009651; GO:0009723; GO:0009733; GO:0009753; GO:0046686; GO:0010200; GO:0006355
AT4G25070	3.58234	2.92076	4.56543	0.900933	0.259552	0.542004	6.61722	2.72623	6.39562	2.2152e-05	0.000673466	GO:0005737; GO:0006952; GO:0008080; GO:0009507; GO:0006591; GO:0009753
AT2G18300	10.7393	12.3782	11.9243	6.28361	3.69595	5.14532	2.43237	1.28237	6.37888	2.27503e-05	0.000686573	GO:0004674; GO:0005524; GO:0005886; GO:0006468; GO:0016021; GO:0016301; GO:0030247
AT3G22060	28.4397	29.4562	30.2505	14.8988	2.73143	4.94333	5.03474	2.33192	6.36826	2.31384e-05	0.000695731	GO:0003674; GO:0005737; GO:0009738; GO:0009414; GO:0009651; GO:0009737; GO:0010150; GO:0009409
AT4G21850	13.1305	12.3389	11.083	5.7997	2.12654	1.99831	4.17102	2.0604	6.3554	2.36179e-05	0.000708421	GO:0004372; GO:0005737; GO:0006544; GO:0006563; GO:0030170; GO:0035999; GO:0010197; GO:0009555
AT5G39080	19.7912	22.6702	19.499	12.178	11.1282	7.85288	2.10073	1.07089	6.35553	2.36129e-05	0.000708421	GO:0005576; GO:0006869; GO:0008289
AT3G23250	4.15824	3.48918	3.48058	0.567702	0.572428	0.478144	6.05478	2.59807	6.35072	2.37948e-05	0.000712862	GO:0005634
AT1G24145	7.85931	8.56051	9.25101	0.670619	2.02861	1.41206	6.24953	2.64375	6.33556	2.43783e-05	0.00072681	NA
AT4G25810	5.13889	6.75239	8.55894	1.00227	1.26326	1.05519	5.63057	2.49328	6.31302	2.52734e-05	0.000752312	GO:0005576; GO:0005773; GO:0009058; GO:0009821; GO:0016844; GO:0005783; GO:0009611; GO:0009615; GO:0009620; GO:0009723; GO:0009751; GO:0009753
AT1G69720	9.23163	7.94489	13.1852	3.03416	1.1767	2.55551	4.71891	2.23845	6.30952	2.54156e-05	0.000754997	GO:0005575; GO:0016740; GO:0016747
AT3G09490	3.31129	4.48836	3.95951	0.904146	0.455836	0.761511	5.38355	2.42856	6.30646	2.55405e-05	0.000755974	GO:0004185; GO:0005576; GO:0006508; GO:0016747; GO:0019748; GO:0051603; GO:0009505; GO:0009506
AT3G22930	7.63604	8.53058	5.5312	0.801929	1.61721	1.68855	5.04571	2.33506	6.28495	2.64372e-05	0.000777846	GO:0003677; GO:0005634; GO:0006351; GO:0006355; GO:0007275; GO:0003700; GO:0010200
AT2G07042	7.19252	6.31597	6.15038	0.456724	1.84211	2.1157	5.12283	2.35694	6.25913	2.75574e-05	0.000800301	GO:0005737; GO:0006631; GO:0009816; GO:0034338; GO:0004623; GO:0006654
AT4G21840	5.74007	7.78051	5.14781	0	0.395093	0.330017	14.5512	3.86306	6.24155	2.83487e-05	0.000816549	GO:0046872
AT3G53980	6.66152	7.56165	6.38619	2.82247	2.68786	2.24514	2.70992	1.43825	6.22635	2.90521e-05	0.000833886	GO:0005634; GO:0008150
AT1G43675	30.269	30.7716	35.2896	16.0133	8.33373	14.3572	2.63927	1.40014	6.22281	2.92187e-05	0.000836076	GO:0003674; GO:0005575; GO:0008150
AT5G52300	4.87496	5.16943	4.16377	1.10926	1.43806	0.667331	4.54424	2.18404	6.20914	2.98705e-05	0.000851701	GO:0003674; GO:0008150
AT4G08950	55.4266	49.0437	48.3909	15.5351	32.0868	23.8473	2.20604	1.14146	6.20644	3.00012e-05	0.000853182	GO:0008150; GO:0009507; GO:0016021; GO:0005886
AT1G07620	2.62069	3.12287	3.25424	0.412833	0.555027	0.57951	5.38005	2.42762	6.20293	3.01719e-05	0.000857049	GO:0005737; GO:0006952; GO:0007165; GO:0043531; GO:0005739; GO:0010193
AT4G22305	14.6531	13.7572	15.1323	4.54662	7.02952	5.6164	2.62252	1.39096	6.15037	3.28548e-05	0.000920531	GO:0005634; GO:0006952; GO:0007165; GO:0043531; GO:0035091
AT3G51440	14.5817	14.5591	13.4858	2.48844	4.39103	6.02565	3.49693	1.80609	6.14882	3.29376e-05	0.000921805	GO:0005506; GO:0005576; GO:0016020; GO:0016021; GO:0016709; GO:0019825; GO:0020037; GO:0044550; GO:0055114
AT3G27650	15.5153	17.6117	17.273	7.6694	6.26025	6.7671	2.49081	1.31662	6.13898	3.34684e-05	0.000934134	GO:0005524; GO:0005886; GO:0016021; GO:0016787; GO:0005773
AT2G45570	10.5186	14.3905	14.5601	6.86806	2.51827	4.46991	3.0962	1.6305	6.11744	3.46624e-05	0.000955969	GO:0004519; GO:0005634; GO:0005777; GO:0010468; GO:0016021; GO:0010197
AT2G01860	12.1563	11.7696	11.3562	6.74225	5.75247	5.67862	2.01039	1.00747	6.10051	3.56319e-05	0.000973992	GO:0003674; GO:0005886; GO:0008150; GO:0016021
AT1G68585	16.3998	17.0996	15.2733	6.45859	5.20989	5.80236	2.79415	1.48241	6.08206	3.67215e-05	0.00099495	GO:0003674; GO:0005739; GO:0008150
AT1G30190	3.86026	4.98331	7.30858	0.585579	0	0.2466	15.0185	3.90866	6.06363	3.78447e-05	0.00101645	GO:0003674; GO:0005634; GO:0008150
AT4G14390	1.37592	1.33215	1.05767	0	0	0	16.9683	4.08477	6.06211	3.79386e-05	0.00101675	GO:0005634; GO:0006351; GO:0043565; GO:0003700; GO:0006355; GO:0005515; GO:0005730; GO:0016592
AT4G14370	2.79135	3.51334	2.50334	0.0952721	0.480326	0.561696	8.20287	3.03613	6.04835	3.88036e-05	0.00103544	GO:0005829; GO:0006979; GO:0009507; GO:0030091; GO:0033743; GO:0046872; GO:0055114; GO:0008113
AT3G15760	26.0915	22.6025	22.5784	14.686	10.0822	10.527	2.10914	1.07665	6.03082	3.99348e-05	0.00105647	GO:0003674; GO:0008150; GO:0009507; GO:0016021
AT3G47200	36.1503	19.5591	25.7456	5.08058	8.05023	3.66779	4.83179	2.27256	6.02438	4.03588e-05	0.0010654	GO:0003674; GO:0005576; GO:0008150; GO:0016021
AT3G57020	38.1513	39.5235	45.5057	28.3868	17.0689	16.6702	2.08946	1.06313	6.01554	4.09492e-05	0.00107409	GO:0003674; GO:0005634; GO:0010438; GO:0002229; GO:0031347; GO:0042742; GO:0009658; GO:0045893; GO:0047484; GO:0009651
AT2G29110	1.34349	1.13817	1.35548	0	0	0.0965529	14.8959	3.89684	6.01415	4.10429e-05	0.0010754	GO:0005634; GO:0008270; GO:0005515; GO:0007623; GO:0009909; GO:0030674
AT1G72860	1.99694	1.20839	1.56704	0	0	0	16.9749	4.08533	6.00982	4.13357e-05	0.00107963	GO:0003674; GO:0005886; GO:0008150; GO:0031225; GO:0046658
AT1G14250	9.0365	5.49942	7.87256	1.76244	2.31024	2.67192	3.30011	1.72251	6.00493	4.16697e-05	0.00108281	GO:0005524; GO:0005886; GO:0016021; GO:0016301; GO:0030246; GO:0048544
AT5G24660	26.3318	32.0161	30.2051	12.5405	16.4384	15.4912	2.07298	1.0517	6.00738	4.15024e-05	0.00108281	GO:0003674; GO:0005576; GO:0005615; GO:0048046; GO:0005618; GO:0009505; GO:0009741; GO:0005829; GO:0005794
AT2G38250	12.4512	14.6385	14.3569	8.29713	2.6527	3.068	3.48873	1.8027	5.99993	4.20138e-05	0.00108927	GO:0003674; GO:0005634; GO:0008150; GO:0016021
AT5G47850	2.19816	1.54782	1.43371	0	0.137546	0	15.883	3.98941	5.98626	4.29701e-05	0.00111056	GO:0005739; GO:0005743; GO:0009916; GO:0016021; GO:0046872; GO:0055114; GO:0070469
AT4G17660	4.34732	3.30711	3.06331	0	0	0.535592	16.412	4.03668	5.94851	4.57306e-05	0.00116241	GO:0004672; GO:0005524; GO:0006468; GO:0009507; GO:0016021; GO:0016301; GO:0005886; GO:0008061; GO:0045087; GO:0071219; GO:0071323
AT2G23770	3.41748	1.94635	1.80286	0.137227	0.138369	0.231157	9.81943	3.29564	5.9399	4.63863e-05	0.00117786	GO:0005634; GO:0006979; GO:0005515
AT1G74440	7.5337	7.5456	7.22232	3.36934	2.50334	3.13652	2.52127	1.33415	5.92789	4.7317e-05	0.00119263	GO:0008150; GO:0016021
AT5G13330	27.7757	23.0042	19.2076	13.9347	9.44393	10.582	2.10329	1.07265	5.91606	4.82529e-05	0.00121153	GO:0004674; GO:0005524; GO:0006468; GO:0009507; GO:0016301
AT5G22530	4.44313	6.76	7.40014	0	0.436891	0.364931	13.144	3.71633	5.88122	5.11241e-05	0.00126052	GO:0003677; GO:0003700; GO:0005634; GO:0006351; GO:0006355; GO:0009873; GO:0009611; GO:0006970; GO:0009409; GO:0009651; GO:0009737; GO:0045893; GO:0009414; GO:0009751; GO:0009753; GO:0034605; GO:0009658
AT1G70250	18.053	18.9353	16.0403	12.2093	6.78826	5.86238	2.30053	1.20196	5.87234	5.18845e-05	0.00127671	GO:0003674; GO:0005575
AT4G15248	10.9902	13.6808	16.1923	4.28695	2.16132	1.354	5.40107	2.43325	5.85978	5.29797e-05	0.00129719	GO:0004497; GO:0004499; GO:0009507; GO:0050660; GO:0050661; GO:0055114; GO:0009626; GO:0009870; GO:0051707; GO:0010204; GO:0042742; GO:0050832; GO:0009627; GO:0071456
AT1G43160	10.1278	6.07018	6.0552	1.31685	0.331954	0	14.2629	3.8342	5.86012	5.29497e-05	0.00129719	GO:0004674; GO:0005524; GO:0006468; GO:0007169; GO:0016021; GO:0016301; GO:0005886
AT2G23690	18.8403	22.3453	26.6118	12.5393	10.0501	9.47797	2.2001	1.13757	5.85017	5.3835e-05	0.00131162	GO:0009058; GO:0009507; GO:0009821; GO:0016844; GO:0005773; GO:0005783
AT1G61610	10.6775	11.0271	14.0445	3.15844	5.38956	4.9111	2.79617	1.48345	5.8503	5.38229e-05	0.00131162	GO:0003677; GO:0003700; GO:0005634; GO:0006351; GO:0006355; GO:0009873; GO:0009414; GO:0009651; GO:0009723; GO:0009737; GO:0009751; GO:0009753; GO:0045893; GO:0071497; GO:0019760; GO:0043565
AT3G47570	14.4736	19.403	22.965	9.88002	7.66329	7.25455	2.36595	1.24242	5.84691	5.41279e-05	0.00131745	GO:0005198; GO:0005737; GO:0007165
AT5G19230	8.47397	6.04539	6.39968	1.82669	1.53492	1.02568	4.56679	2.19118	5.84357	5.44301e-05	0.00132089	GO:0005737; GO:0016491; GO:0050660; GO:0055114; GO:0005829; GO:0016656; GO:0009753; GO:0009651; GO:0009414; GO:0009610; GO:0043903
AT5G61010	15.2721	10.794	11.094	5.00404	7.67366	5.7951	2.05533	1.03937	5.83848	5.48935e-05	0.00132983	GO:0004674; GO:0005524; GO:0005886; GO:0006468; GO:0016301
AT2G24550	47.5568	52.9209	54.2816	36.8902	17.8547	18.9974	2.21539	1.14756	5.83015	5.56624e-05	0.0013455	GO:0000981; GO:0001135; GO:0003677; GO:0005634; GO:0006351; GO:0006355; GO:0006357; GO:0030154; GO:0043565; GO:0044212; GO:0003700; GO:0009723; GO:0009739; GO:0009751; GO:0009753; GO:0046686; GO:0010200
AT1G78410	5.19183	4.66765	4.32355	0.253148	0.51051	1.06606	7.27278	2.86251	5.8304	5.56391e-05	0.0013455	GO:0005737; GO:0006952; GO:0007165; GO:0009611
AT1G19250	3.94761	3.31245	3.77632	0	0.362289	0.605233	11.306	3.49902	5.82501	5.61415e-05	0.00135182	NA
AT1G32350	4.43123	5.43437	6.62335	0.80663	1.83003	0.679379	5.00234	2.3226	5.78815	5.97109e-05	0.00140212	GO:0003674; GO:0005634; GO:0008150
AT1G76360	8.50148	7.71664	8.81559	3.26436	3.84013	3.97134	2.31891	1.21345	5.78259	6.02696e-05	0.00140854	NA
AT4G01750	2.48934	1.75285	2.6384	0	0.155766	0.26022	11.5863	3.53435	5.77167	6.13823e-05	0.00142912	GO:0005739; GO:0005743; GO:0006810; GO:0016021; GO:0009651
AT4G11000	6.97548	5.40289	6.88132	0.238081	1.68044	1.00261	7.33285	2.87437	5.76883	6.1675e-05	0.00143451	GO:0003674; GO:0005575; GO:0008150
AT5G42760	40.8631	45.7695	48.5032	31.7227	15.4419	14.5108	2.40179	1.26411	5.75377	6.32541e-05	0.00146303	GO:0003677; GO:0005634; GO:0008150
AT5G59780	15.0145	10.1485	15.4978	3.2875	5.45979	6.51501	2.77725	1.47366	5.75234	6.3406e-05	0.00146517	GO:0004674; GO:0005524; GO:0005886; GO:0006468; GO:0016021; GO:0016301; GO:0004672; GO:0042803
AT1G76290	1.4946	2.02589	1.60846	0	0	0	15.1743	3.92355	5.75127	6.35204e-05	0.00146644	GO:0004970; GO:0005217; GO:0016021; GO:0006874; GO:0009416
AT2G43340	43.6186	47.3193	45.7162	32.2862	17.3627	20.2436	2.06797	1.04822	5.73674	6.50905e-05	0.00149429	GO:0003674; GO:0005737; GO:0008150
[truncated: 593 more rows]

## Sheet: STAR DN
A summary list of SR45-downregulated genes identified by STAR.
Column A	Annotated Gene ID (AGI), or Gene Locus Number
[truncated: 930 more rows]

## Sheet: LG12 DN
A summary list of SR45-downregulated genes identified by Lasergene v12.
[truncated: 815 more rows]

[truncated: 2 more sheets: Common DN, Defense Response Genes]
