# Supplementary material for: Transcriptome analyses reveal SR45 to be a neutral splicing regulator and a suppressor of innate immunity in Arabidopsis thaliana
Source: BMC Genomics. 2017 Oct 11;18:772. doi: 10.1186/s12864-017-4183-7 (PMC5637254; doi:10.1186/s12864-017-4183-7)
Supplement: Supplementary file 6 — GO enrichment comparison for SR45-downregulated genes among three different pipelines. (XLSX 22 kb) [file 12864_2017_4183_MOESM6_ESM.xlsx]

## Sheet: Summary Sheet
GO Enrichment Comparison For SR45-downregulated Genes Among Three Different Pipelines
Sheet Title	Description
GO_BP	GO enrichment comparison based on GO category BIOLOGICAL PROCESS
GO_CC	GO enrichment comparison based on GO category CELLULAR COMPONENT
GO_MF	GO enrichment comparison based on GO category MOLECULAR FUNCTION
* All GO enrichment analysis was done using 11-30-2016 release from PANTHER. A total of 27352 mapped IDs were found in this release of the reference list.

## Sheet: GO_BP
GO enrichment comparison based on GO category BIOLOGICAL PROCESS
Column A	Enriched GO terms
Column B	p-value for genes identified by LG12
Column C	p-value for genes identified by STAR
Column D	p-value for genes identified by TOPHAT
Column E	p-value for genes common to all three pipelines (LG12, STAR & TOPHAT)
Column F	Fold of enrichemnt for genes identified by LG12
Column G	Fold of enrichemnt for genes identified by STAR
Column H	Fold of enrichemnt for genes identified by TOPHAT
Column I	Fold of enrichemnt for genes common to all three pipelines (LG12, STAR & TOPHAT)
Column J	Number of genes annotated with each GO in Arabidopsis reference genome
	p-value				Fold of Enrichment				Reference Gene #
GO biological process complete	LG12	STAR	TOPHAT	Common	LG12	STAR	TOPHAT	Common
Unclassified (UNCLASSIFIED)	0	0	0	0	0.88	0.87	0.84	0.84	7854
defense response (GO:0006952)	5.12e-45	2.97e-28	1.18e-52	1.38e-26	4.08	3.33	3.98	5.47	1265
response to bacterium (GO:0009617)	2.42e-30	2.13e-19	2.7e-31	1.2e-25	6.63	5.25	6.02	11.58	353
defense response to bacterium (GO:0042742)	3.78e-26	1.82e-17	1.18e-25	1.97e-24	6.98	5.64	6.17	13.05	281
response to other organism (GO:0051707)	6.03e-29	2.41e-18	1.63e-34	1.18e-21	3.78	3.37	3.71	5.65	1002
response to external biotic stimulus (GO:0043207)	6.56e-29	2.57e-18	1.8e-34	1.23e-21	3.77	3.13	3.71	5.64	1003
response to biotic stimulus (GO:0009607)	1.11e-28	3.55e-17	2.52e-33	7.83e-21	3.69	3	3.59	5.42	1044
defense response to other organism (GO:0098542)	2.46e-24	1.58e-16	1.02e-28	1.01e-19	3.98	3.37	3.89	6.26	770
response to stress (GO:0006950)	2.66e-37	1.4e-21	2.68e-45	1.71e-19	2.67	2.24	2.65	3.22	2730
multi-organism process (GO:0051704)	1.7e-24	3.74e-16	1.56e-28	3.86e-19	3.12	2.67	3.04	4.59	1324
response to stimulus (GO:0050896)	2.87e-39	8.52e-17	1.59e-45	8.21e-18	2.18	1.76	2.14	2.45	4710
response to external stimulus (GO:0009605)	2.89e-25	2.11e-14	1.76e-28	1.3e-17	3.2	2.61	3.09	4.51	1278
protein phosphorylation (GO:0006468)	3.31e-19	1.07e-06	2.53e-11	1.24e-13	3.49	2.44	2.67	5.06	828
phosphorylation (GO:0016310)	1.32e-13	3.13e-05	3.36e-08	1.05e-10	2.77	2.11	2.22	4.02	1069
response to salicylic acid (GO:0009751)	3.63e-14	2.05e-05	8.05e-21	2.11e-08	6.92	4.52	7.5	10.22	164
innate immune response (GO:0045087)	4.4e-14	3.92e-06	3.32e-16	6.94e-08	5.61	3.95	5.38	7.89	239
immune system process (GO:0002376)	7.54e-13	5.23e-06	2.48e-15	8.25e-08	5	3.68	4.88	7.24	275
phosphate-containing compound metabolic process (GO:0006796)	3.77e-08	0.00161	0.000424	8.83e-08	2.15	1.8	1.76	3.12	1443
immune response (GO:0006955)	8.61e-14	6.09e-06	7.28e-16	9.65e-08	5.5	3.87	5.27	7.73	244
phosphorus metabolic process (GO:0006793)	5.09e-08	0.00643	0.00115	2.87e-07	2.11	1.73	1.72	3.01	1499
protein modification process (GO:0036211)	1.63e-06	NA	0.0251	1.08e-06	1.92	NA	1.56	2.75	1755
cellular protein modification process (GO:0006464)	1.63e-06	NA	0.0251	1.08e-06	1.92	NA	1.56	2.75	1755
cellular response to stimulus (GO:0051716)	9.27e-18	0.00043	3.28e-15	1.19e-06	2.34	1.68	2.1	2.56	2088
response to oxygen-containing compound (GO:1901700)	1.66e-13	4.99e-06	1.71e-20	4.77e-06	2.68	2.13	2.85	3.17	1156
response to organic cyclic compound (GO:0014070)	2.56e-13	0.00409	1.15e-18	6.11e-06	5.04	3.01	5.29	6.36	280
macromolecule modification (GO:0043412)	0.0001	NA	NA	7.67e-06	1.76	NA	NA	2.55	1935
response to acid chemical (GO:0001101)	6.25e-12	1.25e-06	5.04e-16	8e-06	2.84	2.37	2.9	3.51	896
cell communication (GO:0007154)	3.45e-15	0.00247	2.69e-11	2.64e-05	2.45	1.73	2.11	2.66	1614
signal transduction (GO:0007165)	4.45e-14	0.0138	4.48e-10	0.000275	2.51	1.72	2.13	2.64	1428
single organism signaling (GO:0044700)	1.61e-13	0.0145	6.51e-10	0.000439	2.46	1.71	2.11	2.59	1456
signaling (GO:0023052)	1.68e-13	0.0149	6.8e-10	0.000446	2.46	1.71	2.11	2.59	1457
regulation of defense response (GO:0031347)	0.0202	0.00688	2.27e-08	0.000512	12.9	3.56	4.66	6.99	180
response to chemical (GO:0042221)	3.65e-14	2.4e-06	3.93e-19	0.00134	2.2	1.81	2.24	2.21	2084
response to organic substance (GO:0010033)	1.61e-12	1e-05	1.32e-17	0.00201	2.38	1.95	2.47	2.47	1486
cellular process (GO:0009987)	5.94e-07	NA	0.000838	0.00279	1.32	NA	1.23	1.43	8997
cellular protein metabolic process (GO:0044267)	NA	NA	NA	0.00292	NA	NA	NA	2.06	2443
regulation of response to stress (GO:0080134)	2.77e-06	0.00377	5.22e-08	0.00489	4.15	3.31	4.12	5.61	224
cellular response to hypoxia (GO:0071456)	0.0141	NA	0.000479	0.00743	10.47	NA	10.94	22.78	23
positive regulation of defense response to oomycetes (GO:1902290)	NA	NA	NA	0.00823	NA	NA	NA	100	3
cell death (GO:0008219)	3.41e-06	NA	2.11e-05	0.00851	5.55	NA	4.74	7.61	124
programmed cell death (GO:0012501)	1.89e-07	NA	9.1e-07	0.00869	7.03	NA	6.01	9.01	93
cellular response to oxygen levels (GO:0071453)	0.0308	NA	0.00131	0.0134	9.26	NA	9.68	20.15	26
cellular response to decreased oxygen levels (GO:0036294)	0.0308	NA	0.00131	0.0134	9.26	NA	9.68	20.15	26
defense response, incompatible interaction (GO:0009814)	5.16e-05	NA	2.5e-06	0.014	4.95	NA	4.87	7.15	132
protein metabolic process (GO:0019538)	NA	NA	NA	0.0175	9.63	NA	NA	1.89	2766
regulation of defense response to oomycetes (GO:1902288)	NA	NA	NA	0.0194	NA	NA	NA	78.6	4
cellular response to salicylic acid stimulus (GO:0071446)	1.1e-06	NA	1.92e-07	0.0226	6.92	NA	8.95	12.58	50
regulation of response to external stimulus (GO:0032101)	2.3e-06	NA	0.00163	0.0313	9.09	NA	6.33	11.86	53
regulation of cellular process (GO:0050794)	NA	NA	8.55e-06	0.0495	NA	NA	1.5	1.7	3696

## Sheet: GO_CC
GO enrichment comparison based on GO category CELLULAR COMPONENT
Column A	Enriched GO terms
Column B	p-value for genes identified by LG12
Column C	p-value for genes identified by STAR
Column D	p-value for genes identified by TOPHAT
Column E	p-value for genes common to all three pipelines (LG12, STAR & TOPHAT)
Column F	Fold of enrichemnt for genes identified by LG12
Column G	Fold of enrichemnt for genes identified by STAR
Column H	Fold of enrichemnt for genes identified by TOPHAT
Column I	Fold of enrichemnt for genes common to all three pipelines (LG12, STAR & TOPHAT)
Column J	Number of genes annotated with each GO in Arabidopsis reference genome
	p-value				Fold of Enrichment				Reference Gene #
GO cellular component complete	LG12	STAR	TOPHAT	Common	LG12	STAR	TOPHAT	Common
Unclassified (UNCLASSIFIED)	0	0	0	0	1.13	1.04	1.12	1.07	5306
plasma membrane (GO:0005886)	8.85e-17	1.6e-07	5.22e-10	6.2e-13	2	1.66	1.69	2.62	3084
cell periphery (GO:0071944)	4.65e-21	9.78e-08	1.6e-10	5.95e-11	2.02	1.61	1.64	2.34	3579
cell-cell junction (GO:0005911)	4.48e-06	0.000121	0.0404	1.68e-08	2.38	2.2	1.79	4.16	781
cell junction (GO:0030054)	4.48e-06	0.000121	0.0404	1.68e-08	2.38	2.2	1.79	4.16	781
plasmodesma (GO:0009506)	1.03e-05	0.000261	NA	7.28e-08	2.34	2.16	NA	4.04	779
symplast (GO:0055044)	1.03e-05	0.000261	NA	7.28e-08	2.34	2.16	NA	4.04	779
intrinsic component of membrane (GO:0031224)	8.67e-05	2.75e-08	7.18e-07	1.28e-07	3.44	1.53	1.44	1.93	4723
membrane part (GO:0044425)	1.16e-08	8.46e-08	4.11e-05	1.57e-07	1.52	1.49	1.37	1.88	5071
integral component of membrane (GO:0016021)	1.76e-08	1.21e-08	1.39e-06	5.87e-07	1.55	1.55	1.44	1.92	4539
membrane (GO:0016020)	4.65e-09	8.74e-06	0.00153	6.53e-07	1.42	1.34	1.25	1.66	7132
intracellular (GO:0005622)	5.18e-12	6.8e-07	9.88e-16	1.84e-05	0.79	0.84	0.78	0.73	17119
intracellular part (GO:0044424)	2.27e-12	5.53e-07	4.56e-16	2.07e-05	0.78	0.83	0.78	0.74	17102
membrane-bounded organelle (GO:0043227)	2.52e-12	0.000674	9.15e-13	0.000131	0.75	0.85	0.77	0.72	15081
intracellular membrane-bounded organelle (GO:0043231)	5.07e-12	0.00104	2.01e-12	0.00017	0.75	0.85	0.77	0.72	15038
organelle (GO:0043226)	6.47e-13	0.000393	7.12e-14	0.000233	0.75	0.85	0.77	0.73	15300
intracellular organelle (GO:0043229)	7.03e-13	0.000414	9.56e-20	0.00024	0.75	0.85	0.31	0.73	15295
nucleus (GO:0005634)	1.94e-05	NA	0.000536	0.00995	0.72	NA	0.78	0.63	8369

## Sheet: GO_MF
Table S3 GO enrichment comparison based on GO category MOLECULAR FUNCTION
Column A	Enriched GO terms
Column B	p-value for genes identified by LG12
Column C	p-value for genes identified by STAR
Column D	p-value for genes identified by TOPHAT
Column E	p-value for genes common to all three pipelines (LG12, STAR & TOPHAT)
Column F	Fold of enrichemnt for genes identified by LG12
Column G	Fold of enrichemnt for genes identified by STAR
Column H	Fold of enrichemnt for genes identified by TOPHAT
Column I	Fold of enrichemnt for genes common to all three pipelines (LG12, STAR & TOPHAT)
Column J	Number of genes annotated with each GO in Arabidopsis reference genome
	p-value				Fold of Enrichment				Reference Gene #
GO molecular function complete	LG12	STAR	TOPHAT	Common	LG12	STAR	TOPHAT	Common
Unclassified (UNCLASSIFIED)	0	0	0	0	0.93	1.01	0.96	0.97	7432
kinase activity (GO:0016301)	7.97e-20	6.67e-08	1.06e-11	1.76e-15	3.01	2.24	2.35	4.41	1189
transferase activity, transferring phosphorus-containing groups (GO:0016772)	1.01e-16	4.85e-06	9.72e-09	3.36e-13	2.69	2.01	2.08	3.86	1356
protein serine/threonine kinase activity (GO:0004674)	3.07e-18	6.71e-09	2.22e-11	1.21e-12	3.84	2.92	2.95	5.6	636
protein kinase activity (GO:0004672)	1.47e-18	4.43e-07	2.51e-11	1.8e-12	3.45	2.47	2.67	4.87	818
phosphotransferase activity, alcohol group as acceptor (GO:0016773)	1.23e-15	5.55e-05	2.86e-09	1.15e-10	3.05	2.16	2.39	4.25	936
adenyl ribonucleotide binding (GO:0032559)	8.16e-17	1.86e-06	1.91e-07	3.44e-10	2.34	1.83	1.8	2.95	1989
adenyl nucleotide binding (GO:0030554)	8.52e-17	1.91e-06	1.97e-07	3.51e-10	2.33	1.83	1.8	2.95	1990
carbohydrate derivative binding (GO:0097367)	4.09e-16	6.2e-06	9.7e-07	6.91e-10	2.22	1.75	1.72	2.79	2215
purine ribonucleotide binding (GO:0032555)	2.58e-15	7e-06	5.49e-06	9.6e-10	2.21	1.76	1.69	2.8	2168
purine nucleotide binding (GO:0017076)	2.68e-15	7.18e-06	5.64e-06	9.78e-10	2.2	1.76	1.69	2.8	2169
ribonucleotide binding (GO:0032553)	6.92e-15	1.33e-05	6.13e-06	1.56e-09	2.18	1.74	1.68	2.77	2194
purine ribonucleoside binding (GO:0032550)	4.55e-14	2.96e-05	3.46e-05	7.41e-09	2.16	1.73	1.65	2.73	2149
purine nucleoside binding (GO:0001883)	4.55e-14	2.96e-05	3.46e-05	7.41e-09	2.16	1.73	1.65	2.73	2149
ribonucleoside binding (GO:0032549)	5.27e-14	3.26e-05	3.84e-05	7.96e-09	2.16	1.72	1.65	2.73	2153
nucleoside binding (GO:0001882)	5.27e-14	3.26e-05	3.84e-05	7.96e-09	2.16	1.72	1.65	2.73	2153
anion binding (GO:0043168)	3.98e-12	3.05e-05	1.27e-05	1.73e-08	1.96	1.65	1.6	2.5	2601
ion binding (GO:0043167)	9.01e-10	0.00704	0.000119	1.44e-07	1.55	1.33	1.36	1.88	5296
nucleotide binding (GO:0000166)	7.52e-09	0.00941	0.0182	5.65e-07	1.79	1.49	1.43	2.31	2762
nucleoside phosphate binding (GO:1901265)	7.52e-09	0.00941	0.0182	5.65e-07	1.79	1.49	1.43	2.31	2762
ATP binding (GO:0005524)	4.74e-09	0.00165	NA	6.2e-07	2.02	1.67	NA	2.68	1877
purine ribonucleoside triphosphate binding (GO:0035639)	5.31e-08	0.0043	NA	1.36e-06	1.91	1.61	NA	2.55	2056
small molecule binding (GO:0036094)	5.57e-08	0.0328	NA	2.43e-06	1.74	1.45	NA	2.23	2868
carbohydrate binding (GO:0030246)	1.53e-07	1.51e-05	4.87e-07	3.38e-06	3.97	3.53	3.53	6.43	277
transferase activity (GO:0016740)	5.98e-08	NA	0.0217	2.74e-05	1.71	NA	1.4	2.09	3060
heterocyclic compound binding (GO:1901363)	0.000228	NA	0.00198	0.000211	1.37	NA	1.3	1.66	5733
organic cyclic compound binding (GO:0097159)	0.000188	NA	0.00252	0.000243	1.37	NA	1.3	1.66	5750
binding (GO:0005488)	0.000155	NA	NA	0.00122	1.27	NA	NA	1.44	9032
polysaccharide binding (GO:0030247)	0.00295	NA	0.0178	0.0117	7.17	NA	5.83	13.1	48
pattern binding (GO:0001871)	0.00295	NA	0.0178	0.0117	7.17	NA	5.83	13.1	48
ADP binding (GO:0043531)	4.55e-15	1.32e-06	3.67e-10	0.018	7.65	5.15	5.63	6.55	144
catalytic activity (GO:0003824)	0.000603	NA	NA	0.0195	1.3	NA	NA	1.45	7373
