# Supplementary material for: Transcriptome analyses reveal SR45 to be a neutral splicing regulator and a suppressor of innate immunity in Arabidopsis thaliana
Source: BMC Genomics. 2017 Oct 11;18:772. doi: 10.1186/s12864-017-4183-7 (PMC5637254; doi:10.1186/s12864-017-4183-7)
Supplement: Supplementary file 8 — SR45-dependent alternative splicing (SAS) events. (XLSX 210 kb) [file 12864_2017_4183_MOESM8_ESM.xlsx]

## Sheet: Summary Sheet
Table S4 SR45-dependent Alternative Splicing (SAS) Events.
Sheet Title	Description
RI	A Summary of All Retained Intron (RI) Events found in Col-0 and the sr45-1 mutant.
A3	A Summary of All Alternative 3' Splice Site (A3) Events found in Col-0 and the sr45-1 mutant.
A5	A Summary of All Alternative 5' Splice Site Events (A5) found in Col-0 and the sr45-1 mutant.
SE	A Summary of All Skipped Exon Events (SE) found in Col-0 and the sr45-1 mutant.
AS Genes	A Summary of All Genes in which Alternative Splicing Events were located.
AS_UP	A list of SR45-dependent alternatively spliced genes that are upregulated by SR45.
AS_DN	A list of SR45-dependent alternatively spliced genes that are downregulated by SR45.
	Number of Different Alternative Splicing Events found in Col-0 and sr45-1 RNA-seq data.
	Positive ΔΨ	Negative ΔΨ
RI	197	156
A3	76	134
A5	63	84
SE	23	26
Total Events	359	400
All selected events meet the following criteria: ψ p-value < 0.05, TPM p-value < 0.05, total_mean_TPM ≥10

## Sheet: RI
A Summary of All Retained Intron (RI) Events found in Col-0 and the sr45-1 mutant.
Column A	Splice ID from AtRTD v2_QUASI
Column B	Mean Percentage Spliced-In (ψ) value of the three replicates of sr45-1 RNA-seq data
Column C	Mean ψ value of the three replicates of Col-0 RNA-seq data
Column D	Δψ =ψ(sr45-1) - ψ(Col-0)
Column E	p-value for ψ
Column F	Alternatively spliced isoform ID from AtRTD v2_QUASI
Column G	Mean Transcript Per Kilobase Million (TPM) value of the three replicates of sr45-1 RNA-seq data
Column H	Mean TPM value of the three replicates of Col-0 RNA-seq data
Column I	Sum of mean TPM of sr45-1 and Col-0 (Sum of column G and Column H)
Column J	p-value for TPM
All selected events meet the following criteria: ψ p-value < 0.05, TPM p-value < 0.05, total_mean_TPM ≥10
SpliceID	Mean_ψ (sr45-1)	Mean_ψ (Col-0)	Δψ	ψ_p-value	Isoform	mean_TPM (sr45-1)	mean_TPM (Col-0)	total_mean_TPM	TPM_p-value
AT3G54620;RI:Chr3:20219065:20219208-20219718:20219778:-	0.778282	0.0686611	0.709621	0.00599401	AT3G54620_JS2	0.63688	15.8533	16.4901	0.00140104
AT5G48880;RI:Chr5:19816923:19817121-19817773:19817955:-	0.713638	0.0107581	0.70288	0.0104895	AT5G48880_P4	0.601916	13.2491	13.851	0.0139862
AT4G04200;RI:Chr4:2027343:2027452-2027700:2027814:+	0.730213	0.072151	0.658062	0.00849151	AT4G04200_P1	0.750884	17.1312	17.8821	4.1885e-05
AT4G30130;RI:Chr4:14736800:14737023-14737094:14738285:+	0.629289	0.0165647	0.612724	0.00549451	AT4G30130.1	1.44023	8.89905	10.3393	0.003246
AT5G43600;RI:Chr5:17513107:17513181-17513291:17513408:+	0.693532	0.095322	0.59821	0.00499501	AT5G43600_ID5	2.23223	17.9372	20.1694	0.00233494
AT3G56590;RI:Chr3:20966974:20967625-20967696:20968195:+	0.754427	0.161827	0.5926	0.00549451	AT3G56590_ID4	1.58344	16.751	18.3345	0.0205349
AT3G57710;RI:Chr3:21384676:21385819-21386132:21387409:-	0.983125	0.39125	0.591875	0.00899101	AT3G57710.1	6.75259	3.39776	10.1503	0.00503321
AT3G59320;RI:Chr3:21925941:21926135-21926248:21926305:-	0.681054	0.101429	0.579626	0.014985	AT3G59320_P1	0.636391	9.85878	10.4952	0.0447713
AT2G39940;RI:Chr2:16674996:16675151-16675243:16675864:-	0.989141	0.427348	0.561793	0.0024975	AT2G39940_P1	14.6857	7.0311	21.7168	0.00190368
AT2G39940;RI:Chr2:16674996:16675151-16675243:16675864:-	0.989141	0.427348	0.561793	0.0024975	AT2G39940_JC3	0.159204	9.91862	10.0778	0.0157719
AT1G20120;RI:Chr1:6976030:6976160-6976263:6976496:+	0.666665	0.136047	0.530619	0.003996	AT1G20120_P1	2.00454	19.7297	21.7342	0.00102013
AT1G31770;RI:Chr1:11376519:11376773-11376852:11377308:-	0.870878	0.341019	0.529859	0.002997	AT1G31770_JC2	1.39534	15.3709	16.7662	0.00133717
AT4G10060;RI:Chr4:6292562:6292600-6292736:6292883:+	0.7165	0.187205	0.529295	0.0034965	AT4G10060_P1	2.90012	19.2373	22.1374	0.00649287
AT1G43190;RI:Chr1:16277328:16277451-16277642:16277723:-	0.531483	0.0138379	0.517645	0.00549451	AT1G43190_P1	6.395	40.6942	47.0892	0.00626515
AT3G23490;RI:Chr3:8423011:8423012-8423203:8423291:-	0.759868	0.257403	0.502465	0.0034965	AT3G23490.1	38.519	15.3286	53.8476	0.0302463
AT2G30970;RI:Chr2:13178833:13178905-13178978:13179203:+	0.732889	0.234168	0.498722	0.0034965	AT2G30970_JC1	8.47342	42.4335	50.9069	0.0292772
AT2G30970;RI:Chr2:13178833:13178905-13178978:13179203:+	0.732889	0.234168	0.498722	0.0034965	AT2G30970_ID12	6.67599	13.054	19.73	0.0494048
AT3G48120;RI:Chr3:17774050:17774114-17774218:17774385:+	0.72429	0.255552	0.468738	0.0114885	AT3G48120.1	1.85142	8.38882	10.2402	0.0302561
AT4G30690;RI:Chr4:14961811:14961883-14961963:14962055:+	0.504008	0.0375049	0.466503	0.0124875	AT4G30690_P1	2.44945	19.6873	22.1368	0.00222206
AT2G48070;RI:Chr2:19663747:19663864-19664221:19664465:+	0.97535	0.510789	0.464562	0.00499501	AT2G48070.2	0.419869	16.9803	17.4002	0.00362773
AT3G18890;RI:Chr3:6514672:6514830-6514930:6515108:+	1	0.53615	0.46385	0.00599401	AT3G18890_JC2	0	21.0636	21.0636	0.00649036
AT1G06250;RI:Chr1:1914190:1914547-1914615:1914895:-	0.491647	0.0356998	0.455947	0.0134865	AT1G06250.1	3.50404	9.62747	13.1315	0.0317283
AT1G79590;RI:Chr1:29946185:29946280-29946390:29946467:+	0.651315	0.19989	0.451424	0.0304695	AT1G79590_JS1	0.057445	12.419	12.4765	0.00928506
AT2G45990;RI:Chr2:18920624:18920686-18920788:18920864:+	0.607257	0.167536	0.439721	0.00599401	AT2G45990.4	12.8252	6.66064	19.4858	0.00735544
AT5G09400;RI:Chr5:2917557:2917660-2917749:2917805:+	0.564869	0.125395	0.439474	0.00699301	AT5G09400_ID2	6.26992	13.4315	19.7014	0.0247211
AT1G35516;RI:Chr1:13078618:13078929-13079305:13079773:+	0.92378	0.488999	0.434782	0.00549451	AT1G35516.1	1.06785	9.3568	10.4246	0.0462255
AT5G57815;RI:Chr5:23426647:23426764-23427282:23427314:+	0.443694	0.0170371	0.426657	0.016983	AT5G57815_c1	1.40302	32.3873	33.7903	0.00350378
AT5G25280;RI:Chr5:8773734:8775067-8775165:8776594:+	0.683016	0.258212	0.424804	0.00499501	AT5G25280_P1	15.4088	3.11032	18.5191	0.0488084
AT3G05345;RI:Chr3:1523267:1523304-1523379:1523450:-	0.831196	0.408509	0.422687	0.00949051	AT3G05345_ID5	2.27539	9.9034	12.1788	0.00919596
AT5G62980;RI:Chr5:25276378:25276580-25276885:25277301:+	0.658142	0.236262	0.42188	0.00549451	AT5G62980_P1	4.10507	26.4366	30.5417	0.00547486
AT4G25030;RI:Chr4:12864419:12864570-12864706:12864770:+	1	0.581702	0.418298	0.0194805	AT4G25030_P1	8.83868	2.81568	11.6544	0.0176368
AT3G13060;RI:Chr3:4182368:4182913-4182995:4183207:+	0.429086	0.013581	0.415505	0.00649351	AT3G13060_P2	1.96557	10.5722	12.5377	0.0341447
AT5G65640;RI:Chr5:26238240:26238422-26238554:26238721:+	0.425369	0.0138424	0.411527	0.013986	AT5G65640_P1	4.99507	12.9442	17.9393	0.0364856
AT1G07500;RI:Chr1:2304766:2304867-2304909:2305031:-	1	0.590592	0.409408	0.017982	AT1G07500_ID1	14.3558	2.25457	16.6104	0.0335143
AT1G03780;RI:Chr1:947520:947664-947799:948009:-	0.64733	0.253163	0.394167	0.010989	AT1G03780.3	3.09327	10.1145	13.2078	0.0257157
AT1G09270;RI:Chr1:2997455:2997838-2997920:2998222:+	0.835578	0.445627	0.389951	0.0134865	AT1G09270_P1	17.0186	0.351238	17.3699	0.00186372
AT1G09270;RI:Chr1:2997455:2997838-2997920:2998222:+	0.835578	0.445627	0.389951	0.0134865	AT1G09270_P2	4.10737	24.4365	28.5439	0.00938439
AT1G09270;RI:Chr1:2997455:2997838-2997920:2998222:+	0.835578	0.445627	0.389951	0.0134865	AT1G09270_ID10	9.48196	19.4351	28.9171	0.0202636
AT2G03070;RI:Chr2:905474:905662-905786:905824:+	0.465634	0.0890229	0.376611	0.00999001	AT2G03070_c2	5.43901	10.1184	15.5574	0.0155498
AT2G43110;RI:Chr2:17922842:17922914-17923821:17923870:+	0.508863	0.141073	0.36779	0.0114885	AT2G43110_P1	4.55326	18.6108	23.164	0.0171894
AT4G36800;RI:Chr4:17342584:17342698-17342802:17343035:-	0.616947	0.259546	0.357401	0.00499501	AT4G36800_s1	15.4882	38.7906	54.2788	0.00137904
AT5G55130;RI:Chr5:22375220:22375275-22375416:22375508:-	0.354622	0	0.354622	0.026973	AT5G55130_P1	3.14856	13.6258	16.7744	0.00891357
AT4G08980;RI:Chr4:5759466:5760191-5760300:5760569:+	0.993008	0.644059	0.348948	0.0124875	AT4G08980_P4	26.198	10.3747	36.5727	0.0175006
AT5G15460;RI:Chr5:5019973:5020233-5020570:5020926:-	0.501962	0.153524	0.348438	0.024975	AT5G15460_P2	2.49067	9.6349	12.1256	0.0308254
AT5G21170;RI:Chr5:7205562:7205640-7205718:7205915:+	1	0.652293	0.347707	0.00999001	AT5G21170.1	36.3302	12.6513	48.9814	0.0274253
AT1G21170;RI:Chr1:7415969:7416154-7416243:7416371:+	0.337318	0	0.337318	0.0194805	AT1G21170.1	3.90714	10.7272	14.6344	0.00202287
AT1G72680;RI:Chr1:27359866:27359924-27359990:27360151:-	0.861294	0.529653	0.331641	0.00649351	AT1G72680_P1	22.6718	10.697	33.3688	0.0409206
AT2G36120;RI:Chr2:15165213:15165657-15166210:15166542:+	0.877719	0.561223	0.316496	0.00699301	AT2G36120_P1	47.7712	3.97094	51.7422	0.0387876
AT1G78420;RI:Chr1:29505080:29505110-29505206:29505469:+	0.818752	0.504414	0.314339	0.00999001	AT1G78420.2	3.04016	11.3393	14.3795	0.0449633
AT2G30170;RI:Chr2:12880074:12880156-12880227:12880350:-	0.445446	0.132914	0.312532	0.00849151	AT2G30170_P1	2.52696	13.026	15.553	0.0193756
AT2G25620;RI:Chr2:10904373:10904579-10904796:10905287:-	0.30591	0	0.30591	0.042957	AT2G25620_P2	4.13061	19.2032	23.3338	0.02249
AT1G27840;RI:Chr1:9695721:9695767-9695892:9695981:-	0.921858	0.623763	0.298096	0.025974	AT1G27840_P1	10.0905	4.57597	14.6665	0.0269798
AT5G07440;RI:Chr5:2355759:2356015-2356143:2356260:+	0.527544	0.232867	0.294677	0.00849151	AT5G07440_JC12	19.6187	63.7978	83.4165	0.0350142
AT1G23580;RI:Chr1:8357949:8358092-8358178:8358297:-	0.333333	0.0459204	0.287413	0.034965	AT1G23580.1	2.37593	10.2904	12.6663	0.00443542
AT1G69572;RI:Chr1:26161599:26161709-26161796:26162761:+	1	0.71462	0.28538	0.013986	AT1G69572_ID2	15.9225	7.21042	23.1329	0.0240686
AT5G27560;RI:Chr5:9731512:9731632-9731749:9732026:+	0.465327	0.179978	0.285349	0.0134865	AT5G27560_P4	7.02102	15.3651	22.3861	0.0212985
AT4G21910;RI:Chr4:11625309:11625742-11625822:11625883:-	0.419683	0.136294	0.283389	0.012987	AT4G21910.1	15.9695	28.3108	44.2804	0.0014268
AT4G21910;RI:Chr4:11625309:11625742-11625822:11625883:-	0.419683	0.136294	0.283389	0.012987	AT4G21910_ID6	14.7137	4.66222	19.3759	0.00510926
AT1G50120;RI:Chr1:18561728:18562017-18562129:18562596:+	0.57748	0.295855	0.281625	0.0194805	AT1G50120_c2	2.29409	8.01471	10.3088	0.041404
AT3G10160;RI:Chr3:3140522:3140824-3140918:3141076:-	0.290323	0.00875013	0.281573	0.0164835	AT3G10160_P1	5.31085	22.3449	27.6557	0.0233509
AT2G11240;RI:Chr2:4477686:4478592-4483664:4484430:-	1	0.7204	0.2796	0.011988	AT2G11240.1	9.97377	18.7904	28.7642	0.0257834
AT1G11090;RI:Chr1:3702608:3703623-3703748:3703779:+	0.671663	0.392182	0.279482	0.012987	AT1G11090_ID2	4.42168	10.0536	14.4753	0.0497155
AT1G21600;RI:Chr1:7570845:7571021-7571396:7571630:-	0.976854	0.700043	0.276811	0.00949051	AT1G21600_P2	1.55814	27.5562	29.1143	0.00550618
AT1G20030;RI:Chr1:6945425:6945770-6945845:6946547:+	0.269503	0	0.269503	0.0364635	AT1G20030.2	2.50732	8.94515	11.4525	0.0286006
AT3G20920;RI:Chr3:7329934:7330248-7330600:7330751:-	0.276367	0.00801017	0.268357	0.0254745	AT3G20920.1	7.98623	30.3486	38.3348	0.042972
AT3G02490;RI:Chr3:513478:513690-513876:515925:+	0.576949	0.317895	0.259054	0.0274725	AT3G02490_s1	3.11654	7.50952	10.6261	0.0214922
AT1G75860;RI:Chr1:28484844:28485162-28485663:28486077:-	0.675455	0.417063	0.258392	0.0154845	AT1G75860_ID1	10.8699	6.9151	17.785	0.00596925
AT4G37120;RI:Chr4:17487200:17487263-17487334:17487726:+	0.944832	0.688448	0.256384	0.013986	AT4G37120_c2	3.10444	23.3459	26.4504	0.0147382
AT3G58760;RI:Chr3:21728144:21728248-21728449:21729106:+	0.301189	0.0482702	0.252919	0.0344655	AT3G58760_P3	3.0532	8.23606	11.2893	0.0143084
AT2G27900;RI:Chr2:11885125:11885276-11885728:11886013:+	0.328429	0.0766917	0.251737	0.020979	AT2G27900.2	8.16817	13.2304	21.3985	0.0304591
AT5G65440;RI:Chr5:26152122:26152251-26152375:26152463:+	0.575488	0.329172	0.246316	0.0174825	AT5G65440_P1	3.13667	8.59899	11.7357	0.0390553
AT3G49850;RI:Chr3:18488993:18489176-18489363:18489600:+	0.472126	0.226141	0.245984	0.0244755	AT3G49850_P1	5.17986	9.95621	15.1361	0.0229155
AT4G39710;RI:Chr4:18426492:18426775-18427187:18427331:-	0.391766	0.147039	0.244728	0.0134865	AT4G39710_JS2	0.334691	36.2658	36.6005	0.00289526
AT4G16990;RI:Chr4:9564477:9564596-9564677:9564941:+	0.453655	0.209559	0.244095	0.024975	AT4G16990_P9	10.1076	5.28673	15.3943	0.0364073
AT1G65540;RI:Chr1:24364143:24364269-24364431:24364523:-	0.294946	0.0524021	0.242543	0.018981	AT1G65540.1	7.60352	27.8668	35.4703	0.000364379
AT3G59660;RI:Chr3:22034635:22034696-22034784:22034847:-	0.278917	0.041237	0.23768	0.023976	AT3G59660_P1	5.70048	11.8848	17.5853	0.0474629
AT5G43270;RI:Chr5:17360916:17361128-17361309:17361412:-	0.424091	0.186476	0.237615	0.021978	AT5G43270_ID3	11.8048	2.59022	14.395	0.00265425
AT1G33270;RI:Chr1:12068559:12068654-12068829:12068925:-	0.322773	0.086996	0.235777	0.027972	AT1G33270_P1	4.77157	10.2571	15.0287	0.0425307
AT4G23640;RI:Chr4:12320152:12320881-12321313:12321575:-	0.979406	0.744585	0.234821	0.0164835	AT4G23640_P1	13.9209	10.5919	24.5128	0.035167
AT5G17710;RI:Chr5:5839163:5839329-5839486:5839772:-	0.515149	0.283089	0.232059	0.0134865	AT5G17710_JC1	35.773	74.8063	110.579	0.0370629
AT5G40170;RI:Chr5:16064616:16066747-16067208:16067701:-	0.928023	0.699239	0.228784	0.033966	AT5G40170_P1	7.46516	3.85985	11.325	0.0100201
AT4G23470;RI:Chr4:12250810:12250957-12251024:12251396:+	0.914216	0.685891	0.228324	0.0174825	AT4G23470.1	47.8087	22.8777	70.6864	0.00442474
AT3G44200;RI:Chr3:15909896:15911367-15911624:15912040:+	0.336021	0.108559	0.227462	0.02997	AT3G44200_P2	5.68555	8.4272	14.1127	0.00856797
AT4G36780;RI:Chr4:17332269:17333151-17333439:17333540:-	0.696292	0.469117	0.227175	0.012987	AT4G36780_s1	7.88421	14.1343	22.0185	0.0228249
AT3G01490;RI:Chr3:192859:193264-193500:193646:-	0.53605	0.310694	0.225355	0.028971	AT3G01490_JC5	4.00443	7.46657	11.471	0.0174582
AT5G60640;RI:Chr5:24372325:24372411-24372555:24372635:-	0.332272	0.107307	0.224965	0.0194805	AT5G60640_P1	14.6746	42.9835	57.6581	0.0130211
AT5G14240;RI:Chr5:4595928:4596058-4596136:4596395:-	0.585328	0.361293	0.224035	0.015984	AT5G14240_P1	27.2011	19.2557	46.4568	0.0252129
AT5G44320;RI:Chr5:17854547:17855632-17855707:17856740:-	0.99999	0.776817	0.223173	0.00949051	AT5G44320_c1	0.000428333	11.6986	11.6991	0.0185917
AT1G59970;RI:Chr1:22073352:22073556-22073644:22074931:+	0.344045	0.128571	0.215474	0.032967	AT1G59970_ID2	4.59452	9.86817	14.4627	0.0393862
AT3G58990;RI:Chr3:21797058:21797094-21797237:21798303:-	0.411891	0.200083	0.211808	0.033966	AT3G58990_ID2	4.05612	17.2743	21.3304	0.0203018
AT2G25760;RI:Chr2:10984190:10984544-10984667:10985177:-	0.318316	0.106977	0.21134	0.020979	AT2G25760_c1	7.72079	22.65	30.3708	0.000902727
AT3G16270;RI:Chr3:5516499:5516682-5517266:5517606:+	0.563991	0.354897	0.209095	0.020979	AT3G16270_P3	6.94961	12.6905	19.6401	0.0016744
AT3G63510;RI:Chr3:23452361:23452441-23452515:23452805:+	0.359328	0.150344	0.208984	0.024975	AT3G63510.1	1.85545	9.46552	11.321	0.0365587
AT2G25760;RI:Chr2:10987353:10987424-10987575:10987630:-	0.314827	0.106977	0.20785	0.0214785	AT2G25760_c1	7.72079	22.65	30.3708	0.000902727
AT1G30590;RI:Chr1:10838550:10838783-10838877:10838954:-	0.395536	0.187765	0.207771	0.0254745	AT1G30590_JC1	1.28822	9.06453	10.3528	0.023521
AT1G65370;RI:Chr1:24285594:24285757-24285873:24285924:-	0.999995	0.798316	0.201679	0.016983	AT1G65370_P1	8.06812	69.3831	77.4512	0.00233402
AT3G15660;RI:Chr3:5309312:5309449-5309527:5309581:-	0.434207	0.233613	0.200595	0.016983	AT3G15660_ID1	4.11516	12.8671	16.9822	0.0122366
AT3G23790;RI:Chr3:8575051:8575131-8575266:8575420:+	0.386027	0.187657	0.19837	0.0424575	AT3G23790_c3	3.90885	11.0332	14.9421	0.0333525
AT2G01890;RI:Chr2:398968:399110-399207:399338:-	0.300244	0.103758	0.196486	0.043956	AT2G01890_JC5	3.92784	6.55885	10.4867	0.0285283
AT4G30690;RI:Chr4:14961963:14962055-14962161:14962466:+	0.243916	0.0499921	0.193924	0.0194805	AT4G30690_P1	2.44945	19.6873	22.1368	0.00222206
AT5G42825;RI:Chr5:17171807:17172160-17172436:17172800:+	0.872874	0.67914	0.193734	0.0234765	AT5G42825_P1	15.2016	7.27993	22.4815	0.0265879
AT2G43370;RI:Chr2:18014532:18014607-18014707:18014785:+	0.283116	0.0922599	0.190856	0.035964	AT2G43370_P1	3.04838	8.96572	12.0141	0.0339871
AT5G27270;RI:Chr5:9608521:9608608-9608701:9608822:+	0.21706	0.0270399	0.19002	0.0374625	AT5G27270_P1	2.12684	8.61628	10.7431	0.00225096
AT5G65080;RI:Chr5:26002104:26002258-26002406:26002619:+	0.445183	0.25529	0.189893	0.044955	AT5G65080_JC4	2.36272	7.78202	10.1447	0.0235121
AT1G24070;RI:Chr1:8516948:8517147-8517575:8517688:-	0.276368	0.0897537	0.186614	0.0214785	AT1G24070_ID14	2.54134	11.7337	14.275	0.0192372
AT1G24070;RI:Chr1:8516948:8517147-8517575:8517688:-	0.276368	0.0897537	0.186614	0.0214785	AT1G24070_P1	2.78195	8.45742	11.2394	0.0229094
AT4G01690;RI:Chr4:732010:732033-732127:732433:+	0.57036	0.386238	0.184122	0.028971	AT4G01690.2	12.7174	33.3961	46.1135	0.0488482
AT1G51560;RI:Chr1:19120524:19120615-19120718:19120795:-	0.256506	0.0736939	0.182812	0.027972	AT1G51560_P1	5.56916	12.5347	18.1039	0.00713133
AT2G36120;RI:Chr2:15165213:15165675-15166153:15166542:+	0.999999	0.818775	0.181224	0.026973	AT2G36120_P1	47.7712	3.97094	51.7422	0.0387876
AT5G21150;RI:Chr5:7194615:7194712-7194778:7194875:+	0.348005	0.169544	0.178461	0.0264735	AT5G21150_P1	9.79693	19.6819	29.4788	0.0187329
AT4G31580;RI:Chr4:15308028:15308253-15308359:15309081:+	0.397503	0.220662	0.176841	0.0204795	AT4G31580_JC1	32.9781	77.8069	110.785	0.0143043
AT2G21195;RI:Chr2:9083144:9083261-9083339:9083392:+	0.631634	0.455468	0.176166	0.0254745	AT2G21195_ID4	11.1917	21.9267	33.1184	0.0273292
AT2G44640;RI:Chr2:18417170:18417358-18417455:18417557:+	1	0.825278	0.174722	0.021978	AT2G44640.1	8.70036	19.4341	28.1345	0.0132976
AT5G19010;RI:Chr5:6347653:6347729-6347921:6348278:-	0.449652	0.28024	0.169412	0.028971	AT5G19010.1	10.2097	4.03471	14.2444	0.0487896
AT3G16400;RI:Chr3:5567383:5567440-5567945:5568545:+	0.459979	0.295095	0.164884	0.0324675	AT3G16400_ID5	16.4393	35.9715	52.4109	0.0170489
AT4G11320;RI:Chr4:6888585:6888842-6889467:6889879:+	0.870209	0.705337	0.164873	0.023976	AT4G11320_P1	46.1051	81.128	127.233	0.00332546
AT5G14030;RI:Chr5:4528134:4528278-4529428:4529614:+	0.255511	0.0909561	0.164555	0.027972	AT5G14030.3	57.1584	171.185	228.343	0.0100401
AT1G01790;RI:Chr1:284350:284635-284722:286351:+	0.290947	0.13182	0.159127	0.038961	AT1G01790_P1	1.66963	12.6946	14.3642	0.0111
AT5G14060;RI:Chr5:4538343:4538465-4538548:4538664:+	0.217693	0.0595697	0.158124	0.0204795	AT5G14060_P3	9.58924	3.06222	12.6515	0.0126423
AT5G14060;RI:Chr5:4538343:4538465-4538548:4538664:+	0.217693	0.0595697	0.158124	0.0204795	AT5G14060_P1	20.0306	30.453	50.4836	0.0413085
AT3G59660;RI:Chr3:22036553:22036669-22036750:22036870:-	0.186585	0.0304644	0.156121	0.038961	AT3G59660_P1	5.70048	11.8848	17.5853	0.0474629
AT2G30970;RI:Chr2:13178833:13178905-13178984:13179203:+	0.896012	0.741959	0.154053	0.0324675	AT2G30970_ID12	6.67599	13.054	19.73	0.0494048
AT1G24070;RI:Chr1:8517575:8517688-8518079:8518414:-	0.234285	0.0828098	0.151475	0.0444555	AT1G24070_ID14	2.54134	11.7337	14.275	0.0192372
AT1G23800;RI:Chr1:8412734:8412871-8412964:8413101:-	0.164271	0.0130718	0.1512	0.041958	AT1G23800_P1	6.11559	15.4179	21.5335	0.0104074
AT2G45860;RI:Chr2:18874566:18874773-18874888:18875032:-	0.208016	0.0574277	0.150588	0.0324675	AT2G45860_c1	71.1538	129.224	200.378	0.0280879
AT4G18390;RI:Chr4:10162922:10164334-10164569:10164677:-	0.26298	0.113741	0.149239	0.045954	AT4G18390.2	5.85736	9.99835	15.8557	0.00150214
AT3G15010;RI:Chr3:5052725:5054062-5054606:5056017:+	0.648966	0.500305	0.148661	0.042957	AT3G15010_P2	4.202	6.56243	10.7644	0.0286587
AT1G04810;RI:Chr1:1350080:1350138-1350280:1350449:+	0.204422	0.0560705	0.148352	0.0324675	AT1G04810_c1	15.793	21.3283	37.1213	0.00909394
AT2G40400;RI:Chr2:16872423:16872592-16873088:16873338:+	0.451802	0.304748	0.147054	0.040959	AT2G40400_JS1	5.85069	11.1936	17.0443	0.0157217
AT4G00050;RI:Chr4:17639:17954-18030:18513:+	0.164148	0.0172221	0.146926	0.0284715	AT4G00050_P1	20.4115	11.1912	31.6027	0.0274062
AT5G04900;RI:Chr5:1436658:1436708-1436784:1436825:+	0.177653	0.031875	0.145778	0.042957	AT5G04900_P1	2.7341	18.6011	21.3352	0.000630142
AT1G15440;RI:Chr1:5308219:5308843-5309148:5309563:-	0.983801	0.839132	0.14467	0.036963	AT1G15440_P1	10.4289	15.2807	25.7096	0.00531935
AT2G36250;RI:Chr2:15199300:15199841-15200469:15200603:-	0.234366	0.0917498	0.142616	0.030969	AT2G36250_P4	13.6202	30.8453	44.4655	0.0229544
AT5G35630;RI:Chr5:13831206:13831348-13831447:13831507:+	0.961609	0.822547	0.139062	0.0314685	AT5G35630_s1	21.901	120.165	142.066	0.0466225
AT5G35630;RI:Chr5:13832621:13832758-13832827:13832872:+	0.961609	0.822547	0.139062	0.0314685	AT5G35630_s1	21.901	120.165	142.066	0.0466225
AT5G66530;RI:Chr5:26555508:26555647-26555759:26555859:-	0.241847	0.103407	0.13844	0.0264735	AT5G66530.2	14.6658	47.8938	62.5596	0.00309031
AT2G36120;RI:Chr2:15165213:15166056-15166153:15166542:+	0.867701	0.731481	0.13622	0.031968	AT2G36120_P1	47.7712	3.97094	51.7422	0.0387876
AT1G53910;RI:Chr1:20135800:20136597-20136712:20137013:+	0.991997	0.856733	0.135264	0.0244755	AT1G53910_P2	0.639355	10.6901	11.3295	0.0488304
AT1G35780;RI:Chr1:13277193:13277405-13277724:13278023:-	0.276035	0.141497	0.134538	0.033966	AT1G35780_c1	21.3018	34.7361	56.0379	0.00216733
AT2G37710;RI:Chr2:15814531:15816373-15816565:15817139:-	0.288487	0.156083	0.132404	0.0254745	AT2G37710_c1	29.8263	14.8575	44.6838	0.00380849
AT5G65280;RI:Chr5:26086794:26087020-26087179:26087290:-	0.195564	0.0637058	0.131858	0.0254745	AT5G65280.1	16.7775	33.3499	50.1274	0.000492924
AT5G26780;RI:Chr5:9421577:9421773-9421862:9422228:+	0.222726	0.0909393	0.131787	0.035964	AT5G26780_P1	21.3611	34.212	55.5731	0.00249178
AT4G11830;RI:Chr4:7116691:7116888-7116967:7117115:-	0.148229	0.0169285	0.131301	0.03996	AT4G11830.2	5.68156	19.5792	25.2607	0.00819102
AT5G26610;RI:Chr5:9375900:9376054-9376196:9376339:+	0.411891	0.280881	0.131011	0.037962	AT5G26610.3	6.11703	13.8892	20.0063	0.00466955
AT5G26610;RI:Chr5:9375900:9376054-9376196:9376339:+	0.411891	0.280881	0.131011	0.037962	AT5G26610.1	6.33242	19.2895	25.6219	0.0137429
AT5G26610;RI:Chr5:9375900:9376054-9376196:9376339:+	0.411891	0.280881	0.131011	0.037962	AT5G26610_ID9	3.66792	7.25287	10.9208	0.0269408
AT5G03415;RI:Chr5:844336:844404-844504:844602:+	0.21033	0.0830262	0.127304	0.0494505	AT5G03415_P1	5.88114	10.701	16.5822	0.0419129
AT1G18840;RI:Chr1:6504071:6504258-6504423:6504567:-	0.223434	0.0969527	0.126481	0.0364635	AT1G18840_c3	8.86632	18.0861	26.9525	0.00890426
AT5G17270;RI:Chr5:5680523:5680661-5681073:5681404:+	0.185506	0.0590565	0.12645	0.0484515	AT5G17270_P1	7.61777	12.7307	20.3485	0.0210307
AT5G07530;RI:Chr5:2382381:2383138-2383205:2383890:-	0.753645	0.631663	0.121982	0.0354645	AT5G07530_P3	189.316	399.919	589.235	0.0133936
AT5G58100;RI:Chr5:23507337:23507448-23507540:23507896:+	0.167573	0.0466106	0.120962	0.031968	AT5G58100_P1	13.8382	30.5941	44.4323	0.037993
AT2G25840;RI:Chr2:11022707:11022779-11022884:11022919:+	0.794922	0.675219	0.119704	0.0304695	AT2G25840_ID11	2.71776	10.8748	13.5925	0.0454146
AT2G25840;RI:Chr2:11022707:11022779-11022884:11022919:+	0.794922	0.675219	0.119704	0.0304695	AT2G25840.1	6.85803	23.3833	30.2413	0.045996
AT5G17550;RI:Chr5:5787954:5787993-5788121:5788304:-	0.153239	0.0343367	0.118902	0.041958	AT5G17550_P1	13.0308	21.8662	34.897	0.0339004
AT5G25280;RI:Chr5:8773734:8775044-8775165:8776594:+	0.252864	0.134207	0.118656	0.038961	AT5G25280_P1	15.4088	3.11032	18.5191	0.0488084
AT3G05970;RI:Chr3:1787403:1787506-1787735:1787821:-	0.14442	0.032636	0.111784	0.0394605	AT3G05970_P1	18.8985	37.1831	56.0816	0.00660803
AT4G39260;RI:Chr4:18274315:18274567-18274851:18275216:-	1	0.889241	0.110759	0.0294705	AT4G39260_s1	14.1031	30.9341	45.0371	0.00735833
AT5G08640;RI:Chr5:2804960:2805227-2805399:2805606:+	0.902254	0.791702	0.110552	0.0364635	AT5G08640_P1	120.546	181.2	301.746	0.0113955
AT2G45440;RI:Chr2:18730840:18731379-18731736:18731819:+	0.104338	0	0.104338	0.0484515	AT2G45440_P1	9.23837	37.8211	47.0594	0.0240373
AT4G32180;RI:Chr4:15539477:15539559-15539677:15539725:-	0.208445	0.105391	0.103054	0.0394605	AT4G32180_P1	19.7188	28.5396	48.2584	0.0205597
AT1G28710;RI:Chr1:10087894:10088067-10088717:10088776:-	0.187626	0.085281	0.102345	0.041958	AT1G28710_P3	11.4629	19.9473	31.4101	0.000100818
AT4G29070;RI:Chr4:14322109:14322346-14322479:14322760:+	0.845235	0.743088	0.102147	0.0354645	AT4G29070_P1	43.8969	25.8316	69.7285	0.0386942
AT1G23240;RI:Chr1:8254051:8254152-8254440:8254637:-	0.152732	0.0519988	0.100733	0.027972	AT1G23240_P1	13.4818	59.8386	73.3203	0.00328119
AT5G46280;RI:Chr5:18770049:18770268-18770359:18770561:-	0.100142	0	0.100142	0.0374625	AT5G46280_P1	14.633	24.3132	38.9462	0.0151564
AT3G11560;RI:Chr3:3643631:3643734-3643859:3643925:+	0.108917	0.00907161	0.0998455	0.037962	AT3G11560_ID11	12.0547	31.3113	43.366	0.00658238
AT1G56070;RI:Chr1:20967652:20968976-20970237:20970685:-	0.986719	0.887485	0.099234	0.0374625	AT1G56070_P1	299.493	450.27	749.763	0.00575281
AT2G39800;RI:Chr2:16598072:16598156-16598254:16598597:-	0.136221	0.0389259	0.0972951	0.03996	AT2G39800.4	97.5045	124.769	222.274	0.0243539
AT1G29465;RI:Chr1:10308520:10308815-10309575:10309896:+	0.460538	0.363702	0.0968361	0.040959	AT1G29465_ID3	14.1348	6.58378	20.7185	0.00984949
AT1G25230;RI:Chr1:8841870:8842026-8842095:8842445:-	0.192274	0.0971184	0.0951555	0.0354645	AT1G25230_P3	21.6303	30.7747	52.405	0.00202718
AT5G02810;RI:Chr5:640622:640755-640889:641050:-	0.228869	0.133832	0.0950374	0.0294705	AT5G02810_JS7	10.591	0.99556	11.5866	0.03868
AT1G79110;RI:Chr1:29759030:29759400-29759490:29759922:+	0.129256	0.0369811	0.0922751	0.0374625	AT1G79110_P2	11.7066	28.6705	40.377	0.0193446
AT3G08680;RI:Chr3:2637432:2637854-2637935:2637978:+	0.250501	0.158719	0.0917818	0.043956	AT3G08680.1	23.1593	32.6104	55.7697	0.0401911
AT5G55070;RI:Chr5:22350218:22350467-22350982:22351168:+	0.27528	0.185876	0.0894039	0.0464535	AT5G55070_P2	20.6976	45.4331	66.1307	6.70333e-06
AT1G28710;RI:Chr1:10089288:10089535-10089678:10089772:-	0.214603	0.129347	0.0852566	0.0499501	AT1G28710_P3	11.4629	19.9473	31.4101	0.000100818
AT1G79110;RI:Chr1:29759490:29759922-29760008:29760789:+	0.24049	0.155264	0.0852264	0.0384615	AT1G79110_P2	11.7066	28.6705	40.377	0.0193446
AT1G52150;RI:Chr1:19409688:19410059-19410139:19410288:-	0.15916	0.0748256	0.0843343	0.043956	AT1G52150_P1	4.03702	11.2	15.237	0.021014
AT5G48630;RI:Chr5:19722972:19723078-19723169:19723234:-	0.0905864	0.00823034	0.0823561	0.0384615	AT5G48630.1	15.135	25.1276	40.2626	0.0369199
AT3G53560;RI:Chr3:19859627:19860348-19860563:19861112:-	0.999829	0.918633	0.0811953	0.0364635	AT3G53560.1	19.4797	36.5137	55.9934	0.00714438
AT5G13980;RI:Chr5:4514092:4514415-4514644:4514666:+	0.135419	0.0543521	0.0810671	0.0499501	AT5G13980_P2	16.5215	59.8984	76.4198	1.8071e-05
AT5G34850;RI:Chr5:13108154:13108365-13108443:13108550:-	0.687897	0.607057	0.0808409	0.047952	AT5G34850_c1	26.271	0.565769	26.8367	0.00421783
AT5G02810;RI:Chr5:640889:640928-641016:641050:-	0.932314	0.853027	0.0792866	0.0464535	AT5G02810_JS7	10.591	0.99556	11.5866	0.03868
AT3G50770;RI:Chr3:18873904:18874218-18874336:18874836:+	0.282087	0.203319	0.0787682	0.042957	AT3G50770_c1	66.0557	16.5291	82.5848	0.000544502
AT3G50770;RI:Chr3:18873904:18874218-18874336:18874836:+	0.282087	0.203319	0.0787682	0.042957	AT3G50770_P1	25.744	4.17089	29.9149	0.000711389
AT5G66470;RI:Chr5:26541562:26541752-26541925:26542072:-	0.207716	0.131543	0.0761727	0.038961	AT5G66470_P2	16.797	41.3173	58.1143	0.0251723
AT2G32700;RI:Chr2:13870117:13870261-13870343:13870452:+	0.575185	0.499392	0.0757924	0.0424575	AT2G32700_ID2	4.59703	14.5993	19.1963	0.0219776
AT2G32700;RI:Chr2:13870117:13870261-13870343:13870452:+	0.575185	0.499392	0.0757924	0.0424575	AT2G32700_ID57	1.26379	9.5166	10.7804	0.0345109
AT1G54340;RI:Chr1:20285657:20285691-20285797:20285939:+	0.115532	0.0416386	0.0738935	0.0454545	AT1G54340_P1	20.8918	32.9299	53.8217	0.0374442
AT5G44630;RI:Chr5:18004668:18004806-18004881:18005129:+	0.112929	0.0391003	0.0738285	0.0474525	AT5G44630_P1	16.4552	25.9875	42.4427	0.021132
AT5G49510;RI:Chr5:20082367:20082495-20082737:20083042:+	1	0.926724	0.073276	0.0484515	AT5G49510_P1	15.1102	32.0717	47.1819	0.00833505
AT5G15090;RI:Chr5:4888964:4889170-4889523:4889941:-	0.379264	0.309497	0.0697674	0.041958	AT5G15090.2	34.39	63.8692	98.2592	0.0267434
AT5G16880;RI:Chr5:5550834:5550909-5550987:5551509:+	0.997312	0.92888	0.0684318	0.0474525	AT5G16880_P2	53.5196	38.5273	92.0469	0.0333936
AT3G56130;RI:Chr3:20827623:20827693-20827901:20827954:+	0.183917	0.118653	0.0652634	0.046953	AT3G56130_P1	14.3393	37.5346	51.8738	0.0316084
AT2G39730;RI:Chr2:16573301:16573385-16573481:16573692:-	0.221192	0.157987	0.0632055	0.045954	AT2G39730_JC4	2060.31	1739.28	3799.59	0.00627251
AT2G39730;RI:Chr2:16573301:16573385-16573481:16573692:-	0.221192	0.157987	0.0632055	0.045954	AT2G39730.3	54.8905	33.7368	88.6273	0.0128274
AT2G39730;RI:Chr2:16573301:16573385-16573481:16573692:-	0.221192	0.157987	0.0632055	0.045954	AT2G39730_P2	529.929	298.076	828.006	0.0394332
AT4G31990;RI:Chr4:15470744:15470911-15471083:15471205:-	0.795348	0.739654	0.0556942	0.0484515	AT4G31990_P2	32.8916	69.4351	102.327	0.017375
AT5G22640;RI:Chr5:7531651:7531717-7531988:7532091:+	0.0815097	0.0335966	0.0479131	0.0474525	AT5G22640_P1	51.5412	82.0452	133.586	0.00558081
AT2G16700;RI:Chr2:7244435:7244537-7244626:7244737:+	0.0163241	0.0670494	-0.0507253	0.045954	AT2G16700_s1	41.0298	21.7557	62.7855	4.46055e-05
AT1G80410;RI:Chr1:30227485:30227832-30227975:30228162:-	0.943797	1	-0.0562029	0.048951	AT1G80410_P1	20.4836	33.5857	54.0693	0.00291525
AT5G20920;RI:Chr5:7094611:7094714-7094803:7095065:-	0.0331358	0.0915882	-0.0584524	0.045954	AT5G20920_P1	1.7529	8.92835	10.6813	0.0483341
AT1G68020;RI:Chr1:25497290:25499513-25499591:25499864:+	0.0344642	0.099452	-0.0649878	0.0484515	AT1G68020.2	31.6437	22.2099	53.8535	0.0491669
AT5G60800;RI:Chr5:24460719:24460882-24461120:24461492:-	0.877507	0.943497	-0.0659902	0.0474525	AT5G60800_P1	58.6495	13.0366	71.6861	0.0102453
AT3G16950;RI:Chr3:5786385:5786690-5786785:5786811:-	0.84807	0.915303	-0.0672334	0.0444555	AT3G16950_ID4	10.2461	17.1072	27.3533	0.0337859
AT3G16950;RI:Chr3:5786385:5786690-5786785:5786811:-	0.84807	0.915303	-0.0672334	0.0444555	AT3G16950.1	10.2461	17.1072	27.3533	0.0337859
AT1G14900;RI:Chr1:5138116:5138739-5138953:5139195:-	0.92948	0.998038	-0.0685585	0.046953	AT1G14900_P1	45.783	83.6541	129.437	0.038434
AT3G54620;RI:Chr3:20219065:20219251-20219718:20219778:-	0.0248274	0.0945526	-0.0697252	0.0499501	AT3G54620_c2	27.3497	11.805	39.1547	0.0169288
AT5G25390;RI:Chr5:8820458:8820716-8821252:8822062:+	0.0503393	0.124144	-0.0738043	0.0499501	AT5G25390_P2	38.035	20.2882	58.3232	0.0228644
AT2G35830;RI:Chr2:15052667:15053009-15053086:15053276:+	0.0153374	0.0924655	-0.0771281	0.0384615	AT2G35830_P2	33.3103	20.1131	53.4234	0.0408022
AT4G39260;RI:Chr4:18273829:18274266-18274417:18274567:-	0.917929	0.997619	-0.0796893	0.0499501	AT4G39260_ID8	5.23171	9.92862	15.1603	0.031976
AT5G08760;RI:Chr5:2854857:2855043-2855220:2855282:+	0.0296568	0.10935	-0.0796936	0.0494505	AT5G08760_P1	53.7715	17.7894	71.561	0.00892896
AT4G24830;RI:Chr4:12792827:12793344-12793477:12793637:-	0.668329	0.748137	-0.0798078	0.0444555	AT4G24830_P1	25.1745	55.8131	80.9876	0.00678853
AT2G05380;RI:Chr2:1967543:1967635-1967696:1968142:+	0.918673	1	-0.0813271	0.0464535	AT2G05380_P3	181.407	73.5773	254.985	0.0071479
AT4G16520;RI:Chr4:9308346:9308403-9308524:9308669:-	0.0629095	0.144592	-0.0816828	0.0404595	AT4G16520_JS1	66.9319	39.9667	106.899	0.00120973
AT4G00026;RI:Chr4:12924:12959-13172:13361:-	0	0.0826705	-0.0826705	0.0404595	AT4G00026_P1	16.2283	22.784	39.0123	0.0441358
AT1G79970;RI:Chr1:30082703:30082890-30083024:30083395:+	0.219702	0.305659	-0.0859567	0.048951	AT1G79970_P1	6.40377	11.6052	18.009	0.0454613
AT5G45040;RI:Chr5:18176566:18176701-18176789:18176888:-	0.0257866	0.113685	-0.0878979	0.0484515	AT5G45040.1	14.418	21.8367	36.2547	0.0254972
AT1G01510;RI:Chr1:189765:189861-190035:190231:+	0.532449	0.620693	-0.0882438	0.036963	AT1G01510.1	14.7389	20.4935	35.2324	0.0222968
AT2G22795;RI:Chr2:9697131:9699026-9699093:9699597:-	0.833855	0.922599	-0.0887445	0.0434565	AT2G22795_P1	48.12	65.7975	113.917	0.0295894
AT3G02760;RI:Chr3:597105:597297-597567:597896:-	0.776067	0.866169	-0.0901028	0.0324675	AT3G02760_P1	29.5264	45.2124	74.7388	0.0348683
AT1G07920;RI:Chr1:2456114:2456148-2456645:2457321:+	0.780769	0.874268	-0.0934992	0.0414585	AT1G07920_P1	209.986	417.929	627.915	0.0044401
AT1G19850;RI:Chr1:6886867:6887044-6887381:6887485:+	0.170512	0.264666	-0.094154	0.033966	AT1G19850.1	4.48724	7.66599	12.1532	0.0194185
AT4G08980;RI:Chr4:5758014:5758220-5758982:5759303:+	0.12742	0.22199	-0.0945694	0.041958	AT4G08980_P4	26.198	10.3747	36.5727	0.0175006
AT3G13400;RI:Chr3:4354923:4355112-4355247:4355504:+	0.754703	0.850883	-0.0961797	0.041958	AT3G13400_P2	155.762	219.638	375.401	0.0358516
AT4G29010;RI:Chr4:14301920:14302030-14302137:14302287:-	0.0964924	0.193543	-0.0970507	0.026973	AT4G29010_JS5	57.4206	72.7966	130.217	0.00112915
AT2G11910;RI:Chr2:4807048:4807166-4807277:4807441:-	0.212355	0.311062	-0.0987071	0.0474525	AT2G11910_P1	59.6168	102.803	162.42	0.0191994
AT4G00355;RI:Chr4:155192:155902-155986:156376:+	0.0116131	0.110753	-0.0991398	0.0404595	AT4G00355_P2	23.7556	14.0137	37.7694	0.0187709
AT1G59124;RI:Chr1:21818022:21819547-21819636:21820839:+	0.139253	0.238535	-0.099282	0.0344655	AT1G59124_P1	29.1138	21.3944	50.5082	0.0317724
AT5G16760;RI:Chr5:5509597:5510132-5510221:5511322:+	0.900139	1	-0.0998611	0.038961	AT5G16760_P1	17.0255	28.5293	45.5548	0.0362481
AT2G36390;RI:Chr2:15266569:15266649-15266739:15266855:+	0.101458	0.201901	-0.100443	0.038961	AT2G36390_P1	7.61817	34.5363	42.1545	0.0231658
AT1G58807;RI:Chr1:21781764:21783289-21783378:21784581:+	0.133654	0.234968	-0.101314	0.028971	AT1G58807_P2	29.1272	21.415	50.5422	0.0323376
AT4G36920;RI:Chr4:17400610:17400702-17400976:17401443:+	0.0424611	0.145711	-0.10325	0.0454545	AT4G36920.2	12.3334	16.1021	28.4355	0.0412791
AT2G28800;RI:Chr2:12358784:12358944-12359035:12359568:-	0.59597	0.700956	-0.104986	0.0414585	AT2G28800.4	3.76152	23.0728	26.8343	0.0305932
AT2G04039;RI:Chr2:1333133:1333565-1333640:1333703:+	0.0795402	0.185644	-0.106103	0.0454545	AT2G04039_P1	17.3914	11.9669	29.3583	0.010359
AT2G05380;RI:Chr2:1967543:1967635-1967717:1968142:+	0.862029	0.971872	-0.109844	0.0364635	AT2G05380_P3	181.407	73.5773	254.985	0.0071479
AT1G49010;RI:Chr1:18132545:18133138-18133259:18134017:+	0.105006	0.215887	-0.110881	0.0414585	AT1G49010_ID1	4.54683	6.81288	11.3597	0.0212121
AT1G49010;RI:Chr1:18132545:18133138-18133259:18134017:+	0.105006	0.215887	-0.110881	0.0414585	AT1G49010_P1	38.8166	25.1168	63.9335	0.0383275
AT5G45510;RI:Chr5:18445187:18445665-18448513:18448755:+	0.442215	0.555038	-0.112823	0.0294705	AT5G45510_P1	31.3517	16.3861	47.7378	9.17213e-05
AT5G45510;RI:Chr5:18445187:18445665-18448513:18448755:+	0.442215	0.555038	-0.112823	0.0294705	AT5G45510_s4	42.1841	15.1502	57.3343	0.0186105
AT4G34710;RI:Chr4:16560030:16562465-16562563:16563044:-	0.176511	0.291275	-0.114764	0.0384615	AT4G34710_P1	16.8487	49.6848	66.5335	0.0159489
AT1G28330;RI:Chr1:9933786:9934288-9934451:9934566:-	0.187375	0.302562	-0.115187	0.0334665	AT1G28330_ID1	43.6041	21.7008	65.305	0.037941
AT2G28540;RI:Chr2:12223119:12223333-12223420:12223873:+	0.839021	0.958635	-0.119614	0.034965	AT2G28540_s1	9.44676	14.7693	24.2161	0.0374225
AT5G65050;RI:Chr5:25984941:25985002-25985089:25985188:+	0.126997	0.248183	-0.121187	0.0344655	AT5G65050_JS1	12.1428	16.7789	28.9217	0.00790143
AT1G66970;RI:Chr1:24994586:24994814-24995007:24995203:-	0.82105	0.946583	-0.125532	0.031968	AT1G66970_P1	40.9499	12.4861	53.436	0.000547931
AT3G17650;RI:Chr3:6035960:6037255-6037339:6037349:+	0.0257391	0.151372	-0.125633	0.037962	AT3G17650_P2	15.5264	12.9975	28.5238	0.0309754
AT1G50250;RI:Chr1:18615605:18615975-18616670:18617155:-	0.5018	0.627701	-0.125902	0.0234765	AT1G50250_P1	47.8682	38.0288	85.897	0.0106665
AT1G50250;RI:Chr1:18615605:18615975-18616670:18617155:-	0.5018	0.627701	-0.125902	0.0234765	AT1G50250_c1	47.8682	23.5536	71.4218	0.0323217
AT3G22170;RI:Chr3:7822947:7823015-7823100:7823156:-	0	0.126195	-0.126195	0.0334665	AT3G22170_P2	15.9411	6.29139	22.2325	0.0167696
AT4G30310;RI:Chr4:14832194:14832273-14832352:14832469:+	0.416249	0.543486	-0.127237	0.037962	AT4G30310_P4	5.89447	13.0748	18.9693	0.0241827
AT5G48380;RI:Chr5:19605693:19606156-19606556:19606618:-	0.372712	0.508397	-0.135685	0.0304695	AT5G48380_c1	22.5259	6.38351	28.9094	0.00471388
AT4G00740;RI:Chr4:306869:307358-307769:308037:-	0.519515	0.655278	-0.135763	0.0354645	AT4G00740_P1	4.93684	11.6537	16.5905	0.0356714
AT3G63310;RI:Chr3:23388451:23388564-23388642:23388985:-	0.0768753	0.215395	-0.138519	0.0294705	AT3G63310.1	26.1166	17.4873	43.6039	0.00775632
AT5G02290;RI:Chr5:472346:472440-472619:472907:-	0.128191	0.267499	-0.139308	0.0284715	AT5G02290_P2	26.4518	11.6228	38.0746	1.48784e-05
AT1G28060;RI:Chr1:9779757:9779825-9779905:9780038:+	0.727757	0.86812	-0.140363	0.031968	AT1G28060.1	24.4029	42.5407	66.9436	0.0352838
AT1G79690;RI:Chr1:29985046:29985242-29985332:29985424:+	0.538194	0.678568	-0.140375	0.0304695	AT1G79690_P1	12.8841	24.0318	36.916	5.00367e-05
AT3G17470;RI:Chr3:5980433:5981365-5981437:5981727:+	0.0241669	0.165905	-0.141738	0.040959	AT3G17470_P2	16.968	8.40058	25.3685	0.0420984
AT2G23810;RI:Chr2:10136846:10137027-10137392:10137595:-	0.320313	0.466832	-0.14652	0.0334665	AT2G23810_ID1	40.6685	11.2115	51.88	0.00135455
AT2G23810;RI:Chr2:10136846:10137027-10137392:10137595:-	0.320313	0.466832	-0.14652	0.0334665	AT2G23810_P1	19.025	9.69903	28.724	0.00932391
AT2G15240;RI:Chr2:6615456:6615669-6615921:6616044:-	0.529907	0.676573	-0.146666	0.031968	AT2G15240_P1	8.42208	12.8791	21.3012	0.0445597
AT5G40490;RI:Chr5:16226752:16227076-16227374:16227757:+	0.710311	0.859704	-0.149393	0.0334665	AT5G40490_P2	3.58686	7.43817	11.025	0.00642817
AT1G25530;RI:Chr1:8967146:8967291-8967359:8967562:-	0	0.150028	-0.150028	0.0404595	AT1G25530_P1	17.4502	8.63618	26.0864	0.0129485
AT1G66180;RI:Chr1:24647121:24647710-24647802:24648839:+	0.109199	0.260052	-0.150853	0.033966	AT1G66180_P1	4.03776	9.43764	13.4754	0.00449047
AT1G66180;RI:Chr1:24647121:24647710-24647802:24648839:+	0.109199	0.260052	-0.150853	0.033966	AT1G66180_s1	32.4537	26.7847	59.2384	0.0433269
AT5G42270;RI:Chr5:16902462:16902852-16903512:16903948:+	0.387184	0.538466	-0.151282	0.032967	AT5G42270_P1	95.8444	136.075	231.919	0.0243574
AT5G42270;RI:Chr5:16902462:16902852-16903512:16903948:+	0.387184	0.538466	-0.151282	0.032967	AT5G42270_ID13	155.395	117.185	272.58	0.031742
AT5G26680;RI:Chr5:9311359:9311432-9311808:9311956:-	0.189514	0.342132	-0.152618	0.0354645	AT5G26680_c1	6.57746	11.6078	18.1853	0.00357167
AT1G64710;RI:Chr1:24044545:24044719-24044801:24044937:+	0.0169302	0.170191	-0.153261	0.0444555	AT1G64710.1	17.8828	4.98898	22.8718	2.98221e-05
AT1G55000;RI:Chr1:20515783:20516205-20516272:20516558:+	0.81366	0.975723	-0.162063	0.025974	AT1G55000_P1	21.8371	12.3028	34.1399	0.0414535
AT3G11560;RI:Chr3:3645390:3645708-3645794:3646061:+	0.830377	0.998938	-0.168561	0.0274725	AT3G11560_ID11	12.0547	31.3113	43.366	0.00658238
AT1G54115;RI:Chr1:20201806:20201963-20202613:20204412:+	0.400666	0.570618	-0.169952	0.035964	AT1G54115_JC1	7.30418	4.50593	11.8101	0.0131848
AT1G80030;RI:Chr1:30104552:30105250-30105341:30105443:-	0.371547	0.543371	-0.171824	0.031968	AT1G80030_ID6	2.74906	10.3077	13.0567	0.00885263
AT1G58602;RI:Chr1:21761385:21763787-21763878:21763921:+	0.421615	0.596899	-0.175284	0.033966	AT1G58602_P2	8.21767	1.91354	10.1312	0.0056247
AT5G53550;RI:Chr5:21756018:21756453-21756549:21756724:+	0.0570466	0.23528	-0.178234	0.0344655	AT5G53550_JS5	9.30885	3.25244	12.5613	0.0114996
AT4G30760;RI:Chr4:14982359:14982600-14982669:14982884:+	0.12477	0.310064	-0.185294	0.0164835	AT4G30760_ID1	1.14615	14.3284	15.4745	0.0117959
AT4G30760;RI:Chr4:14982359:14982600-14982669:14982884:+	0.12477	0.310064	-0.185294	0.0164835	AT4G30760_P2	8.31001	32.4006	40.7106	0.0294082
AT3G07100;RI:Chr3:2249013:2250255-2250449:2250520:-	0.812033	1	-0.187967	0.0224775	AT3G07100_P1	19.466	24.3039	43.7699	0.00278536
AT3G60050;RI:Chr3:22180000:22181171-22181278:22181689:-	0.811173	0.999901	-0.188729	0.0334665	AT3G60050_P1	7.28281	10.8397	18.1225	0.0162844
AT1G24070;RI:Chr1:8518079:8518215-8518304:8518414:-	0.333644	0.523704	-0.19006	0.0214785	AT1G24070_ID14	2.54134	11.7337	14.275	0.0192372
AT1G24070;RI:Chr1:8518079:8518215-8518304:8518414:-	0.333644	0.523704	-0.19006	0.0214785	AT1G24070_P1	2.78195	8.45742	11.2394	0.0229094
AT3G26200;RI:Chr3:9589248:9589768-9590011:9590234:+	0.230581	0.42102	-0.190439	0.025974	AT3G26200_c1	11.3399	4.70466	16.0446	0.00215576
AT1G12880;RI:Chr1:4389678:4389763-4390027:4390106:+	0.627545	0.817985	-0.190441	0.0384615	AT1G12880_c2	2.38308	11.0006	13.3837	0.0166427
AT1G21310;RI:Chr1:7453679:7453961-7454382:7455059:-	0.348568	0.54103	-0.192462	0.017982	AT1G21310_c3	67.0219	23.0075	90.0293	0.0154976
AT2G37540;RI:Chr2:15753703:15753847-15753952:15754061:-	0.507682	0.701414	-0.193732	0.0324675	AT2G37540_P1	11.0648	3.00935	14.0741	0.00917685
AT2G37540;RI:Chr2:15753703:15753847-15753952:15754061:-	0.507682	0.701414	-0.193732	0.0324675	AT2G37540_c1	11.1268	1.22832	12.3551	0.0111849
AT5G19090;RI:Chr5:6388198:6388446-6389533:6390191:+	0.584965	0.780646	-0.195681	0.021978	AT5G19090_P1	21.8284	58.6667	80.495	0.0234195
AT3G15660;RI:Chr3:5309312:5309441-5309527:5309581:-	0.802523	0.99999	-0.197467	0.0354645	AT3G15660_ID1	4.11516	12.8671	16.9822	0.0122366
AT3G13450;RI:Chr3:4383891:4384038-4384126:4384436:-	0.0299529	0.22763	-0.197677	0.014985	AT3G13450.1	25.3832	17.8469	43.2301	0.0132455
AT2G26190;RI:Chr2:11149583:11150134-11150402:11150755:-	0.0230799	0.222012	-0.198933	0.045954	AT2G26190_P1	18.2308	4.31661	22.5474	0.00343268
AT5G37010;RI:Chr5:14621815:14622332-14622636:14623093:-	0.745621	0.945482	-0.199861	0.0184815	AT5G37010_P1	8.18564	18.9201	27.1057	0.00695898
AT3G17609;RI:Chr3:6023844:6024034-6024153:6024294:+	0.0462545	0.253528	-0.207273	0.0244755	AT3G17609_P4	24.8158	5.38534	30.2012	0.016061
AT4G33150;RI:Chr4:15990791:15991069-15991446:15991633:-	0.0339384	0.242762	-0.208824	0.021978	AT4G33150.1	45.484	10.409	55.893	0.00409772
AT1G53090;RI:Chr1:19783185:19783466-19783684:19784368:+	0.189973	0.401553	-0.21158	0.031968	AT1G53090_P3	8.89508	3.67522	12.5703	0.017705
AT1G12780;RI:Chr1:4356636:4356821-4356910:4356945:-	0.66458	0.879225	-0.214645	0.014985	AT1G12780_ID8	34.0508	6.87484	40.9257	0.00217358
AT2G20630;RI:Chr2:8899616:8899697-8899803:8899898:-	0.154286	0.370925	-0.216639	0.0144855	AT2G20630_JS6	29.4717	15.0544	44.5262	0.0365921
AT1G49760;RI:Chr1:18419511:18419871-18419935:18420111:+	0.782361	1	-0.217639	0.017982	AT1G49760_P1	29.8492	77.3089	107.158	0.00469041
AT1G52150;RI:Chr1:19413753:19414313-19414416:19414764:-	0.418123	0.636891	-0.218769	0.017982	AT1G52150_P1	4.03702	11.2	15.237	0.021014
AT2G24640;RI:Chr2:10475153:10475644-10475720:10476195:-	0.773499	0.99997	-0.226471	0.0364635	AT2G24640_P1	4.76857	8.39566	13.1642	0.00697515
AT5G26610;RI:Chr5:9375900:9376054-9376273:9376339:+	0.761783	0.998073	-0.236289	0.0234765	AT5G26610_ID9	3.66792	7.25287	10.9208	0.0269408
AT4G25710;RI:Chr4:13098102:13098644-13098721:13099625:-	0.64486	0.885162	-0.240302	0.0184815	AT4G25710_P1	5.90769	13.5865	19.4942	0.0181787
AT4G39260;RI:Chr4:18273829:18274266-18274399:18274567:-	0.628552	0.870487	-0.241935	0.0214785	AT4G39260_ID8	5.23171	9.92862	15.1603	0.031976
AT5G25560;RI:Chr5:8897871:8898083-8898181:8898983:+	0.724356	0.97013	-0.245774	0.015984	AT5G25560.4	10.4115	23.3783	33.7898	0.0251321
AT4G19420;RI:Chr4:10593154:10593280-10593442:10593491:-	0.0982161	0.346051	-0.247835	0.0134865	AT4G19420_JS3	23.8734	14.0345	37.908	0.0455028
AT2G27900;RI:Chr2:11877421:11877767-11877848:11877911:+	0.712337	0.962924	-0.250587	0.020979	AT2G27900.2	8.16817	13.2304	21.3985	0.0304591
AT3G20470;RI:Chr3:7140294:7140698-7140921:7141353:-	0.514274	0.766328	-0.252054	0.0154845	AT3G20470_c1	43.4106	17.751	61.1616	0.0295698
AT4G37560;RI:Chr4:17646789:17647026-17647143:17647333:+	0.12016	0.375792	-0.255632	0.0134865	AT4G37560.1	26.8632	2.13183	28.9951	0.000188331
AT2G30970;RI:Chr2:13178833:13178905-13178990:13179203:+	0.460479	0.718001	-0.257523	0.0124875	AT2G30970_ID12	6.67599	13.054	19.73	0.0494048
AT5G19090;RI:Chr5:6388198:6388965-6389332:6390191:+	0.574425	0.832906	-0.258481	0.014985	AT5G19090_P1	21.8284	58.6667	80.495	0.0234195
AT2G05520;RI:Chr2:2026524:2026628-2026650:2027283:+	0.579209	0.840679	-0.26147	0.0114885	AT2G05520_P2	162.254	4.67793	166.932	0.0153706
AT2G05520;RI:Chr2:2026524:2026628-2026650:2027283:+	0.579209	0.840679	-0.26147	0.0114885	AT2G05520_P1	235.359	48.5747	283.933	0.0375879
AT4G10030;RI:Chr4:6270234:6270259-6270488:6270558:-	0.664365	0.928734	-0.26437	0.025974	AT4G10030_ID24	1.96295	9.339	11.3019	0.0095936
AT3G15660;RI:Chr3:5309312:5309437-5309527:5309581:-	0.694466	0.961699	-0.267233	0.0164835	AT3G15660_ID1	4.11516	12.8671	16.9822	0.0122366
AT1G27710;RI:Chr1:9642472:9643042-9643061:9643352:+	0.112912	0.385641	-0.272729	0.0164835	AT1G27710_P1	7.2311	67.0687	74.2998	0.0292612
AT2G41640;RI:Chr2:17361178:17362318-17362891:17363788:+	0.551494	0.824304	-0.27281	0.0384615	AT2G41640_s1	1.00651	10.2608	11.2673	0.022638
AT3G17240;RI:Chr3:5891894:5892048-5892135:5892332:-	0.675841	0.951426	-0.275585	0.00699301	AT3G17240_P1	29.7153	54.1334	83.8487	0.0208649
AT1G09500;RI:Chr1:3067617:3067644-3067723:3067808:+	0.433052	0.711597	-0.278545	0.014985	AT1G09500_c1	13.7012	3.6688	17.37	0.0398933
AT4G34030;RI:Chr4:16301906:16302170-16302237:16302340:+	0.290246	0.574474	-0.284227	0.0164835	AT4G34030_P1	7.64066	18.0825	25.7231	0.0451754
AT3G28370;RI:Chr3:10623130:10623209-10623236:10623259:+	0.669686	0.960969	-0.291283	0.0194805	AT3G28370_ID1	5.70596	13.6902	19.3962	0.0125066
AT1G65270;RI:Chr1:24244376:24244536-24244646:24245074:+	0.314264	0.609957	-0.295692	0.014985	AT1G65270_P3	19.6026	11.9164	31.519	0.00647208
AT3G52150;RI:Chr3:19343052:19343138-19343249:19343466:+	0.2691	0.572231	-0.303131	0.0174825	AT3G52150_P1	22.6897	63.4593	86.149	0.0390895
AT5G08420;RI:Chr5:2713413:2713447-2713536:2713833:+	0.318941	0.623053	-0.304112	0.00649351	AT5G08420.1	23.9635	60.8467	84.8102	0.0212336
AT5G20620;RI:Chr5:6973053:6974154-6974383:6974463:-	0.515775	0.8219	-0.306125	0.00599401	AT5G20620_P1	23.8549	41.5011	65.3559	0.00931387
AT5G20620;RI:Chr5:6973053:6974154-6974383:6974463:-	0.515775	0.8219	-0.306125	0.00599401	AT5G20620_P2	22.619	8.85959	31.4786	0.0157501
AT5G50200;RI:Chr5:20436180:20436309-20436614:20436762:+	0.0531	0.364717	-0.311617	0.033966	AT5G50200.3	14.389	1.01776	15.4068	2.35264e-05
AT3G22235;RI:Chr3:7855584:7855677-7855798:7855931:-	0.0231139	0.346735	-0.323622	0.016983	AT3G22235_P2	58.4935	4.54995	63.0435	0.00329443
AT1G52710;RI:Chr1:19639966:19640016-19640093:19640512:-	0.286992	0.61096	-0.323968	0.016983	AT1G52710_P2	11.2048	4.05657	15.2613	0.0407794
AT3G22235;RI:Chr3:7854345:7854741-7855334:7855472:-	0.0178706	0.346735	-0.328865	0.016983	AT3G22235_P2	58.4935	4.54995	63.0435	0.00329443
AT5G14090;RI:Chr5:4547202:4547235-4547308:4547374:+	0	0.333333	-0.333333	0.021978	AT5G14090.1	15.9648	3.08302	19.0478	0.00161159
AT4G05050;RI:Chr4:2588004:2588651-2588880:2588960:-	0.367453	0.701994	-0.334541	0.010989	AT4G05050_P1	162.722	340.54	503.262	0.0302775
AT1G80030;RI:Chr1:30104552:30105250-30105377:30105443:-	0.308879	0.64562	-0.336741	0.014985	AT1G80030_ID6	2.74906	10.3077	13.0567	0.00885263
AT4G37560;RI:Chr4:17648107:17648214-17648335:17648684:+	0.0491892	0.388399	-0.339209	0.00849151	AT4G37560.1	26.8632	2.13183	28.9951	0.000188331
AT1G56660;RI:Chr1:21237839:21237949-21238803:21241014:+	0.00766087	0.348584	-0.340924	0.032967	AT1G56660_ID1	19.2616	5.64879	24.9104	0.0477551
AT5G47310;RI:Chr5:19201270:19201496-19201918:19202205:+	0	0.341266	-0.341266	0.022977	AT5G47310_s1	19.1317	6.57151	25.7032	0.0496443
AT4G26190;RI:Chr4:13263657:13265085-13265428:13266322:-	0.601827	0.949711	-0.347884	0.02997	AT4G26190_c4	0.046639	12.48	12.5266	0.00327313
AT1G35710;RI:Chr1:13220471:13221210-13222393:13224015:+	0.645078	1	-0.354922	0.0214785	AT1G35710_P1	23.5941	2.16218	25.7563	0.00570622
AT4G07990;RI:Chr4:4828815:4829080-4829220:4829608:-	0.608175	0.966011	-0.357836	0.018981	AT4G07990_P2	5.21888	9.39541	14.6143	0.0226499
AT3G15090;RI:Chr3:5076624:5076908-5076979:5077077:+	0.335358	0.729025	-0.393667	0.00549451	AT3G15090_P1	6.39943	18.6321	25.0315	0.0447231
AT1G15180;RI:Chr1:5225766:5225788-5225882:5226004:+	0.602285	0.999849	-0.397564	0.00849151	AT1G15180_P1	4.16841	9.74588	13.9143	0.0478481
AT4G32551;RI:Chr4:15707425:15707767-15707839:15707894:+	0.405679	0.815303	-0.409625	0.00799201	AT4G32551_JC2	18.3749	5.66411	24.039	0.0460384
AT2G16940;RI:Chr2:7345695:7345776-7345968:7345985:-	0.313823	0.725881	-0.412058	0.00799201	AT2G16940_c1	1.01651	14.924	15.9405	0.00103661
AT2G25850;RI:Chr2:11025420:11026078-11026196:11026242:-	0.0417934	0.454249	-0.412455	0.0244755	AT2G25850.3	7.90459	2.833	10.7376	0.032989
AT1G06110;RI:Chr1:1853405:1853511-1853615:1853833:-	0.0524495	0.465171	-0.412721	0.0174825	AT1G06110_P1	12.9541	3.15694	16.111	0.0195921
AT3G53850;RI:Chr3:19948864:19949083-19949202:19949320:-	0.240435	0.694506	-0.454071	0.00949051	AT3G53850_s1	8.72339	2.63332	11.3567	0.0307318
AT2G36120;RI:Chr2:15165213:15165657-15166153:15166542:+	0.517454	1	-0.482546	0.0034965	AT2G36120_P1	47.7712	3.97094	51.7422	0.0387876
AT2G36120;RI:Chr2:15165213:15165657-15166153:15166542:+	0.517454	1	-0.482546	0.0034965	AT2G36120_c3	48.387	3.33333e-07	48.387	0.0391825
AT1G58180;RI:Chr1:21537577:21537819-21537915:21538198:-	0.373322	0.856551	-0.483229	0.00599401	AT1G58180.4	8.91296	1.47889	10.3918	0.0136335
AT3G20470;RI:Chr3:7140294:7140698-7141020:7141353:-	0.248914	0.733483	-0.48457	0.0024975	AT3G20470_ID1	152.21	22.7442	174.954	0.0261304
AT2G43410;RI:Chr2:18027929:18028319-18028449:18028761:-	0.457234	0.952753	-0.495519	0.00599401	AT2G43410_P2	4.44796	12.9054	17.3534	0.00707202
AT3G46000;RI:Chr3:16907262:16907273-16907523:16907893:-	0.0686405	0.618927	-0.550287	0.0104895	AT3G46000_c1	12.3796	1.49961	13.8792	0.0152825
AT5G56350;RI:Chr5:22819936:22820943-22821051:22821066:-	0.302138	0.857931	-0.555793	0.001998	AT5G56350_ID3	18.5285	3.91364	22.4421	0.00301277
AT5G56350;RI:Chr5:22819936:22820943-22821051:22821066:-	0.302138	0.857931	-0.555793	0.001998	AT5G56350_P1	8.16979	23.7333	31.9031	0.00531947
AT2G24170;RI:Chr2:10274099:10274817-10274897:10275615:-	0.437551	0.999974	-0.562423	0.0104895	AT2G24170_P1	3.24672	8.39023	11.637	0.0459318
AT5G07510;RI:Chr5:2377703:2378039-2378076:2378188:-	8.83124e-05	0.666667	-0.666578	0.001998	AT5G07510_P2	39.1859	5.91457	45.1004	0.0138843
AT1G79590;RI:Chr1:29946185:29946280-29946386:29946467:+	0.0744755	0.785694	-0.711218	0.002997	AT1G79590_P2	14.1139	0.150543	14.2644	0.000747457
AT1G29440;RI:Chr1:10304416:10305017-10305118:10305183:-	0	0.758121	-0.758121	0.0034965	AT1G29440_c1	13.0269	1.04549	14.0724	0.00460445

## Sheet: A3
A Summary of All Alternative 3' Splice Site (A3) Events found in Col-0 and the sr45-1 mutant.
Column A	Splice ID from AtRTD v2_QUASI
Column B	Mean Percentage Spliced-In (ψ) value of the three replicates of sr45-1 RNA-seq data
Column C	Mean ψ value of the three replicates of Col-0 RNA-seq data
Column D	Δψ =ψ(sr45-1) - ψ(Col-0)
Column E	p-value for ψ
Column F	Alternatively spliced isoform ID from AtRTD v2_QUASI
Column G	Mean Transcript Per Kilobase Million (TPM) value of the three replicates of sr45-1 RNA-seq data
Column H	Mean TPM value of the three replicates of Col-0 RNA-seq data
Column I	Sum of mean TPM of sr45-1 and Col-0 (Sum of column G and Column H)
Column J	p-value for TPM
All selected events meet the following criteria: ψ p-value < 0.05, TPM p-value < 0.05, total_mean_TPM ≥10
SpliceID	Mean_ψ (sr45-1)	Mean_ψ (Col-0)	Δψ	ψ_p-value	Isoform	mean_TPM (sr45-1)	mean_TPM (Col-0)	total_mean_TPM	TPM_p-value
AT2G19860;A3:Chr2:8573323-8573403:8573323-8573409:+	0.013677	0.999384	-0.985707	0.00699301	AT2G19860_P1	0.107956	18.4865	18.5945	1.02941e-05
AT4G31800;A3:Chr4:15383364-15383489:15383364-15383492:+	0.999969	0.102916	0.897053	0.010989	AT4G31800_P1	17.3002	0.51435	17.8146	1.36164e-05
AT2G29970;A3:Chr2:12778088-12778172:12778088-12778177:+	0.0442809	0.777965	-0.733684	0.021978	AT2G29970_JS1	0.391694	10.755	11.1467	1.433e-05
AT4G23980;A3:Chr4:12453640-12453720:12453640-12453735:+	0.334779	0.848461	-0.513681	0.0224775	AT4G23980_P1	0.0185197	10.7881	10.8066	3.30143e-05
AT5G50680;A3:Chr5:20619838-20619943:20619838-20619949:+	0.00111208	0.999621	-0.998509	0.0014985	AT5G50680.2	19.0169	0.00807133	19.0249	7.79142e-05
AT2G19860;A3:Chr2:8573323-8573403:8573323-8573409:+	0.013677	0.999384	-0.985707	0.00699301	AT2G19860_ID4	10.732	0.0120133	10.744	7.97203e-05
AT1G61680;A3:Chr1:22774073-22774163:22774052-22774163:-	0.0144273	0.824169	-0.809742	0.003996	AT1G61680.1	6.66667e-07	37.6887	37.6887	8.9843e-05
AT3G03630;A3:Chr3:878217-878305:878210-878305:-	0.334446	0.9677	-0.633254	0.0124875	AT3G03630_P1	0.0168273	24.0942	24.111	0.00062951
AT3G03630;A3:Chr3:879283-879373:879264-879373:-	0.666657	1	-0.333343	0.0374625	AT3G03630_P1	0.0168273	24.0942	24.111	0.00062951
AT2G37690;A3:Chr2:15805871-15806103:15805871-15806197:+	0.574043	0.210578	0.363465	0.035964	AT2G37690_ID4	3.94269	18.1909	22.1336	0.000651771
AT3G29390;A3:Chr3:11291205-11291362:11291205-11291368:+	0.682153	0.933606	-0.251453	0.0394605	AT3G29390_s2	1.83466	11.2343	13.069	0.000652093
AT1G79590;A3:Chr1:29946280-29946386:29946280-29946390:+	0.996487	0.0187341	0.977753	0.00599401	AT1G79590_P2	14.1139	0.150543	14.2644	0.000747457
AT1G72440;A3:Chr1:27270020-27270216:27270005-27270216:-	0.689688	0.111423	0.578265	0.0134865	AT1G72440_c1	4.36065	28.7056	33.0662	0.000778982
AT1G08030;A3:Chr1:2492763-2493006:2492760-2493006:-	0.359434	0.818039	-0.458605	0.038961	AT1G08030_P1	0.582945	11.0762	11.6591	0.000793993
AT5G54710;A3:Chr5:22229546-22229719:22229537-22229719:-	0.999982	0.334708	0.665274	0.0454545	AT5G54710_P2	10.8211	0.306759	11.1279	0.00100021
AT2G16940;A3:Chr2:7345985-7346108:7345776-7346108:-	0.133644	0.570492	-0.436848	0.0264735	AT2G16940_c1	1.01651	14.924	15.9405	0.00103661
AT2G16940;A3:Chr2:7345091-7345400:7345079-7345400:-	0.0562488	0.437388	-0.381139	0.0224775	AT2G16940_c1	1.01651	14.924	15.9405	0.00103661
AT2G16940;A3:Chr2:7345197-7345400:7345091-7345400:-	0.97658	0.81095	0.16563	0.0434565	AT2G16940_c1	1.01651	14.924	15.9405	0.00103661
AT2G16940;A3:Chr2:7345124-7345400:7345091-7345400:-	0.75068	0.321014	0.429666	0.0454545	AT2G16940_c1	1.01651	14.924	15.9405	0.00103661
AT1G75380;A3:Chr1:28283639-28283882:28283635-28283882:-	0.901967	0.71324	0.188727	0.0334665	AT1G75380_P4	118.169	54.7542	172.923	0.00109715
AT3G56720;A3:Chr3:21012294-21012375:21012294-21012378:+	0.0653561	0.477898	-0.412542	0.016983	AT3G56720_P2	0.413655	14.2458	14.6595	0.00134346
AT3G56720;A3:Chr3:21012920-21013087:21012920-21013118:+	0.393758	0.217185	0.176573	0.045954	AT3G56720_P2	0.413655	14.2458	14.6595	0.00134346
AT3G54620;A3:Chr3:20219251-20219718:20219208-20219718:-	0.981305	0.432665	0.54864	0.00899101	AT3G54620_JS2	0.63688	15.8533	16.4901	0.00140104
AT1G49540;A3:Chr1:18336575-18336665:18336569-18336665:-	0.0381987	0.942659	-0.90446	0.013986	AT1G49540_P2	0.268219	10.7414	11.0096	0.00164359
AT1G06110;A3:Chr1:1853833-1853915:1853733-1853915:-	0.924876	0.285507	0.63937	0.01998	AT1G06110_P3	0.977705	12.2599	13.2376	0.00165751
AT3G14210;A3:Chr3:4729589-4729840:4729589-4729893:+	0.744806	0.980579	-0.235773	0.0274725	AT3G14210_s1	16.5057	68.9192	85.4249	0.0019102
AT1G21170;A3:Chr1:7418512-7418624:7418512-7418701:+	0.662682	1	-0.337318	0.042957	AT1G21170.1	3.90714	10.7272	14.6344	0.00202287
AT5G43600;A3:Chr5:17512857-17512944:17512857-17512948:+	0.355907	0.906216	-0.550309	0.0314685	AT5G43600_ID5	2.23223	17.9372	20.1694	0.00233494
AT5G43600;A3:Chr5:17513181-17513280:17513181-17513291:+	0.667927	0.11745	0.550477	0.03996	AT5G43600_ID5	2.23223	17.9372	20.1694	0.00233494
AT1G49240;A3:Chr1:18217774-18217882:18217774-18218097:+	0.903203	0.797669	0.105534	0.040959	AT1G49240_P1	188.018	108.652	296.67	0.00256761
AT3G01480;A3:Chr3:190356-190447:190356-190466:+	0.968512	0.883485	0.0850268	0.048951	AT3G01480_ID9	2.14593	11.6781	13.824	0.00264826
AT5G57300;A3:Chr5:23210660-23211013:23210654-23211013:-	0.999959	0.599074	0.400885	0.0214785	AT5G57300.3	0.000715667	11.8764	11.8772	0.00274574
AT4G31810;A3:Chr4:15389629-15389730:15389624-15389730:-	0.172352	0.999785	-0.827433	0.015984	AT4G31810.1	0.052972	17.513	17.566	0.00301447
AT2G29350;A3:Chr2:12601750-12601829:12601750-12601843:+	0.906002	0.289898	0.616104	0.00849151	AT2G29350.1	55.6657	5.32339	60.9891	0.00304505
AT5G66530;A3:Chr5:26555402-26555508:26555399-26555508:-	0.786098	0.938867	-0.15277	0.0414585	AT5G66530.2	14.6658	47.8938	62.5596	0.00309031
AT4G26190;A3:Chr4:13266322-13266898:13266309-13266898:-	0.0586713	0.827711	-0.76904	0.00699301	AT4G26190_c4	0.046639	12.48	12.5266	0.00327313
AT5G57815;A3:Chr5:23426764-23427226:23426764-23427282:+	0.977252	0.641691	0.33556	0.0164835	AT5G57815_c1	1.40302	32.3873	33.7903	0.00350378
AT5G03740;A3:Chr5:983114-983328:983114-983361:+	0.814433	0.999492	-0.185059	0.026973	AT5G03740_P1	44.9592	85.0058	129.965	0.00376421
AT1G04590;A3:Chr1:1259219-1259358:1259210-1259358:-	0.65326	0.901053	-0.247793	0.0404595	AT1G04590_P1	13.5108	28.5483	42.0591	0.00386291
AT5G50680;A3:Chr5:20619838-20619943:20619838-20619949:+	0.00111208	0.999621	-0.998509	0.0014985	AT5G50680_P1	0.0210333	31.2937	31.3147	0.0039179
AT4G33150;A3:Chr4:15991093-15991446:15991069-15991446:-	0.332589	0.797166	-0.464576	0.00699301	AT4G33150.1	45.484	10.409	55.893	0.00409772
AT2G29970;A3:Chr2:12778088-12778172:12778088-12778177:+	0.0442809	0.777965	-0.733684	0.021978	AT2G29970_P1	7.57906	3.12591	10.705	0.00432814
AT4G00585;A3:Chr4:252332-252492:252326-252492:-	0.302145	0.891893	-0.589748	0.00499501	AT4G00585_P1	48.3256	127.144	175.469	0.00443556
AT2G47940;A3:Chr2:19620123-19620208:19620115-19620208:-	0.168146	0.806964	-0.638817	0.00499501	AT2G47940_P1	4.85362	47.8616	52.7152	0.00458658
AT5G26610;A3:Chr5:9375230-9375406:9375230-9375430:+	0.737644	0.972937	-0.235293	0.0394605	AT5G26610.3	6.11703	13.8892	20.0063	0.00466955
AT5G20720;A3:Chr5:7014749-7015010:7014749-7015013:+	0.99905	0.896872	0.102177	0.037962	AT5G20720_c1	276.57	461.822	738.392	0.00469474
AT1G08360;A3:Chr1:2636053-2636197:2636053-2636203:+	0.928539	0.356297	0.572242	0.000999001	AT1G08360_JC3	11.6587	192.114	203.772	0.00504089
AT2G47510;A3:Chr2:19498488-19498590:19498488-19498602:+	0.512826	0.883398	-0.370571	0.0184815	AT2G47510_P1	20.5572	52.1936	72.7508	0.00547335
AT5G22640;A3:Chr5:7531717-7531877:7531717-7531988:+	0.201908	0.0993863	0.102522	0.0434565	AT5G22640_P1	51.5412	82.0452	133.586	0.00558081
AT1G56070;A3:Chr1:20970994-20971075:20970988-20971075:-	0.950529	0.899075	0.0514533	0.046953	AT1G56070_P1	299.493	450.27	749.763	0.00575281
AT5G12040;A3:Chr5:3886416-3886774:3886416-3886780:+	0.736833	0.996776	-0.259943	0.037962	AT5G12040_P1	13.0214	28.9063	41.9277	0.00578446
AT1G43190;A3:Chr1:16277723-16277795:16277717-16277795:-	0.209967	0.965514	-0.755547	0.0044955	AT1G43190_P1	6.395	40.6942	47.0892	0.00626515
AT1G23570;A3:Chr1:8355938-8356053:8355732-8356053:-	0.170572	0.612426	-0.441854	0.0354645	AT1G23570_P3	0.831918	14.6798	15.5118	0.00644301
AT3G04820;A3:Chr3:1323349-1323434:1323343-1323434:-	0.347592	0.988364	-0.640772	0.031968	AT3G04820_P1	1.43119	9.03182	10.463	0.0068552
AT4G00585;A3:Chr4:252332-252492:252326-252492:-	0.302145	0.891893	-0.589748	0.00499501	AT4G00585_JC2	111.368	15.2631	126.631	0.00708307
AT4G25450;A3:Chr4:13013345-13013522:13013341-13013522:-	0.392577	0.999519	-0.606942	0.0284715	AT4G25450_P1	3.03524	16.8911	19.9264	0.00736866
AT3G06550;A3:Chr3:2042313-2042401:2042310-2042401:-	0.135967	0.755409	-0.619442	0.021978	AT3G06550_P1	2.14539	16.6826	18.828	0.00765098
AT5G49510;A3:Chr5:20082157-20082367:20082157-20082449:+	0.77165	0.992727	-0.221077	0.047952	AT5G49510_P1	15.1102	32.0717	47.1819	0.00833505
AT5G55130;A3:Chr5:22375508-22375776:22375427-22375776:-	0.636046	0.999999	-0.363953	0.0414585	AT5G55130_P1	3.14856	13.6258	16.7744	0.00891357
AT1G79590;A3:Chr1:29946280-29946386:29946280-29946390:+	0.996487	0.0187341	0.977753	0.00599401	AT1G79590_JS1	0.057445	12.419	12.4765	0.00928506
AT4G15510;A3:Chr4:8861140-8861324:8861140-8861334:+	0.330084	0.999994	-0.66991	0.0204795	AT4G15510_P1	1.83208	11.8563	13.6884	0.00943457
AT4G15510;A3:Chr4:8860814-8861036:8860814-8861050:+	0.509005	0.883072	-0.374068	0.0394605	AT4G15510_P1	1.83208	11.8563	13.6884	0.00943457
AT1G47490;A3:Chr1:17425178-17425407:17425178-17425409:+	0.725257	1	-0.274742	0.040959	AT1G47490_P1	6.95936	34.0908	41.0501	0.00943554
AT1G20220;A3:Chr1:7006598-7006685:7006593-7006685:-	0.725353	0.952676	-0.227323	0.0214785	AT1G20220_P1	93.7551	202.602	296.357	0.00944479
AT2G27710;A3:Chr2:11816840-11816926:11816840-11816929:+	0.809753	0.759213	0.0505394	0.0474525	AT2G27710_P1	242.805	627.766	870.571	0.00963658
AT1G16610;A3:Chr1:5677376-5677466:5677355-5677466:-	0	0.857278	-0.857278	0.013986	AT1G16610_P1	0	30.4481	30.4481	0.00995978
AT3G51270;A3:Chr3:19033611-19033802:19033611-19033806:+	0.290421	0.725503	-0.435082	0.018981	AT3G51270_P1	2.67478	27.5155	30.1903	0.010289
AT3G51270;A3:Chr3:19035707-19035853:19035707-19035876:+	0.734386	1	-0.265614	0.0364635	AT3G51270_P1	2.67478	27.5155	30.1903	0.010289
AT1G50250;A3:Chr1:18614879-18614991:18614871-18614991:-	0.5018	0.627701	-0.125902	0.037962	AT1G50250_P1	47.8682	38.0288	85.897	0.0106665
AT2G04842;A3:Chr2:1700202-1700288:1700185-1700288:-	0.030091	0.22764	-0.197549	0.0394605	AT2G04842_ID4	1.21457	11.6387	12.8532	0.0110619
AT4G37820;A3:Chr4:17785511-17785643:17785511-17785657:+	0.510656	0.816718	-0.306062	0.025974	AT4G37820_P1	14.5957	27.5907	42.1864	0.0112953
AT3G09900;A3:Chr3:3036005-3036098:3036005-3036116:+	1	0.846541	0.153459	0.041958	AT3G09900.1	48.4123	31.8062	80.2185	0.0113336
AT3G30390;A3:Chr3:11978842-11979358:11978827-11979358:-	0.0106092	0.321351	-0.310742	0.0164835	AT3G30390_ID2	65.9901	34.1506	100.141	0.011368
AT1G67660;A3:Chr1:25363689-25364105:25363689-25364118:+	0.678012	0.964019	-0.286007	0.0354645	AT1G67660_P1	9.53689	23.0642	32.6011	0.0114351
AT1G18180;A3:Chr1:6257593-6257695:6257593-6257701:+	0.595897	0.242402	0.353496	0.0434565	AT1G18180_ID2	3.11004	8.03379	11.1438	0.0115642
AT4G30760;A3:Chr4:14982884-14982975:14982884-14982978:+	0.773371	0.212712	0.560659	0.00899101	AT4G30760_ID1	1.14615	14.3284	15.4745	0.0117959
AT1G51110;A3:Chr1:18935796-18935908:18935796-18935912:+	0.674635	0.980626	-0.305991	0.035964	AT1G51110_P1	6.69916	34.102	40.8012	0.0123282
AT1G51110;A3:Chr1:18936469-18936547:18936469-18936552:+	0.308787	0.0943387	0.214448	0.0464535	AT1G51110_P1	6.69916	34.102	40.8012	0.0123282
AT5G13690;A3:Chr5:4416884-4416966:4416884-4417005:+	0.439508	0.0848055	0.354703	0.0434565	AT5G13690.1	4.60109	18.7296	23.3307	0.0123691
AT1G26310;A3:Chr1:9102080-9102192:9102074-9102192:-	0.493035	0.955456	-0.462422	0.032967	AT1G26310_P1	2.86521	14.1607	17.026	0.0128097
AT1G79810;A3:Chr1:30020219-30020293:30020219-30020297:+	0.344881	0.962221	-0.61734	0.026973	AT1G79810.1	2.38129	12.276	14.6573	0.0130643
AT1G01320;A3:Chr1:127573-127651:127565-127651:-	0.345896	0.731019	-0.385123	0.014985	AT1G01320_JC3	12.7127	51.2295	63.9422	0.013066
AT3G13460;A3:Chr3:4387908-4388193:4387902-4388193:-	0.649791	0.369503	0.280288	0.0494505	AT3G13460.2	0.535498	41.1009	41.6364	0.0131036
AT3G13460;A3:Chr3:4387911-4388193:4387902-4388193:-	0.994791	0.613514	0.381276	0.0164835	AT3G13460.2	0.535498	41.1009	41.6364	0.0131036
AT2G46170;A3:Chr2:18966447-18966698:18966447-18966789:+	0.502095	1	-0.497905	0.0154845	AT2G46170.1	7.03062	30.7011	37.7318	0.0131412
AT2G20724;A3:Chr2:8933074-8933151:8933072-8933151:-	0.668091	0.00633579	0.661755	0.0044955	AT2G20724_s1	8.00756	46.0653	54.0728	0.013489
AT4G30200;A3:Chr4:14787951-14788034:14787915-14788034:-	0.558642	0.366897	0.191744	0.0454545	AT4G30200.1	11.0702	16.4366	27.5069	0.0136091
AT5G26610;A3:Chr5:9375230-9375430:9375230-9375438:+	0.236292	0.0152148	0.221077	0.0454545	AT5G26610.1	6.33242	19.2895	25.6219	0.0137429
AT3G12140;A3:Chr3:3871015-3871434:3871009-3871434:-	0.294661	0.74287	-0.448209	0.016983	AT3G12140_P1	15.6409	5.92774	21.5686	0.0137643
AT5G48880;A3:Chr5:19817121-19817773:19817029-19817773:-	0.062725	0.9006	-0.837875	0.0154845	AT5G48880_P4	0.601916	13.2491	13.851	0.0139862
AT3G48870;A3:Chr3:18126024-18126522:18125958-18126522:-	0.605672	0.77871	-0.173038	0.0334665	AT3G48870_s1	64.5178	113.714	178.231	0.0145204
AT1G11330;A3:Chr1:3811891-3811976:3811891-3811979:+	0.102422	0.397452	-0.29503	0.0494505	AT1G11330_P2	15.6699	4.04637	19.7163	0.0147617
AT5G13110;A3:Chr5:4159144-4159329:4159144-4159338:+	0.693829	0.00491259	0.688917	0.0274725	AT5G13110_ID4	1.63457	9.68612	11.3207	0.0148284
AT2G05520;A3:Chr2:2026628-2026650:2026628-2026734:+	0.894969	0.305787	0.589182	0.0114885	AT2G05520_P2	162.254	4.67793	166.932	0.0153706
AT1G02280;A3:Chr1:450258-450361:450251-450361:-	0.667352	0.842067	-0.174715	0.0434565	AT1G02280_P1	23.52	53.0054	76.5254	0.0156647
AT3G17609;A3:Chr3:6024034-6024108:6024034-6024153:+	0.26167	0.577332	-0.315662	0.0254745	AT3G17609_P4	24.8158	5.38534	30.2012	0.016061
AT3G22170;A3:Chr3:7825455-7825780:7825421-7825780:-	0.885888	0.627171	0.258718	0.041958	AT3G22170_P2	15.9411	6.29139	22.2325	0.0167696
AT3G22170;A3:Chr3:7822707-7822804:7822701-7822804:-	0.91168	0.646894	0.264785	0.0394605	AT3G22170_P2	15.9411	6.29139	22.2325	0.0167696
AT3G54620;A3:Chr3:20219251-20219718:20219208-20219718:-	0.981305	0.432665	0.54864	0.00899101	AT3G54620_c2	27.3497	11.805	39.1547	0.0169288
AT4G19200;A3:Chr4:10498959-10499259:10498959-10499267:+	0.698249	0.902219	-0.20397	0.0214785	AT4G19200_P1	197.692	139.842	337.534	0.0171
AT1G43190;A3:Chr1:16277723-16277795:16277717-16277795:-	0.209967	0.965514	-0.755547	0.0044955	AT1G43190.3	28.7884	1.56086	30.3493	0.0172486
AT3G12280;A3:Chr3:3913845-3913928:3913842-3913928:-	0.360361	0.905027	-0.544665	0.0204795	AT3G12280_P1	4.61358	17.9614	22.575	0.0173227
AT2G27710;A3:Chr2:11816840-11816926:11816840-11816929:+	0.809753	0.759213	0.0505394	0.0474525	AT2G27710.2	51.5508	199.08	250.63	0.0178659
AT4G36850;A3:Chr4:17354286-17354376:17354282-17354376:-	0.996323	0.673121	0.323202	0.0384615	AT4G36850_P1	13.7709	2.64614	16.417	0.017952
AT1G01710;A3:Chr1:266724-267282:266724-267290:+	0.380968	0.996197	-0.615228	0.027972	AT1G01710.1	2.07247	10.7784	12.8509	0.0180813
AT1G01710;A3:Chr1:266724-266927:266724-267282:+	0.531646	0.0171101	0.514536	0.042957	AT1G01710.1	2.07247	10.7784	12.8509	0.0180813
AT5G64080;A3:Chr5:25645629-25646001:25645617-25646001:-	0.879707	0.621736	0.257972	0.0264735	AT5G64080_P2	4.40063	20.9425	25.3432	0.0185603
AT5G07830;A3:Chr5:2503468-2504113:2503468-2504118:+	0.443062	0.0593891	0.383673	0.0324675	AT5G07830_c1	8.81407	19.3928	28.2069	0.0193758
AT5G58220;A3:Chr5:23554979-23555156:23554940-23555156:-	0.613121	0.295156	0.317965	0.0214785	AT5G58220_P1	14.6099	4.24625	18.8562	0.0194884
AT5G58220;A3:Chr5:23554979-23555156:23554865-23555156:-	0.763433	0.43556	0.327873	0.0414585	AT5G58220_P1	14.6099	4.24625	18.8562	0.0194884
AT5G60170;A3:Chr5:24229555-24229700:24229555-24229706:+	0.81172	0.452129	0.359591	0.0244755	AT5G60170.1	3.22336	9.38643	12.6098	0.0195644
AT1G06110;A3:Chr1:1853833-1853915:1853733-1853915:-	0.924876	0.285507	0.63937	0.01998	AT1G06110_P1	12.9541	3.15694	16.111	0.0195921
AT3G07770;A3:Chr3:2479064-2479544:2479064-2479549:+	0.0731661	0.268777	-0.195611	0.0454545	AT3G07770_JS1	21.7945	36.6196	58.4141	0.01996
AT3G17410;A3:Chr3:5956685-5956760:5956685-5956772:+	0.62418	0.943094	-0.318914	0.024975	AT3G17410_ID6	16.4552	1.35134	17.8066	0.0204473
AT3G56590;A3:Chr3:20967625-20967696:20967625-20967699:+	0.0449658	0.780607	-0.735641	0.00949051	AT3G56590_ID4	1.58344	16.751	18.3345	0.0205349
AT1G03110;A3:Chr1:751016-751120:751016-751124:+	0.346385	0.994471	-0.648086	0.0204795	AT1G03110_P1	2.70629	12.3669	15.0732	0.0207295
AT1G70530;A3:Chr1:26589636-26589730:26589632-26589730:-	0.995121	0.512916	0.482205	0.0314685	AT1G70530_P1	11.3899	2.93949	14.3294	0.0218699
AT2G32700;A3:Chr2:13866926-13867037:13866926-13867040:+	0.198679	0.508686	-0.310006	0.025974	AT2G32700_ID2	4.59703	14.5993	19.1963	0.0219776
AT2G32700;A3:Chr2:13867128-13867212:13867128-13867215:+	0.189171	0.463056	-0.273885	0.034965	AT2G32700_ID2	4.59703	14.5993	19.1963	0.0219776
AT2G25620;A3:Chr2:10904579-10904796:10904573-10904796:-	0.336823	0.999711	-0.662888	0.010989	AT2G25620_P2	4.13061	19.2032	23.3338	0.02249
AT1G09840;A3:Chr1:3200103-3200183:3200099-3200183:-	0.441471	0.120175	0.321296	0.047952	AT1G09840.2	5.75769	10.8564	16.614	0.0225954
AT2G16940;A3:Chr2:7345197-7345400:7345079-7345400:-	0.63093	0.768449	-0.137519	0.0354645	AT2G16940_P1	36.3963	62.1317	98.5281	0.0227657
AT2G16940;A3:Chr2:7345197-7345400:7345091-7345400:-	0.97658	0.81095	0.16563	0.0434565	AT2G16940_P1	36.3963	62.1317	98.5281	0.0227657
AT5G10560;A3:Chr5:3337465-3337553:3337460-3337553:-	0.619657	0.921472	-0.301815	0.0314685	AT5G10560_P1	9.30414	29.0475	38.3517	0.0228641
AT5G10560;A3:Chr5:3338360-3338608:3338357-3338608:-	0.267587	0.0229125	0.244675	0.035964	AT5G10560_P1	9.30414	29.0475	38.3517	0.0228641
AT5G14260;A3:Chr5:4604042-4604248:4604042-4604252:+	0.684022	0.999828	-0.315806	0.0494505	AT5G14260_P2	5.64583	25.2339	30.8798	0.0230938
AT4G15880;A3:Chr4:9013896-9013977:9013896-9013980:+	0.720638	0.998553	-0.277915	0.0484515	AT4G15880_P1	6.2608	15.9578	22.2186	0.0232956
AT1G13730;A3:Chr1:4710085-4710513:4710085-4710517:+	0.039761	0.638796	-0.599035	0.00849151	AT1G13730_P1	0.768207	19.2408	20.009	0.0234536
AT4G26510;A3:Chr4:13386213-13386397:13386213-13386448:+	0.475087	0.281578	0.19351	0.0364635	AT4G26510_ID71	16.1991	35.5324	51.7315	0.0237718
AT4G16060;A3:Chr4:9094894-9095058:9094894-9095061:+	0.154793	0.944875	-0.790082	0.00749251	AT4G16060_ID3	18.0256	1.49679	19.5224	0.0238153
AT5G61020;A3:Chr5:24559247-24559363:24559241-24559363:-	0.720529	0.455505	0.265024	0.0284715	AT5G61020.2	22.7054	72.3957	95.1011	0.0240275
AT2G45440;A3:Chr2:18731379-18731736:18731379-18731739:+	0.360485	0.896899	-0.536414	0.00899101	AT2G45440_P1	9.23837	37.8211	47.0594	0.0240373
AT2G38040;A3:Chr2:15917343-15917547:15917343-15917555:+	0.528191	0.866017	-0.337826	0.0194805	AT2G38040_P1	35.7995	88.7344	124.534	0.0240891
AT5G57120;A3:Chr5:23123844-23124266:23123745-23124266:-	0.110327	0.841581	-0.731254	0.0214785	AT5G57120_ID3	1.17289	12.0805	13.2534	0.0242774
AT4G28080;A3:Chr4:13957425-13957561:13957412-13957561:-	0.633832	0.890866	-0.257034	0.021978	AT4G28080_ID2	26.6488	8.43668	35.0854	0.0244304
AT2G28070;A3:Chr2:11956927-11956996:11956927-11957000:+	0.489752	0.955382	-0.46563	0.0274725	AT2G28070_s1	1.9001	12.4675	14.3676	0.0246443
AT4G09040;A3:Chr4:5794986-5795065:5794974-5795065:-	0.35244	0.868941	-0.516502	0.0104895	AT4G09040.2	9.08283	35.8798	44.9627	0.0253683
AT5G64500;A3:Chr5:25782847-25782924:25782847-25782943:+	0.618472	0.0531465	0.565326	0.027972	AT5G64500_c1	2.13545	11.4371	13.5726	0.0256256
AT5G15460;A3:Chr5:5020233-5020570:5020126-5020570:-	0.182748	0.586044	-0.403296	0.0384615	AT5G15460.1	9.58033	6.64753	16.2279	0.0261055
AT1G45207;A3:Chr1:17132702-17132836:17132699-17132836:-	0.731399	0.0324247	0.698975	0.01998	AT1G45207_P3	1.87519	8.42204	10.2972	0.026136
AT1G10950;A3:Chr1:3662836-3663197:3662836-3663297:+	0.89725	0.988758	-0.0915084	0.047952	AT1G10950.1	49.8137	89.5965	139.41	0.0263289
AT2G05990;A3:Chr2:2322382-2322847:2322382-2322850:+	0.463198	0.627308	-0.164111	0.0294705	AT2G05990_P1	30.2164	68.4361	98.6525	0.0268838
AT5G26610;A3:Chr5:9375230-9375430:9375230-9375438:+	0.236292	0.0152148	0.221077	0.0454545	AT5G26610_ID9	3.66792	7.25287	10.9208	0.0269408
AT1G20110;A3:Chr1:6973394-6973480:6973394-6973491:+	0.718105	0.989186	-0.271082	0.033966	AT1G20110_P1	16.7047	29.7302	46.4349	0.0270697
AT3G23830;A3:Chr3:8607699-8607982:8607687-8607982:-	0.00407514	0.151323	-0.147247	0.0444555	AT3G23830_P2	26.9508	59.2301	86.1809	0.0273659
AT3G56190;A3:Chr3:20847623-20847710:20847619-20847710:-	0.959601	0.799152	0.160449	0.0344655	AT3G56190_P1	55.537	19.1858	74.7228	0.0286356
AT3G55340;A3:Chr3:20516126-20516213:20516126-20516218:+	0.347792	0.895736	-0.547944	0.023976	AT3G55340_P1	3.63748	15.9271	19.5646	0.0291376
AT2G30970;A3:Chr2:13178905-13178978:13178905-13178990:+	0.333336	0.884977	-0.551641	0.00699301	AT2G30970_JC1	8.47342	42.4335	50.9069	0.0292772
AT2G30970;A3:Chr2:13178905-13178978:13178905-13178984:+	0.306134	0.850616	-0.544482	0.040959	AT2G30970_JC1	8.47342	42.4335	50.9069	0.0292772
AT2G04360;A3:Chr2:1519946-1520013:1519932-1520013:-	0.74114	0.333558	0.407582	0.01998	AT2G04360_c1	3.93016	13.6888	17.619	0.0293267
AT4G30760;A3:Chr4:14982884-14982975:14982884-14982978:+	0.773371	0.212712	0.560659	0.00899101	AT4G30760_P2	8.31001	32.4006	40.7106	0.0294082
AT5G60170;A3:Chr5:24229555-24229700:24229555-24229706:+	0.81172	0.452129	0.359591	0.0244755	AT5G60170.2	12.3664	6.98306	19.3494	0.0303408
AT2G41760;A3:Chr2:17422931-17423116:17422931-17423121:+	0.666671	0.991716	-0.325045	0.0244755	AT2G41760.1	7.66712	22.2201	29.8872	0.0305748
AT1G55150;A3:Chr1:20574689-20574880:20574689-20574888:+	0.429616	0.999837	-0.570221	0.02997	AT1G55150_P1	3.00552	13.3754	16.3809	0.0307863
AT5G15460;A3:Chr5:5020233-5020570:5020126-5020570:-	0.182748	0.586044	-0.403296	0.0384615	AT5G15460_P2	2.49067	9.6349	12.1256	0.0308254
AT5G02770;A3:Chr5:627972-628065:627891-628065:-	0.742303	0.884104	-0.1418	0.034965	AT5G02770_P1	43.6859	74.9932	118.679	0.0309798
AT3G22290;A3:Chr3:7882934-7883051:7882934-7883081:+	0.455659	0.913261	-0.457602	0.01998	AT3G22290_P1	8.70527	22.9943	31.6996	0.0314313
AT3G56130;A3:Chr3:20826885-20827146:20826885-20827155:+	0.81493	0.998748	-0.183818	0.0404595	AT3G56130_P1	14.3393	37.5346	51.8738	0.0316084
AT1G22280;A3:Chr1:7874071-7874154:7874071-7874197:+	0.640995	0.285783	0.355212	0.023976	AT1G22280_P1	25.2655	7.1892	32.4547	0.0318505
AT3G23070;A3:Chr3:8205263-8205557:8205263-8205586:+	0.544171	0.931044	-0.386873	0.0224775	AT3G23070_P1	9.35218	28.0046	37.3567	0.0321619
AT1G50250;A3:Chr1:18614879-18614991:18614871-18614991:-	0.5018	0.627701	-0.125902	0.037962	AT1G50250_c1	47.8682	23.5536	71.4218	0.0323217
AT3G02510;A3:Chr3:523312-523386:523308-523386:-	0.674188	0.950759	-0.276571	0.0494505	AT3G02510_P1	6.52898	17.0217	23.5507	0.032424
AT4G16060;A3:Chr4:9094894-9095058:9094894-9095061:+	0.154793	0.944875	-0.790082	0.00749251	AT4G16060_P1	2.9341	32.8259	35.76	0.0326761
AT2G02500;A3:Chr2:671699-671793:671689-671793:-	0.333294	0.99921	-0.665917	0.014985	AT2G02500.1	4.7697	24.7673	29.537	0.0329681
AT5G43470;A3:Chr5:17463003-17463127:17462997-17463127:-	0.47295	0.73466	-0.261709	0.024975	AT5G43470.2	26.9853	8.49886	35.4842	0.0331146
AT2G02470;A3:Chr2:654262-654337:654262-654364:+	0.730321	0.474753	0.255568	0.0404595	AT2G02470_P2	5.55655	12.1892	17.7458	0.0333484
AT5G57900;A3:Chr5:23450489-23450587:23450473-23450587:-	0.963485	0.788171	0.175314	0.0414585	AT5G57900_P1	43.3285	23.1635	66.4921	0.0341019
AT5G63220;A3:Chr5:25354685-25354757:25354675-25354757:-	0.697138	1	-0.302862	0.0404595	AT5G63220.1	4.35644	19.0063	23.3627	0.0342886
AT2G32700;A3:Chr2:13866926-13867212:13866926-13867215:+	0.835284	0.273848	0.561435	0.028971	AT2G32700_ID57	1.26379	9.5166	10.7804	0.0345109
AT1G62180;A3:Chr1:22977029-22977114:22977008-22977114:-	0.094298	0.749222	-0.654924	0.026973	AT1G62180_ID3	17.9238	3.52404	21.4478	0.0348263
AT2G17390;A3:Chr2:7555728-7555852:7555728-7555860:+	0.29559	0.0210463	0.274543	0.020979	AT2G17390_c1	94.5461	165.03	259.576	0.0348635
AT5G07440;A3:Chr5:2356015-2356127:2356015-2356143:+	0.616257	0.167055	0.449203	0.00799201	AT5G07440_JC12	19.6187	63.7978	83.4165	0.0350142
AT5G18590;A3:Chr5:6181616-6181702:6181565-6181702:-	0.427245	0.889586	-0.462341	0.0314685	AT5G18590.1	3.1375	16.299	19.4365	0.0356629
AT1G49580;A3:Chr1:18353336-18353415:18353336-18353435:+	0.33333	0	0.33333	0.03996	AT1G49580_P1	5.90464	16.7653	22.6699	0.0359363
AT3G49640;A3:Chr3:18402067-18402574:18402053-18402574:-	0.563598	0.166456	0.397142	0.038961	AT3G49640_P1	3.11367	8.50926	11.6229	0.0363961
AT5G65640;A3:Chr5:26238422-26238554:26238422-26238564:+	0.666678	1	-0.333322	0.040959	AT5G65640_P1	4.99507	12.9442	17.9393	0.0364856
AT3G59845;A3:Chr3:22107473-22107546:22107466-22107546:-	0.916716	0.626808	0.289908	0.0314685	AT3G59845_P1	21.0417	7.24218	28.2839	0.0373374
AT3G60880;A3:Chr3:22495532-22495615:22495532-22495626:+	0.78948	1	-0.21052	0.048951	AT3G60880_ID2	0.0414497	10.7674	10.8088	0.0381596
AT3G60880;A3:Chr3:22495171-22495449:22495171-22495452:+	0.997452	0.560292	0.43716	0.020979	AT3G60880_ID2	0.0414497	10.7674	10.8088	0.0381596
AT1G11930;A3:Chr1:4029951-4030041:4029951-4030058:+	0.77523	0.921599	-0.146369	0.048951	AT1G11930_P2	13.8496	61.9899	75.8396	0.0383747
AT1G14900;A3:Chr1:5139195-5139270:5139182-5139270:-	0.828836	0.999994	-0.171159	0.0304695	AT1G14900_P1	45.783	83.6541	129.437	0.038434
AT3G12340;A3:Chr3:3927638-3927708:3927595-3927708:-	0.63516	1	-0.36484	0.044955	AT3G12340_P1	3.02566	8.40483	11.4305	0.038685
AT1G30230;A3:Chr1:10639628-10639743:10639628-10639764:+	0.656501	0.981387	-0.324886	0.0164835	AT1G30230_ID3	112.066	6.97562	119.042	0.038836
AT2G28190;A3:Chr2:12015735-12015832:12015735-12015867:+	0.999989	0.80108	0.198909	0.0244755	AT2G28190_s1	136.539	253.094	389.633	0.0389541
AT4G31880;A3:Chr4:15421157-15421249:15421153-15421249:-	0.80858	0.94572	-0.13714	0.047952	AT4G31880_P1	24.7083	34.8249	59.5331	0.0396696
AT1G09500;A3:Chr1:3066928-3067341:3066928-3067344:+	0.812779	1	-0.187221	0.0474525	AT1G09500_c1	13.7012	3.6688	17.37	0.0398933
AT1G63610;A3:Chr1:23585269-23585360:23585266-23585360:-	0.423641	0.946743	-0.523103	0.013986	AT1G63610_P1	6.21136	23.0588	29.2701	0.0404403
AT5G36160;A3:Chr5:14234219-14234314:14234127-14234314:-	0.110513	0.7176	-0.607087	0.0344655	AT5G36160_ID4	10.7751	1.42858	12.2036	0.0410822
AT5G36160;A3:Chr5:14234226-14234314:14234127-14234314:-	0.360754	0.875689	-0.514935	0.0294705	AT5G36160_ID4	10.7751	1.42858	12.2036	0.0410822
AT1G30230;A3:Chr1:10639628-10639743:10639628-10639764:+	0.656501	0.981387	-0.324886	0.0164835	AT1G30230_P1	211.069	341.223	552.292	0.0412849
AT1G78670;A3:Chr1:29591913-29592085:29591913-29592090:+	0.334133	0.864873	-0.53074	0.0204795	AT1G78670_P1	3.15794	20.4336	23.5915	0.0418944
AT3G17470;A3:Chr3:5981365-5981437:5981365-5981468:+	0.965632	0.680233	0.285399	0.03996	AT3G17470_P2	16.968	8.40058	25.3685	0.0420984
AT3G20920;A3:Chr3:7330248-7330600:7330245-7330600:-	0.341215	0.999414	-0.6582	0.00799201	AT3G20920.1	7.98623	30.3486	38.3348	0.042972
AT5G19450;A3:Chr5:6561494-6561809:6561484-6561809:-	0.863468	0.642383	0.221085	0.030969	AT5G19450.2	48.5198	29.3697	77.8895	0.0433064
AT2G17130;A3:Chr2:7461823-7461957:7461811-7461957:-	0.786548	0.0947618	0.691786	0.00749251	AT2G17130_P1	15.8096	2.08402	17.8936	0.0434026
AT3G52155;A3:Chr3:19344110-19344187:19344110-19344205:+	0.597494	1	-0.402506	0.0404595	AT3G52155.1	5.45015	16.1247	21.5748	0.0445498
AT5G30510;A3:Chr5:11620243-11620353:11620236-11620353:-	0.70806	0.904604	-0.196544	0.025974	AT5G30510_P1	187.083	299.521	486.604	0.0450515
AT3G61540;A3:Chr3:22775427-22775505:22775427-22775521:+	8.01415e-07	0.632047	-0.632047	0.0224775	AT3G61540_ID2	9.1136	4.02088	13.1345	0.0452765
AT2G35920;A3:Chr2:15077503-15077580:15077503-15077602:+	0.563699	0.9863	-0.4226	0.0314685	AT2G35920_P3	4.10922	11.1428	15.2521	0.0454385
AT3G55760;A3:Chr3:20700513-20700628:20700513-20700633:+	0.0218188	0.308711	-0.286892	0.0264735	AT3G55760.3	20.4592	40.059	60.5182	0.04611
AT1G31930;A3:Chr1:11465197-11465727:11465197-11465751:+	0.11559	0.453	-0.33741	0.030969	AT1G31930_P2	1.80875	10.261	12.0697	0.0462062
AT1G44900;A3:Chr1:16971568-16971659:16971568-16971663:+	0.430979	0.782806	-0.351828	0.030969	AT1G44900_P1	1.57031	12.3596	13.9299	0.0462768
AT1G23570;A3:Chr1:8355938-8356053:8355732-8356053:-	0.170572	0.612426	-0.441854	0.0354645	AT1G23570_P2	4.23767	9.29294	13.5306	0.0463988
AT5G44720;A3:Chr5:18044655-18044745:18044655-18044780:+	0.244792	0.611938	-0.367146	0.011988	AT5G44720_ID6	5.20181	24.7806	29.9824	0.0475635
AT2G47370;A3:Chr2:19439760-19439840:19439739-19439840:-	0.333333	0.923105	-0.589772	0.034965	AT2G47370_P1	2.30646	9.96771	12.2742	0.0477668
AT4G05020;A3:Chr4:2573507-2573599:2573507-2573602:+	0.361608	0.0894565	0.272151	0.0484515	AT4G05020_P1	5.97924	15.4114	21.3906	0.0480346
AT2G24020;A3:Chr2:10218985-10219209:10218979-10219209:-	0.800415	0.913359	-0.112943	0.045954	AT2G24020_P1	59.7834	102.023	161.807	0.0485297
AT5G47310;A3:Chr5:19200900-19201262:19200900-19201270:+	0.500561	0.842793	-0.342232	0.018981	AT5G47310_s1	19.1317	6.57151	25.7032	0.0496443
AT5G56950;A3:Chr5:23032789-23032918:23032789-23032930:+	0.966203	0.714985	0.251218	0.028971	AT5G56950_ID20	21.2026	2.53139	23.734	0.0498368
AT1G76400;A3:Chr1:28660475-28660568:28660470-28660568:-	0.75792	0.999319	-0.241398	0.037962	AT1G76400.1	19.9562	32.4624	52.4186	0.049908

## Sheet: A5
A Summary of All Alternative 5' Splice Site Events (A5) found in Col-0 and the sr45-1 mutant.
Column A	Splice ID from AtRTD v2_QUASI
Column B	Mean Percentage Spliced-In (ψ) value of the three replicates of sr45-1 RNA-seq data
Column C	Mean ψ value of the three replicates of Col-0 RNA-seq data
Column D	Δψ =ψ(sr45-1) - ψ(Col-0)
Column E	p-value for ψ
Column F	Alternatively spliced isoform ID from AtRTD v2_QUASI
Column G	Mean Transcript Per Kilobase Million (TPM) value of the three replicates of sr45-1 RNA-seq data
Column H	Mean TPM value of the three replicates of Col-0 RNA-seq data
Column I	Sum of mean TPM of sr45-1 and Col-0 (Sum of column G and Column H)
Column J	p-value for TPM
All selected events meet the following criteria: ψ p-value < 0.05, TPM p-value < 0.05, total_mean_TPM ≥10
SpliceID	Mean_ψ (sr45-1)	Mean_ψ (Col-0)	Δψ	ψ_p-value	Isoform	mean_TPM (sr45-1)	mean_TPM (Col-0)	total_mean_TPM	TPM_p-value
AT4G32900;A5:Chr4:15879418-15879538:15879418-15879546:-	0.997859	0	0.997859	0.0014985	AT4G32900_ID1	12.3119	0	12.3119	0.000187055
AT4G32900;A5:Chr4:15879418-15879538:15879418-15879546:-	0.997859	0	0.997859	0.0014985	AT4G32900_P2	0.0238253	23.7528	23.7766	0.00163852
AT1G61010;A5:Chr1:22474547-22474630:22474547-22474638:-	0.812072	0.0321813	0.779891	0.0104895	AT1G61010_JS2	1.53033	8.67544	10.2058	0.0125616
AT2G41040;A5:Chr2:17121876-17121972:17121866-17121972:+	0.999695	0.334565	0.66513	0.0044955	AT2G41040_ID1	0.00778167	23.2981	23.3058	0.0163828
AT4G39390;A5:Chr4:18315860-18316263:18315838-18316263:+	0.666667	0.118412	0.548254	0.0154845	AT4G39390_P2	2.64851	11.4878	14.1363	0.0457439
AT1G53800;A5:Chr1:20081912-20082168:20081900-20082168:+	0.850755	0.307974	0.542781	0.00649351	AT1G53800_P1	4.75796	22.6128	27.3708	0.0280221
AT1G52710;A5:Chr1:19640016-19640093:19640016-19640165:-	0.996853	0.458043	0.53881	0.01998	AT1G52710_P2	11.2048	4.05657	15.2613	0.0407794
AT2G41020;A5:Chr2:17118423-17118540:17118391-17118540:+	0.534575	0.041133	0.493442	0.0204795	AT2G41020_P1	2.1455	8.4415	10.587	0.0147963
AT3G05345;A5:Chr3:1523304-1523370:1523304-1523379:-	0.793095	0.321159	0.471936	0.0204795	AT3G05345_ID5	2.27539	9.9034	12.1788	0.00919596
AT1G07700;A5:Chr1:2379798-2380104:2379729-2380104:+	0.930235	0.45923	0.471005	0.011988	AT1G07700_P1	18.1956	8.62443	26.82	0.0172853
AT4G26190;A5:Chr4:13263363-13263489:13263363-13263493:-	0.993168	0.53081	0.462358	0.00749251	AT4G26190_c4	0.046639	12.48	12.5266	0.00327313
AT2G35880;A5:Chr2:15063545-15063626:15063545-15063641:-	0.96197	0.504201	0.45777	0.012987	AT2G35880_JC7	1.03787	16.9531	17.9909	0.00385631
AT3G20390;A5:Chr3:7111284-7111512:7111284-7111581:-	0.737946	0.290007	0.447939	0.00549451	AT3G20390_ID3	60.9216	179.912	240.834	0.02006
AT5G63890;A5:Chr5:25566464-25566552:25566464-25566583:-	0.649962	0.204045	0.445917	0.0104895	AT5G63890_ID7	7.80287	33.6571	41.4599	0.0278498
AT4G17540;A5:Chr4:9776618-9776705:9776613-9776705:+	0.479285	0.0347991	0.444486	0.017982	AT4G17540.1	6.40532	17.2349	23.6402	0.0492403
AT5G19770;A5:Chr5:6683076-6683168:6683076-6683236:-	0.952579	0.524532	0.428047	0.002997	AT5G19770_c1	4.31012	69.0389	73.3491	0.0121597
AT3G14150;A5:Chr3:4692103-4692201:4692103-4692333:-	0.555946	0.134427	0.421519	0.0264735	AT3G14150_ID174	1.26584	9.42056	10.6864	0.0374685
AT3G20470;A5:Chr3:7140698-7140921:7140698-7140963:-	0.817363	0.398141	0.419222	0.00849151	AT3G20470_c1	43.4106	17.751	61.1616	0.0295698
AT1G01320;A5:Chr1:124123-124211:124123-124236:-	0.814401	0.420707	0.393694	0.00649351	AT1G01320_JC3	12.7127	51.2295	63.9422	0.013066
AT1G73805;A5:Chr1:27748790-27749087:27748790-27749107:-	0.393096	0	0.393096	0.0499501	AT1G73805_s1	12.3273	0.832326	13.1596	0.0013381
AT3G11945;A5:Chr3:3780446-3780622:3780446-3780706:-	0.581849	0.193752	0.388097	0.0144855	AT3G11945_ID2	11.0282	4.05328	15.0815	0.048613
AT4G31650;A5:Chr4:15332359-15332439:15332352-15332439:+	0.490763	0.116876	0.373886	0.0314685	AT4G31650_c1	1.57367	10.0796	11.6533	0.0480392
AT5G14260;A5:Chr5:4604127-4604248:4604042-4604248:+	0.462655	0.11459	0.348064	0.0314685	AT5G14260_P2	5.64583	25.2339	30.8798	0.0230938
AT5G52040;A5:Chr5:21130433-21131076:21130405-21131076:+	0.987677	0.641227	0.34645	0.003996	AT5G52040_ID8	1.28124	55.8188	57.1	0.00374304
AT4G14300;A5:Chr4:8233159-8233309:8232877-8233309:+	0.92698	0.582957	0.344023	0.0154845	AT4G14300_s1	0.965156	15.983	16.9481	0.0146912
AT4G17440;A5:Chr4:9728432-9728528:9728420-9728528:+	0.333333	1.6192e-07	0.333333	0.0304695	AT4G17440_P2	3.38266	11.7616	15.1442	0.0322244
AT3G47120;A5:Chr3:17352512-17352597:17352512-17352622:-	0.881943	0.557834	0.324109	0.0144855	AT3G47120_JC5	3.01207	12.7852	15.7973	0.0409883
AT4G04830;A5:Chr4:2445999-2446452:2445969-2446452:+	0.641295	0.333333	0.307962	0.0304695	AT4G04830_P1	12.4723	2.41639	14.8886	0.0499087
AT3G24830;A5:Chr3:9065281-9065377:9065249-9065377:+	0.670437	0.370999	0.299438	0.00849151	AT3G24830_c1	231.958	745.216	977.175	0.00681883
AT1G19150;A5:Chr1:6613085-6613169:6613055-6613169:+	0.406182	0.10959	0.296592	0.0154845	AT1G19150_s1	25.3886	41.1128	66.5014	0.00466337
AT1G19150;A5:Chr1:6613085-6613169:6613055-6613169:+	0.406182	0.10959	0.296592	0.0154845	AT1G19150_P1	16.4576	1.78824	18.2459	0.0213309
AT5G51410;A5:Chr5:20881213-20881346:20881213-20881525:-	0.410133	0.161572	0.248561	0.038961	AT5G51410_JC5	7.56511	13.0726	20.6377	0.0363078
AT1G12880;A5:Chr1:4390374-4390457:4390300-4390457:+	0.413535	0.182015	0.23152	0.0484515	AT1G12880_c2	2.38308	11.0006	13.3837	0.0166427
AT3G63330;A5:Chr3:23392246-23392348:23392246-23392379:-	0.283646	0.0550146	0.228631	0.0499501	AT3G63330_ID13	3.90825	7.16771	11.076	0.0198272
AT1G16260;A5:Chr1:5560915-5560984:5560915-5561011:-	0.876544	0.650792	0.225752	0.046953	AT1G16260.1	13.1628	3.50971	16.6725	0.00726503
AT1G09470;A5:Chr1:3057047-3057303:3057047-3057329:-	0.220185	0	0.220185	0.0484515	AT1G09470_s1	5.39172	19.5793	24.971	0.00175837
AT2G26740;A5:Chr2:11393707-11393781:11393707-11393788:-	0.977354	0.758096	0.219258	0.024975	AT2G26740_P1	68.0905	23.8109	91.9014	0.00836619
AT2G25840;A5:Chr2:11023538-11023675:11023526-11023675:+	0.182845	3.2095e-06	0.182842	0.033966	AT2G25840_ID11	2.71776	10.8748	13.5925	0.0454146
AT2G25840;A5:Chr2:11023538-11023675:11023526-11023675:+	0.182845	3.2095e-06	0.182842	0.033966	AT2G25840.1	6.85803	23.3833	30.2413	0.045996
AT4G34265;A5:Chr4:16402780-16403455:16402735-16403455:+	0.208006	0.0298612	0.178145	0.025974	AT4G34265_P2	30.2507	67.1727	97.4234	0.018614
AT2G01450;A5:Chr2:201488-201605:201488-201684:-	0.897434	0.723749	0.173685	0.027972	AT2G01450.4	20.98	36.8704	57.8504	0.00380868
AT2G43560;A5:Chr2:18074731-18074820:18074731-18074825:-	0.249411	0.0832428	0.166168	0.021978	AT2G43560.1	37.3077	62.5553	99.8629	0.00377488
AT2G41250;A5:Chr2:17202001-17202261:17202001-17202335:-	0.751575	0.61225	0.139325	0.0364635	AT2G41250_P1	65.8483	13.0631	78.9115	0.0015087
AT3G13570;A5:Chr3:4430319-4430483:4430319-4431045:-	0.257597	0.128183	0.129414	0.046953	AT3G13570_P1	6.73239	29.2501	35.9825	0.0374346
AT5G58100;A5:Chr5:23510448-23510557:23510421-23510557:+	0.152998	0.0406064	0.112392	0.044955	AT5G58100_P1	13.8382	30.5941	44.4323	0.037993
AT3G26900;A5:Chr3:9912207-9912290:9912207-9912314:-	0.175641	0.0676198	0.108022	0.0484515	AT3G26900_ID17	21.1246	34.0672	55.1918	0.00644331
AT2G14910;A5:Chr2:6408081-6408579:6408081-6408676:-	0.285348	0.178638	0.10671	0.0404595	AT2G14910_P1	10.9979	5.43679	16.4347	0.042121
AT3G20470;A5:Chr3:7140698-7140921:7140698-7140999:-	0.963739	0.85935	0.104389	0.0499501	AT3G20470_c1	43.4106	17.751	61.1616	0.0295698
AT1G21310;A5:Chr1:7453961-7454382:7453961-7454466:-	0.999999	0.900707	0.0992913	0.043956	AT1G21310_c3	67.0219	23.0075	90.0293	0.0154976
AT3G22121;A5:Chr3:7795887-7796089:7795623-7796089:+	0.737334	0.649482	0.0878521	0.021978	AT3G22121_ID12	990.283	436.902	1427.19	0.0170793
AT5G11170;A5:Chr5:3555538-3555624:3554939-3555624:+	0.258009	0.175038	0.0829718	0.026973	AT5G11170_P1	41.7318	86.2242	127.956	0.0309404
AT1G08360;A5:Chr1:2637252-2637435:2637248-2637435:+	0.987393	0.908883	0.0785103	0.020979	AT1G08360_JC3	11.6587	192.114	203.772	0.00504089
AT3G13460;A5:Chr3:4385973-4386060:4385973-4386062:-	0.112563	0.0358345	0.0767286	0.0274725	AT3G13460.2	0.535498	41.1009	41.6364	0.0131036
AT2G39730;A5:Chr2:16571066-16571180:16571066-16571191:-	0.204704	0.143509	0.061195	0.025974	AT2G39730_JC4	2060.31	1739.28	3799.59	0.00627251
AT2G39730;A5:Chr2:16571066-16571180:16571066-16571191:-	0.204704	0.143509	0.061195	0.025974	AT2G39730_P2	529.929	298.076	828.006	0.0394332
AT2G28190;A5:Chr2:12014812-12015233:12014764-12015233:+	0.424136	0.368722	0.0554138	0.0234765	AT2G28190_s1	136.539	253.094	389.633	0.0389541
AT1G74560;A5:Chr1:28018050-28018138:28018050-28018166:-	0.99994	0.948299	0.0516417	0.0354645	AT1G74560_P1	117.45	184.549	301.999	0.000589537
AT3G61430;A5:Chr3:22734544-22734783:22734478-22734783:+	0.984934	0.936139	0.0487946	0.0364635	AT3G61430_P2	195.153	113.826	308.979	0.0035543
AT5G04430;A5:Chr5:1253134-1253439:1253134-1253479:-	0.938209	0.899635	0.0385741	0.045954	AT5G04430_P1	77.107	116.492	193.599	0.0395915
AT1G20020;A5:Chr1:6943715-6943791:6943658-6943791:+	1	0.970442	0.0295584	0.0454545	AT1G20020_P2	12.0074	20.3492	32.3566	0.00810282
AT2G27730;A5:Chr2:11820884-11821652:11820884-11821798:-	0.0280805	0.00455084	0.0235297	0.0484515	AT2G27730_P1	132.362	246.516	378.878	4.5169e-05
AT3G62290;A5:Chr3:23053586-23053671:23053581-23053671:+	0.0146264	0.000318515	0.0143079	0.0434565	AT3G62290.2	577.738	406.78	984.518	0.00239012
AT4G17390;A5:Chr4:9714954-9715276:9714954-9715280:-	0.999987	0.988339	0.0116486	0.045954	AT4G17390_P1	364.323	690.337	1054.66	0.0334184
AT3G49010;A5:Chr3:18168061-18168577:18168061-18168649:-	0	0.0104606	-0.0104606	0.047952	AT3G49010_P2	330.643	512.748	843.391	0.014194
AT1G75380;A5:Chr1:28283245-28283346:28283245-28283418:-	0.953688	0.988809	-0.0351211	0.0454545	AT1G75380_P4	118.169	54.7542	172.923	0.00109715
AT4G37870;A5:Chr4:17805148-17805242:17805148-17805251:-	0.915529	0.957146	-0.0416172	0.0464535	AT4G37870_P1	60.1412	134.865	195.006	0.035553
AT4G36980;A5:Chr4:17434142-17434317:17434142-17434320:-	0.0208402	0.076882	-0.0560418	0.0474525	AT4G36980_P1	29.2029	52.4115	81.6144	0.0209243
AT5G26360;A5:Chr5:9258772-9258867:9258772-9258880:-	0.796375	0.866949	-0.0705735	0.0274725	AT5G26360_ID4	27.9831	73.5197	101.503	0.00279888
AT5G67480;A5:Chr5:26932523-26932803:26932523-26933115:-	0.166042	0.25648	-0.0904372	0.0499501	AT5G67480_JS1	47.2208	30.0732	77.294	0.00805138
AT3G06610;A5:Chr3:2061122-2061609:2061116-2061609:+	0.897863	1	-0.102137	0.042957	AT3G06610.1	30.7111	59.1164	89.8275	0.0348292
AT3G46530;A5:Chr3:17131328-17131424:17131328-17131484:-	0.0837735	0.187121	-0.103348	0.0464535	AT3G46530_JC2	27.5184	19.3642	46.8826	0.00383376
AT4G21910;A5:Chr4:11627548-11628921:11627548-11630638:-	0.0832946	0.193615	-0.11032	0.0394605	AT4G21910.1	15.9695	28.3108	44.2804	0.0014268
AT4G21910;A5:Chr4:11627548-11628921:11627548-11630638:-	0.0832946	0.193615	-0.11032	0.0394605	AT4G21910_ID6	14.7137	4.66222	19.3759	0.00510926
AT3G46440;A5:Chr3:17091635-17091725:17091635-17091796:-	0.827272	0.938845	-0.111573	0.040959	AT3G46440_P1	23.551	45.0601	68.6111	0.00557135
AT1G31340;A5:Chr1:11218193-11218661:11218193-11218683:-	0.883092	0.999213	-0.116121	0.030969	AT1G31340_P1	54.3325	86.8833	141.216	0.0243463
AT5G49510;A5:Chr5:20081252-20081848:20081247-20081848:+	0.883457	0.999909	-0.116453	0.047952	AT5G49510_P1	15.1102	32.0717	47.1819	0.00833505
AT4G38510;A5:Chr4:18014796-18014903:18014796-18014960:-	0.40053	0.522268	-0.121738	0.0394605	AT4G38510.3	14.5689	22.847	37.4159	0.010222
AT5G58005;A5:Chr5:23482543-23482629:23482529-23482629:+	0.869672	0.997495	-0.127823	0.0454545	AT5G58005_P1	14.0487	21.3835	35.4322	0.0410941
AT4G36440;A5:Chr4:17208645-17208729:17208645-17208733:-	0.86931	0.999984	-0.130675	0.0444555	AT4G36440.1	9.60137	18.2018	27.8032	0.0183719
AT4G16590;A5:Chr4:9345810-9346643:9345709-9346643:+	0.783563	0.917731	-0.134168	0.0314685	AT4G16590.1	31.8555	70.2854	102.141	0.00384867
AT1G50920;A5:Chr1:18870242-18870541:18870196-18870541:+	0.861011	0.999988	-0.138977	0.0184815	AT1G50920_P1	81.452	132.696	214.148	0.00525631
AT5G48380;A5:Chr5:19605606-19605693:19605606-19605701:-	0.848697	0.998644	-0.149947	0.036963	AT5G48380_c1	22.5259	6.38351	28.9094	0.00471388
AT2G47960;A5:Chr2:19626856-19627234:19626828-19627234:+	0	0.151523	-0.151523	0.047952	AT2G47960_P1	17.4607	11.1269	28.5876	0.0218763
AT3G21250;A5:Chr3:7460334-7460422:7460334-7460455:-	0.771359	0.92534	-0.153981	0.032967	AT3G21250_ID3	4.13972	6.54433	10.684	0.0211635
AT3G13060;A5:Chr3:4180821-4181097:4180664-4181097:+	0.222218	0.3782	-0.155982	0.0454545	AT3G13060_P2	1.96557	10.5722	12.5377	0.0341447
AT3G13920;A5:Chr3:4593782-4593873:4593782-4593888:-	0.542555	0.699706	-0.157151	0.014985	AT3G13920_P1	81.1378	144.373	225.511	0.0496198
AT3G51270;A5:Chr3:19034956-19035181:19034932-19035181:+	0.840607	0.999888	-0.159281	0.02997	AT3G51270_P1	2.67478	27.5155	30.1903	0.010289
AT3G63510;A5:Chr3:23451952-23452028:23451929-23452028:+	0.816891	0.984091	-0.1672	0.0499501	AT3G63510.1	1.85545	9.46552	11.321	0.0365587
AT3G15980;A5:Chr3:5415678-5415787:5415678-5415795:-	0.816475	0.985517	-0.169042	0.0244755	AT3G15980_P6	6.08567	8.00904	14.0947	0.0318593
AT4G08980;A5:Chr4:5758484-5758982:5758220-5758982:+	0.313546	0.483978	-0.170432	0.023976	AT4G08980_P4	26.198	10.3747	36.5727	0.0175006
AT4G39260;A5:Chr4:18274185-18274315:18274185-18274399:-	0.813927	0.999983	-0.186056	0.027972	AT4G39260_s1	14.1031	30.9341	45.0371	0.00735833
AT3G48090;A5:Chr3:17757298-17757375:17757298-17757455:-	0.186189	0.381039	-0.19485	0.027972	AT3G48090.2	33.6614	8.29481	41.9562	0.0186326
AT1G53800;A5:Chr1:20082705-20082788:20082695-20082788:+	1.933e-07	0.195866	-0.195866	0.0264735	AT1G53800_P1	4.75796	22.6128	27.3708	0.0280221
AT4G30310;A5:Chr4:14834659-14834754:14834655-14834754:+	0.778631	0.975592	-0.196961	0.025974	AT4G30310_P4	5.89447	13.0748	18.9693	0.0241827
AT4G30310;A5:Chr4:14833626-14833696:14833596-14833696:+	0.76861	0.972804	-0.204194	0.025974	AT4G30310_P4	5.89447	13.0748	18.9693	0.0241827
AT1G68740;A5:Chr1:25816259-25816350:25816259-25816385:-	0.789802	1	-0.210198	0.0434565	AT1G68740_P1	4.00499	7.78115	11.7861	0.0232325
AT5G34850;A5:Chr5:13109952-13110300:13109952-13110321:-	0.783356	0.996043	-0.212687	0.00999001	AT5G34850_c1	26.271	0.565769	26.8367	0.00421783
AT5G16300;A5:Chr5:5341947-5342034:5341845-5342034:+	0.583159	0.806234	-0.223075	0.0244755	AT5G16300_P1	10.4099	15.8767	26.2866	0.0227281
AT5G13570;A5:Chr5:4369423-4369514:4369367-4369514:+	0.680831	0.905617	-0.224786	0.0444555	AT5G13570_P1	3.26492	11.3831	14.648	0.0141786
AT2G04360;A5:Chr2:1520617-1520692:1520617-1520739:-	0.451198	0.677042	-0.225845	0.0284715	AT2G04360_c1	3.93016	13.6888	17.619	0.0293267
AT3G07670;A5:Chr3:2453437-2453620:2453429-2453620:+	0.649297	0.885764	-0.236467	0.0454545	AT3G07670_P1	4.335	7.35486	11.6899	0.0148278
AT5G39830;A5:Chr5:15943422-15943722:15943411-15943722:+	0.66539	0.907262	-0.241872	0.033966	AT5G39830_P1	2.75394	14.2937	17.0476	0.0270012
AT1G09840;A5:Chr1:3196617-3196700:3196617-3196741:-	0.749384	0.993852	-0.244468	0.0264735	AT1G09840.2	5.75769	10.8564	16.614	0.0225954
AT3G14150;A5:Chr3:4692688-4692931:4692688-4693035:-	0.649866	0.898476	-0.24861	0.0494505	AT3G14150_ID174	1.26584	9.42056	10.6864	0.0374685
AT1G61010;A5:Chr1:22474547-22474638:22474547-22474930:-	0.0889912	0.365463	-0.276472	0.0354645	AT1G61010_JS2	1.53033	8.67544	10.2058	0.0125616
AT5G49990;A5:Chr5:20341197-20341747:20341197-20341767:-	3.05745e-07	0.281157	-0.281156	0.0354645	AT5G49990_P1	8.87393	5.4037	14.2776	0.0243196
AT3G52660;A5:Chr3:19523151-19523225:19523098-19523225:+	0.606082	0.889478	-0.283396	0.016983	AT3G52660_P1	11.1556	22.6719	33.8275	0.0319509
AT5G27560;A5:Chr5:9734021-9734122:9733625-9734122:+	0.534673	0.820022	-0.285349	0.0314685	AT5G27560_P4	7.02102	15.3651	22.3861	0.0212985
AT2G35880;A5:Chr2:15065006-15065089:15065006-15065095:-	0.424115	0.718893	-0.294778	0.0144855	AT2G35880_JC7	1.03787	16.9531	17.9909	0.00385631
AT1G14840;A5:Chr1:5113503-5113612:5113503-5113657:-	0.471433	0.766351	-0.294918	0.0194805	AT1G14840_P1	9.02989	16.1976	25.2275	0.0449448
AT1G63660;A5:Chr1:23604878-23604973:23604878-23604978:-	0.672919	0.977498	-0.304579	0.014985	AT1G63660_P1	17.8387	46.0954	63.9341	0.0344199
AT4G39710;A5:Chr4:18426775-18427187:18426775-18427208:-	0.621111	0.937092	-0.315982	0.020979	AT4G39710_JS2	0.334691	36.2658	36.6005	0.00289526
AT1G11720;A5:Chr1:3951713-3952345:3951683-3952345:+	0.664869	0.993561	-0.328692	0.030969	AT1G11720_P2	3.94222	10.9026	14.8448	0.00264499
AT3G14150;A5:Chr3:4692688-4692927:4692688-4692931:-	0.00872364	0.337715	-0.328991	0.0374625	AT3G14150_ID174	1.26584	9.42056	10.6864	0.0374685
AT2G43370;A5:Chr2:18013903-18014097:18013890-18014097:+	0.665953	1	-0.334047	0.033966	AT2G43370_P1	3.04838	8.96572	12.0141	0.0339871
AT5G51820;A5:Chr5:21065440-21065541:21065440-21065547:-	0.639491	0.978838	-0.339347	0.0184815	AT5G51820_ID3	6.59883	26.1422	32.7411	0.00709344
AT5G60390;A5:Chr5:24289489-24290319:24289380-24290319:+	0.563929	0.917156	-0.353227	0.00699301	AT5G60390_ID6	568.055	947.393	1515.45	0.048462
AT4G26400;A5:Chr4:13346067-13346388:13346067-13346405:-	0.407358	0.767177	-0.35982	0.0144855	AT4G26400_P2	19.4789	6.70326	26.1822	0.00147299
AT4G26400;A5:Chr4:13346067-13346388:13346067-13346405:-	0.407358	0.767177	-0.35982	0.0144855	AT4G26400_P1	13.491	21.9335	35.4245	0.0105753
AT5G55130;A5:Chr5:22375094-22375220:22375094-22375224:-	0.633711	0.999983	-0.366272	0.027972	AT5G55130_P1	3.14856	13.6258	16.7744	0.00891357
AT5G43270;A5:Chr5:17362163-17362902:17362163-17363655:-	0.120116	0.48757	-0.367454	0.015984	AT5G43270_ID3	11.8048	2.59022	14.395	0.00265425
AT3G58510;A5:Chr3:21640171-21640502:21640049-21640502:+	0.537832	0.909744	-0.371912	0.0134865	AT3G58510.3	15.76	34.731	50.4909	0.0102164
AT5G07830;A5:Chr5:2505362-2505461:2505285-2505461:+	0.575133	0.979349	-0.404216	0.0164835	AT5G07830_c1	8.81407	19.3928	28.2069	0.0193758
AT3G20470;A5:Chr3:7140698-7140945:7140698-7141020:-	0.0889902	0.508499	-0.419509	0.010989	AT3G20470_ID1	152.21	22.7442	174.954	0.0261304
AT3G59040;A5:Chr3:21823842-21824178:21823842-21824188:-	0.509564	0.92949	-0.419926	0.0124875	AT3G59040_P1	10.3799	37.7562	48.1361	0.0308137
AT3G20470;A5:Chr3:7140698-7140921:7140698-7141020:-	0.237227	0.660075	-0.422848	0.00699301	AT3G20470_ID1	152.21	22.7442	174.954	0.0261304
AT3G20470;A5:Chr3:7140698-7140921:7140698-7141020:-	0.237227	0.660075	-0.422848	0.00699301	AT3G20470_c1	43.4106	17.751	61.1616	0.0295698
AT1G20693;A5:Chr1:7177855-7177960:7177842-7177960:+	0.450614	0.881707	-0.431093	0.0034965	AT1G20693_P1	49.5414	221.738	271.28	0.0442742
AT3G10840;A5:Chr3:3392812-3393083:3392812-3393095:-	0.553984	0.999937	-0.445954	0.022977	AT3G10840_c1	4.32151	8.26467	12.5862	0.0312534
AT4G39710;A5:Chr4:18427482-18427559:18427482-18427563:-	0.477318	0.93823	-0.460912	0.00799201	AT4G39710_JS2	0.334691	36.2658	36.6005	0.00289526
AT3G20470;A5:Chr3:7140698-7140999:7140698-7141020:-	0.0139971	0.498085	-0.484087	0.00999001	AT3G20470_ID1	152.21	22.7442	174.954	0.0261304
AT2G22640;A5:Chr2:9623415-9623814:9623381-9623814:+	0.483923	1	-0.516077	0.022977	AT2G22640_P1	3.10145	11.8304	14.9318	0.0298834
AT3G20470;A5:Chr3:7140698-7140963:7140698-7141020:-	0.119703	0.653186	-0.533484	0.0014985	AT3G20470_ID1	152.21	22.7442	174.954	0.0261304
AT1G49580;A5:Chr1:18353336-18353435:18353316-18353435:+	0.465417	0.999233	-0.533815	0.015984	AT1G49580_P1	5.90464	16.7653	22.6699	0.0359363
AT3G53850;A5:Chr3:19949083-19949198:19949083-19949202:-	0	0.567297	-0.567297	0.0144855	AT3G53850_s1	8.72339	2.63332	11.3567	0.0307318
AT3G17970;A5:Chr3:6148935-6149069:6148886-6149069:+	0.333333	0.91395	-0.580617	0.013986	AT3G17970.1	3.38317	15.3432	18.7264	0.0282801
AT4G29940;A5:Chr4:14650327-14650451:14650327-14650457:-	0.255793	0.836751	-0.580958	0.013986	AT4G29940_P1	0.383921	9.6229	10.0068	0.000263526
AT4G29940;A5:Chr4:14650327-14650451:14650327-14650457:-	0.255793	0.836751	-0.580958	0.013986	AT4G29940_c1	7.75483	2.46806	10.2229	0.0365637
AT3G07610;A5:Chr3:2431961-2432062:2431954-2432062:+	0.372807	0.966797	-0.59399	0.0174825	AT3G07610_P1	2.23427	13.1478	15.3821	0.0052081
AT5G43050;A5:Chr5:17268098-17268403:17268094-17268403:+	0.334023	0.987559	-0.653536	0.012987	AT5G43050_P1	2.43912	11.9558	14.3949	0.0236505
AT4G27750;A5:Chr4:13842656-13842849:13842653-13842849:+	0.340777	0.999989	-0.659212	0.003996	AT4G27750_P1	4.74138	19.159	23.9004	0.0397136
AT3G57940;A5:Chr3:21454057-21454140:21454042-21454140:+	0.334682	0.999999	-0.665316	0.023976	AT3G57940_P1	1.50361	10.8648	12.3684	0.00415203
AT5G53130;A5:Chr5:21540575-21540722:21540575-21540727:-	0.0541329	0.7643	-0.710167	0.00949051	AT5G53130_ID3	12.3824	2.18985	14.5722	0.00380214
AT1G64150;A5:Chr1:23811666-23811764:23811666-23811775:-	6.47992e-06	0.761904	-0.761898	0.00699301	AT1G64150_P1	6.36667e-05	13.346	13.3461	0.0240757
AT5G64860;A5:Chr5:25928352-25928423:25928352-25928427:-	0.10389	0.897372	-0.793482	0.0024975	AT5G64860_P1	0.555534	33.0162	33.5717	0.0326767
AT4G34265;A5:Chr4:16403022-16403455:16403009-16403455:+	0	0.858862	-0.858862	0.00649351	AT4G34265_P6	11.7484	3.08236	14.8308	0.0215973
AT4G34265;A5:Chr4:16403022-16403455:16403009-16403455:+	0	0.858862	-0.858862	0.00649351	AT4G34265_P1	0	13.2179	13.2179	0.0425628

## Sheet: SE
A Summary of All Skipped Exon Events (SE) found in Col-0 and the sr45-1 mutant.
Column A	Splice ID from AtRTD v2_QUASI
Column B	Mean Percentage Spliced-In (ψ) value of the three replicates of sr45-1 RNA-seq data
Column C	Mean ψ value of the three replicates of Col-0 RNA-seq data
Column D	Δψ =ψ(sr45-1) - ψ(Col-0)
Column E	p-value for ψ
Column F	Alternatively spliced isoform ID from AtRTD v2_QUASI
Column G	Mean Transcript Per Kilobase Million (TPM) value of the three replicates of sr45-1 RNA-seq data
Column H	Mean TPM value of the three replicates of Col-0 RNA-seq data
Column I	Sum of mean TPM of sr45-1 and Col-0 (Sum of column G and Column H)
Column J	p-value for TPM
All selected events meet the following criteria: ψ p-value < 0.05, TPM p-value < 0.05, total_mean_TPM ≥10
SpliceID	Mean_ψ (sr45-1)	Mean_ψ (Col-0)	Δψ	ψ_p-value	Isoform	mean_TPM (sr45-1)	mean_TPM (Col-0)	total_mean_TPM	TPM_p-value
AT3G14150;SE:Chr3:4692103-4692201:4692247-4692333:-	0.648731	0.0279048	0.620826	0.021978	AT3G14150_ID174	1.26584	9.42056	10.6864	0.0374685
AT5G02810;SE:Chr5:639993-640156:640202-640286:-	0.609124	0.0205143	0.58861	0.00499501	AT5G02810_JS7	10.591	0.99556	11.5866	0.03868
AT4G14300;SE:Chr4:8232877-8233100:8233159-8233309:+	0.950835	0.386363	0.564471	0.00599401	AT4G14300_s1	0.965156	15.983	16.9481	0.0146912
AT3G57880;SE:Chr3:21433556-21433637:21433689-21434268:-	0.910219	0.48343	0.426789	0.0144855	AT3G57880_P1	22.9751	9.36889	32.344	0.00440958
AT4G36850;SE:Chr4:17355175-17355349:17355375-17355464:-	1	0.593775	0.406225	0.0304695	AT4G36850_P1	13.7709	2.64614	16.417	0.017952
AT5G51820;SE:Chr5:21065912-21066086:21066138-21066227:-	0.716665	0.340002	0.376663	0.015984	AT5G51820_ID3	6.59883	26.1422	32.7411	0.00709344
AT5G16990;SE:Chr5:5582209-5582460:5582542-5582650:-	0.94698	0.575797	0.371184	0.021978	AT5G16990_P1	14.9705	6.73284	21.7033	0.0122685
AT5G16990;SE:Chr5:5582209-5582460:5582542-5582650:-	0.94698	0.575797	0.371184	0.021978	AT5G16990_ID8	0.94504	9.92673	10.8718	0.0458788
AT2G19430;SE:Chr2:8417121-8417378:8417494-8417651:+	0.598853	0.229792	0.369061	0.0224775	AT2G19430_JC6	4.14099	13.6328	17.7738	0.0474087
AT5G65685;SE:Chr5:26275236-26275329:26275407-26275481:-	0.62203	0.297471	0.32456	0.040959	AT5G65685_ID19	2.24656	7.82085	10.0674	0.0341662
AT2G40290;SE:Chr2:16829185-16829323:16829421-16829730:-	0.875574	0.553816	0.321758	0.010989	AT2G40290_ID4	16.5031	104.422	120.925	0.0193286
AT2G32700;SE:Chr2:13866926-13867040:13867128-13867215:+	0.919465	0.613995	0.30547	0.0214785	AT2G32700_ID57	1.26379	9.5166	10.7804	0.0345109
AT3G13570;SE:Chr3:4430319-4430483:4430643-4431045:-	0.542352	0.255424	0.286928	0.023976	AT3G13570_P1	6.73239	29.2501	35.9825	0.0374346
AT3G19900;SE:Chr3:6923882-6924282:6924560-6924937:-	0.875237	0.593738	0.2815	0.0234765	AT3G19900_ID17	3.46239	12.7016	16.164	0.0241547
AT3G51860;SE:Chr3:19239742-19240226:19240293-19240649:+	0.569529	0.304353	0.265176	0.0324675	AT3G51860_P1	33.249	6.09642	39.3454	0.00133275
AT5G28050;SE:Chr5:10044871-10045048:10045104-10045740:-	0.789456	0.52795	0.261505	0.0264735	AT5G28050_P3	38.8404	22.5938	61.4342	0.0293839
AT5G17440;SE:Chr5:5752492-5752627:5752673-5752796:+	0.295316	0.0410629	0.254253	0.031968	AT5G17440_P1	11.3304	24.192	35.5224	0.0129663
AT4G34265;SE:Chr4:16402735-16402958:16403009-16403455:+	0.28335	0.0442616	0.239089	0.027972	AT4G34265_P2	30.2507	67.1727	97.4234	0.018614
AT4G34265;SE:Chr4:16402735-16402958:16403009-16403455:+	0.28335	0.0442616	0.239089	0.027972	AT4G34265_P6	11.7484	3.08236	14.8308	0.0215973
AT5G17440;SE:Chr5:5751756-5751858:5751913-5751996:+	0.267248	0.0391762	0.228071	0.0364635	AT5G17440_P1	11.3304	24.192	35.5224	0.0129663
AT3G47120;SE:Chr3:17351771-17351886:17352035-17352126:-	0.695651	0.511464	0.184187	0.0414585	AT3G47120_JC5	3.01207	12.7852	15.7973	0.0409883
AT2G16940;SE:Chr2:7345776-7346108:7346177-7346571:-	0.267442	0.162844	0.104597	0.048951	AT2G16940_P1	36.3963	62.1317	98.5281	0.0227657
AT5G48880;SE:Chr5:19816805-19816923:19817029-19817773:-	0.0828076	0.0129035	0.0699041	0.047952	AT5G48880_P1	46.273	137.905	184.178	0.0282798
AT5G48880;SE:Chr5:19816805-19816923:19817121-19817773:-	0.0149224	0.0863859	-0.0714635	0.047952	AT5G48880_P4	0.601916	13.2491	13.851	0.0139862
AT5G48880;SE:Chr5:19816805-19816923:19817121-19817773:-	0.0149224	0.0863859	-0.0714635	0.047952	AT5G48880_P1	46.273	137.905	184.178	0.0282798
AT5G06360;SE:Chr5:1945645-1945736:1945793-1945994:+	0.892767	0.997708	-0.104941	0.0364635	AT5G06360_P1	100.833	149.769	250.602	0.000259128
AT4G34265;SE:Chr4:16402735-16402958:16403022-16403455:+	0	0.161507	-0.161507	0.043956	AT4G34265_P2	30.2507	67.1727	97.4234	0.018614
AT4G34265;SE:Chr4:16402735-16402958:16403022-16403455:+	0	0.161507	-0.161507	0.043956	AT4G34265_P1	0	13.2179	13.2179	0.0425628
AT1G08110;SE:Chr1:2535385-2535570:2535585-2535675:+	0.153557	0.348161	-0.194605	0.0214785	AT1G08110_ID1	69.8123	26.0545	95.8668	0.0252455
AT4G19420;SE:Chr4:10589808-10590290:10590440-10593154:-	0.0982161	0.346051	-0.247835	0.0334665	AT4G19420_JS3	23.8734	14.0345	37.908	0.0455028
AT5G17020;SE:Chr5:5597215-5597309:5597353-5597494:+	0.71245	0.9727	-0.26025	0.0304695	AT5G17020_P1	15.4949	27.2817	42.7766	0.0046796
AT1G15750;SE:Chr1:5420179-5420280:5420431-5420837:-	0.495169	0.766583	-0.271414	0.02997	AT1G15750_c1	20.6777	6.866	27.5437	0.0427413
AT1G09210;SE:Chr1:2974841-2974928:2975032-2975206:-	0.669899	0.981607	-0.311708	0.010989	AT1G09210_P1	86.984	197.139	284.123	0.013993
AT5G43270;SE:Chr5:17362163-17362818:17362857-17363655:-	0.361874	0.696707	-0.334833	0.0184815	AT5G43270_ID3	11.8048	2.59022	14.395	0.00265425
AT3G11945;SE:Chr3:3780988-3781207:3781280-3781392:-	0.450137	0.806248	-0.356111	0.0184815	AT3G11945_ID2	11.0282	4.05328	15.0815	0.048613
AT5G48150;SE:Chr5:19524083-19524309:19524388-19524503:-	0.298885	0.668583	-0.369698	0.016983	AT5G48150_P1	20.1226	8.71564	28.8383	0.0452196
AT2G48120;SE:Chr2:19680395-19680471:19680557-19680634:+	0.468497	0.850419	-0.381922	0.0194805	AT2G48120.1	7.92784	24.2451	32.1729	0.000933518
AT1G10930;SE:Chr1:3648957-3649093:3649148-3649259:-	0	0.401233	-0.401233	0.0304695	AT1G10930_s1	5.41593	7.1928	12.6087	0.0238652
AT1G17370;SE:Chr1:5953842-5954218:5954279-5954721:-	0.482719	0.896415	-0.413695	0.015984	AT1G17370_P1	16.7536	35.6875	52.441	0.0234923
AT1G17370;SE:Chr1:5953842-5954218:5954279-5954721:-	0.482719	0.896415	-0.413695	0.015984	AT1G17370_ID6	17.966	3.92625	21.8923	0.0309962
AT3G32940;SE:Chr3:13493058-13493129:13493156-13493244:-	0.581029	0.999607	-0.418578	0.0294705	AT3G32940.1	4.12257	7.69026	11.8128	0.0114289
AT2G20960;SE:Chr2:9006740-9007048:9007218-9007307:+	0.140307	0.592417	-0.45211	0.0134865	AT2G20960_JC10	16.1062	6.5609	22.6671	0.00106563
AT1G34570;SE:Chr1:12656034-12656236:12656295-12656429:-	0.086863	0.564442	-0.477579	0.0204795	AT1G34570_s2	7.06014	3.63511	10.6952	0.0138164
AT5G63050;SE:Chr5:25292653-25293066:25293135-25293303:+	0.345462	0.838103	-0.492641	0.00999001	AT5G63050.1	5.98249	21.3594	27.3419	0.000717002
AT5G63050;SE:Chr5:25292653-25293066:25293135-25293303:+	0.345462	0.838103	-0.492641	0.00999001	AT5G63050_ID2	11.273	4.11502	15.388	0.00185457
AT2G32700;SE:Chr2:13866926-13867037:13867128-13867212:+	0.31825	0.833664	-0.515415	0.00949051	AT2G32700_ID2	4.59703	14.5993	19.1963	0.0219776
AT5G27620;SE:Chr5:9773113-9773383:9773424-9773608:+	0.423269	0.979003	-0.555735	0.016983	AT5G27620_P1	2.63697	8.5146	11.1516	0.0240189
AT5G14260;SE:Chr5:4603877-4603953:4604042-4604248:+	0.194022	0.789346	-0.595324	0.00599401	AT5G14260_P2	5.64583	25.2339	30.8798	0.0230938
AT5G56950;SE:Chr5:23034747-23034844:23034861-23035231:+	0.35145	0.954422	-0.602973	0.00499501	AT5G56950_ID20	21.2026	2.53139	23.734	0.0498368

## Sheet: AS Genes
A Summary of All Genes in which Alternative Splicing Events were located.
Column A	Annotated Gene ID (AGI), or Gene Locus Number
Column B	PANTHER gene annotation (pantherdb.org)
Column C	GO IDs associated with each gene in TAIR 10 (www.geneontology.org)
AGI	PANTHER GENE ANNOTATION	GO IDs
AT1G01320	Tetratricopeptide repeat-containing protein;At1g01320;ortholog	GO:0005737; GO:0005634; GO:0005829
AT1G01510	C-terminal binding protein AN;AN;ortholog	GO:0003714; GO:0005634; GO:0005874; GO:0051287; GO:0055114; GO:0010091; GO:0000226; GO:0005515; GO:0008360; GO:0042803; GO:0010482; GO:0031129; GO:0045604; GO:0048444; GO:0048530; GO:2000039; GO:0005829; GO:0005802; GO:0009965; GO:0042814
AT1G01710	Acyl-CoA thioesterase family protein;At1g01710;ortholog	GO:0006637; GO:0030551; GO:0047617; GO:0005777
AT1G01790	K(+) efflux antiporter 1, chloroplastic;KEA1;ortholog	GO:0006813; GO:0015079; GO:0015299; GO:0015386; GO:0016021; GO:0031969; GO:0009941; GO:0009507
AT1G02280	Translocase of chloroplast 33, chloroplastic;TOC33;ortholog	GO:0005525; GO:0015450; GO:0016021; GO:0046872; GO:0009707; GO:0009941; GO:0003924; GO:0042802; GO:0005515; GO:0009507; GO:0042803; GO:0005622; GO:0005623; GO:0045036
AT1G03110	tRNA (guanine-N(7)-)-methyltransferase non-catalytic subunit;At1g03110;ortholog	GO:0000166; GO:0005634; GO:0005737; GO:0005829; GO:0008176; GO:0030488; GO:0036265; GO:0043527; GO:0006400; GO:0008618
AT1G03780	Protein TPX2;TPX2;ortholog	GO:0005634; GO:0005874; GO:0032147; GO:0051301; GO:0009941; GO:0005654; GO:0005819; GO:0007067; GO:0008017; GO:0009524; GO:0051225; GO:0060236; GO:0090307; GO:0005515
AT1G04590	Uncharacterized protein;At1g04590;ortholog	GO:0003674; GO:0009507
AT1G04810	26S proteasome non-ATPase regulatory subunit 1 homolog B;RPN2B;ortholog	GO:0008540; GO:0009507; GO:0030234; GO:0042176; GO:0006511; GO:0005634; GO:0030163; GO:0005886; GO:0000502; GO:0005829
AT1G06110	F-box protein SKIP16;SKIP16;ortholog	GO:0005634; GO:0016567; GO:0005515; GO:0019005
AT1G06250	Phospholipase A1-IIalpha;At1g06250;ortholog	GO:0004806; GO:0006629; GO:0009507; GO:0016042
AT1G07500	Uncharacterized protein;At1g07500;ortholog	GO:0005634; GO:0008150; GO:0005515; GO:0006974
AT1G07700	Thioredoxin-like 4, chloroplastic;At1g07700;ortholog	GO:0005737; GO:0006662; GO:0009507; GO:0009570
AT1G07920	Elongation factor 1-alpha 3;A3;ortholog	GO:0003746; GO:0005525; GO:0005737; GO:0006414; GO:0005739; GO:0009507; GO:0005730; GO:0046686; GO:0005774; GO:0005886; GO:0016020; GO:0005829; GO:0009506; GO:0005794
AT1G08030	Protein-tyrosine sulfotransferase;TPST;ortholog	GO:0000139; GO:0008476; GO:0015015; GO:0016021; GO:0017095; GO:0005794; GO:0009733; GO:0010082; GO:0010468; GO:0019827; GO:0045087; GO:0005768; GO:0005802; GO:0010366; GO:0055070
AT1G08110	Lactoylglutathione lyase;At1g08110;ortholog	GO:0004462; GO:0005975; GO:0009507; GO:0046872; GO:0005516; GO:0046686; GO:0005829; GO:0019243
AT1G08360	60S ribosomal protein L10a-1;RPL10AA;ortholog	GO:0003735; GO:0005737; GO:0005840; GO:0006412; GO:0022626; GO:0005886; GO:0022625; GO:0005829; GO:0009506
AT1G09210	Calreticulin-2;CRT2;ortholog	GO:0005509; GO:0005788; GO:0006457; GO:0009507; GO:0030246; GO:0051082; GO:0005739; GO:0006979; GO:0005773; GO:0005783; GO:0009651; GO:0048046; GO:0005794
AT1G09270	Importin subunit alpha-4;IMPA4;ortholog	GO:0005643; GO:0005654; GO:0005737; GO:0006607; GO:0006886; GO:0008139; GO:0008565; GO:0030581; GO:0080034; GO:0005829
AT1G09470	Uncharacterized protein;At1g09470;ortholog	GO:0005737; GO:0005515; GO:0005635; GO:0005654
AT1G09500	Alcohol dehydrogenase-like protein;F14J9.16;ortholog	GO:0003824; GO:0009809; GO:0045551; GO:0050662; GO:0004022
AT1G09840	Shaggy-related protein kinase kappa;ASK10;ortholog	GO:0004672; GO:0004674; GO:0005524; GO:0005634; GO:0006468; GO:0005886
AT1G10930	ATP-dependent DNA helicase Q-like 4A;RECQL4A;ortholog	GO:0003677; GO:0005524; GO:0005634; GO:0005694; GO:0005737; GO:0006260; GO:0008026; GO:0009378; GO:0043140; GO:0046872; GO:0070417; GO:0071215; GO:0000723; GO:0000724; GO:0006281; GO:0006310; GO:0006974; GO:0043138; GO:0051276; GO:0009506
AT1G10950	Transmembrane 9 superfamily member 1;TMN1;ortholog	GO:0000139; GO:0005576; GO:0010008; GO:0016021; GO:0005794; GO:0016020; GO:0005797; GO:0005801; GO:0005768; GO:0005802
AT1G11090	Alpha/beta-hydrolase-like protein;T19D16.3;ortholog	GO:0005634; GO:0016787; GO:0005794; GO:0005783; GO:0047372
AT1G11330	G-type lectin S-receptor-like serine/threonine-protein kinase At1g11330;At1g11330;ortholog	GO:0004674; GO:0005524; GO:0005886; GO:0006468; GO:0016021; GO:0016301; GO:0030246; GO:0048544
AT1G11720	Starch synthase 3, chloroplastic/amyloplastic;SS3;ortholog	GO:0004373; GO:0005739; GO:0009011; GO:0009501; GO:0009507; GO:0016757; GO:0019252; GO:0033201; GO:2001070; GO:0010021; GO:0042802
AT1G11930	At1g11930/F12F1_20;At1g11930;ortholog	GO:0005634; GO:0030170
AT1G12780	Bifunctional UDP-glucose 4-epimerase and UDP-xylose 4-epimerase 1;UGE1;ortholog	GO:0005794; GO:0006012; GO:0033358; GO:0045227; GO:0071555; GO:0003978; GO:0005829; GO:0046983; GO:0005886; GO:0050373; GO:0046369
AT1G12880	Nudix hydrolase 12, mitochondrial;NUDT12;ortholog	GO:0005634; GO:0005737; GO:0005739; GO:0009164; GO:0016787; GO:0016818; GO:0046872
AT1G13730	At1g13730;F21F23.16;ortholog	GO:0000166; GO:0003723; GO:0005622; GO:0005623; GO:0005737; GO:0006810; GO:0006913; GO:0003729
AT1G14840	Microtubule-associated protein 70-4;MAP70.4;ortholog	GO:0005737; GO:0007010; GO:0008017; GO:0005874; GO:0005886
AT1G14900	AT1G14900 protein;HMGA;ortholog	GO:0000786; GO:0003677; GO:0005634; GO:0006334; GO:0006355; GO:0009507
AT1G15180	MATE efflux family protein;At1g15180;ortholog	GO:0005215; GO:0005886; GO:0006855; GO:0015238; GO:0015297; GO:0016020; GO:0016021
AT1G15440	Periodic tryptophan protein 2;PWP2;ortholog	GO:0000028; GO:0000166; GO:0000462; GO:0005634; GO:0030515; GO:0032040; GO:0034388; GO:0080008; GO:0005730; GO:0006364; GO:0009553
AT1G15750	Protein TOPLESS;TPL;ortholog	GO:0005634; GO:0006351; GO:0005515; GO:0010072; GO:0009733; GO:0010051; GO:0042803; GO:0045892; GO:0005829; GO:0009867
AT1G16260	Wall-associated receptor kinase-like 8;WAKL8;ortholog	GO:0005509; GO:0005524; GO:0005576; GO:0006468; GO:0016021; GO:0016301; GO:0030247
AT1G16610	Serine/arginine-rich splicing factor SR45;SR45;ortholog	GO:0000166; GO:0003723; GO:0005681; GO:0006397; GO:0008380; GO:0016607; GO:0000398; GO:0005515; GO:0005654; GO:0005730; GO:0010182
AT1G17370	Oligouridylate-binding protein 1B;UBP1B;ortholog	GO:0000166; GO:0003676; GO:0003723; GO:0005634; GO:0006397; GO:0003730; GO:0005829; GO:0003729
AT1G18180	Uncharacterized protein;At1g18180;ortholog	GO:0005737; GO:0006629; GO:0016021; GO:0016627; GO:0005886
AT1G18840	At1g18840;IQD30;ortholog	GO:0005516; GO:0008150; GO:0005773
AT1G19150	At1g19150;LHCA6;ortholog	GO:0009507; GO:0009522; GO:0009535; GO:0009941; GO:0010287; GO:0015979; GO:0016021; GO:0016168; GO:0018298; GO:0030076; GO:0031409; GO:0046872; GO:0009637; GO:0010114; GO:0010218; GO:0009768
AT1G19850	Auxin response factor 5;ARF5;ortholog	GO:0005634; GO:0006351; GO:0009734; GO:0003700; GO:0009733; GO:0042802; GO:0016020; GO:0009793; GO:0009908; GO:0010305; GO:0048364; GO:0048507; GO:0044212; GO:0006355; GO:0009942; GO:0010051
AT1G20020	Ferredoxin--NADP reductase, leaf isozyme 2, chloroplastic;LFNR2;ortholog	GO:0003959; GO:0004324; GO:0009507; GO:0009535; GO:0009570; GO:0015979; GO:0016491; GO:0055114; GO:0009579; GO:0042742; GO:0008266; GO:0048046; GO:0009817; GO:0009534; GO:0005829; GO:0009735
AT1G20030	Pathogenesis-related thaumatin-like protein;T20H2.19;ortholog	GO:0003674; GO:0005576; GO:0051707; GO:0031225
AT1G20110	At1g20110/T20H2_10;At1g20110;ortholog	GO:0005634; GO:0015031; GO:0046872; GO:0007165; GO:0035091; GO:0005515; GO:0055072; GO:0000813; GO:0010008; GO:0031902; GO:0036258; GO:0043130; GO:0070676; GO:0003729
AT1G20120	GDSL esterase/lipase At1g20120;At1g20120;ortholog	GO:0005576; GO:0016298; GO:0052689
AT1G20220	Alba DNA/RNA-binding protein;At1g20220;ortholog	GO:0003676; GO:0005634; GO:0008150; GO:0009505; GO:0005829; GO:0009506; GO:0003729
AT1G20693	High mobility group B protein 2;HMGB2;ortholog	GO:0005634; GO:0005829; GO:0003700; GO:0000785; GO:0003682; GO:0006333; GO:0030527; GO:0003677
AT1G21170	Exocyst complex component SEC5B;SEC5B;ortholog	GO:0000145; GO:0001927; GO:0003674; GO:0005794; GO:0006893; GO:0005829; GO:0009846; GO:0009860; GO:0060321
AT1G21310	Extensin-3;EXT3;ortholog	GO:0005576; GO:0009530; GO:0009664; GO:0005199
AT1G21600	AT1G21600 protein;F8K7.1;ortholog	GO:0003674; GO:0009507; GO:0009295; GO:0009508; GO:0042793; GO:0045893
AT1G22280	Probable protein phosphatase 2C 9;At1g22280;ortholog	GO:0004722; GO:0005634; GO:0006470; GO:0046872; GO:0005886; GO:0004721; GO:0010161; GO:0009506
AT1G23240	Probable peroxygenase 7;PXG7;ortholog	GO:0005576; GO:0005811; GO:0046872; GO:0055114; GO:1990137; GO:0016298
AT1G23570	Uncharacterized protein;At1g23570;ortholog	GO:0005739; GO:0008150
AT1G23580	At1g23580;F5O8.14;ortholog	GO:0003674; GO:0005634; GO:0008150
AT1G23800	Aldehyde dehydrogenase family 2 member B7, mitochondrial;ALDH2B7;ortholog	GO:0004028; GO:0004029; GO:0005759; GO:0009507; GO:0055114
AT1G24070	Probable mannan synthase 10;CSLA10;ortholog	GO:0000139; GO:0005794; GO:0016021; GO:0016757; GO:0016759; GO:0071555
AT1G25230	Purple acid phosphatase 4;PAP4;ortholog	GO:0003993; GO:0004722; GO:0005576; GO:0046872
AT1G25530	Lysine histidine transporter-like 6;At1g25530;ortholog	GO:0005886; GO:0006865; GO:0015171; GO:0016020; GO:0016021
AT1G26310	Transcription factor CAULIFLOWER;CAL;ortholog	GO:0000165; GO:0000977; GO:0003677; GO:0003700; GO:0005634; GO:0006351; GO:0030154; GO:0045944; GO:0046983; GO:0009911; GO:0010582
AT1G27710	Glycine-rich protein family;At1g27710;ortholog	GO:0003674; GO:0008150
AT1G27840	DDB1a interacting protein ATCSA-1;ATCSA-1;ortholog	GO:0000166; GO:0005634; GO:0005739; GO:0005834; GO:0080008; GO:0006281; GO:0010224
AT1G28060	At1g28060/F13K9_16;F13K9.16;ortholog	GO:0000398; GO:0005634; GO:0046540
AT1G28330		GO:0003674; GO:0005634; GO:0009744; GO:0009749; GO:0009750
AT1G28710	F1K23.9;At1g28710;ortholog	GO:0005737; GO:0008150; GO:0016021; GO:0016740
AT1G29440	Auxin-responsive protein SAUR63;SAUR63;ortholog	GO:0003674; GO:0005739; GO:0005886; GO:0009733; GO:0009734; GO:0046620; GO:0009926; GO:0080086
AT1G29465	Uncharacterized protein;At1g29465;ortholog	GO:0003674; GO:0008150; GO:0009507; GO:0016021
AT1G30230	Elongation factor 1-delta 1;At1g30230;ortholog	GO:0003746; GO:0005853; GO:0005886; GO:0006414; GO:0016021; GO:0046686; GO:0005829; GO:0009808; GO:0071668; GO:2001006
AT1G30590	RNA polymerase I specific transcription initiation factor RRN3 protein;At1g30590;ortholog	GO:0003743; GO:0005634; GO:0006360; GO:0006413
AT1G31340	Ubiquitin-NEDD8-like protein RUB1;RUB1;ortholog	GO:0005634; GO:0006464; GO:0045116; GO:0009693; GO:0009793; GO:0005886; GO:0005829; GO:0009733
AT1G31770	ABC transporter G family member 14;ABCG14;ortholog	GO:0005524; GO:0016021; GO:0042626; GO:0005515; GO:0005886; GO:0010222; GO:0010588
AT1G31930	Extra-large guanine nucleotide-binding protein 3;XLG3;ortholog	GO:0001664; GO:0003924; GO:0004871; GO:0005737; GO:0005834; GO:0007186; GO:0007188; GO:0031234; GO:0031683; GO:0046872; GO:0005634; GO:0009737; GO:0009744; GO:0009749; GO:0009750; GO:0010555; GO:2000067; GO:0009630; GO:0009652; GO:0009723; GO:0048364; GO:2000280; GO:0009617; GO:0005525
AT1G33270	Patatin;At1g33270;ortholog	GO:0005886; GO:0016042; GO:0016787
AT1G34570	Essential protein Yae1, N-terminal-domain-containing protein;At1g34570;ortholog	GO:0003674; GO:0005575; GO:0008150
AT1G35516	Myb-like transcription factor family protein;At1g35516;ortholog	GO:0005739
AT1G35710	Probable leucine-rich repeat receptor-like protein kinase At1g35710;At1g35710;ortholog	GO:0004674; GO:0005524; GO:0005886; GO:0006468; GO:0007169; GO:0016021
AT1G35780	At1g35780/F14D7_9;F14D7.8;ortholog	GO:0003674; GO:0005634; GO:0008150
AT1G43190	Polypyrimidine tract-binding protein homolog 3;At1g43190;ortholog	GO:0000166; GO:0003723; GO:0005634; GO:0006397; GO:0008380; GO:0016070; GO:0045595; GO:0000932; GO:0005737; GO:0006417; GO:0043484; GO:0003729
AT1G44900	DNA replication licensing factor MCM2;MCM2;ortholog	GO:0003677; GO:0003678; GO:0005524; GO:0005634; GO:0006270; GO:0007049; GO:0008094; GO:0016032; GO:0042555; GO:0046872; GO:0000347; GO:0005515; GO:0006268; GO:0009793; GO:0010082; GO:0042127; GO:0048364; GO:0005829
AT1G45207	Remorin-like protein;At1g45207;ortholog	GO:0003674; GO:0005634; GO:0008150; GO:0005886
AT1G47490	Polyadenylate-binding protein RBP47C;RBP47C;ortholog	GO:0000166; GO:0005737; GO:0006397; GO:0009507; GO:0003723; GO:0005634; GO:0008143; GO:0003729
AT1G49010	At1g49010;At1g49010;ortholog	GO:0003677; GO:0005634; GO:0006351; GO:0006355; GO:0003700; GO:0009651; GO:0009733; GO:0009739; GO:0009751; GO:0009753; GO:0046686
AT1G49240	Actin-8;ACT8;ortholog	GO:0005200; GO:0005524; GO:0005737; GO:0005856; GO:0009507; GO:0005773; GO:0005507; GO:0005886; GO:0009651; GO:0048768; GO:0009570; GO:0009941; GO:0005829; GO:0009506; GO:0003729
AT1G49540	Elongator complex protein 2;ELP2;ortholog	GO:0000166; GO:0005634; GO:0005737; GO:0006351; GO:0006355; GO:0009738; GO:0016746; GO:0006979; GO:0008284; GO:0009737; GO:0031538; GO:2000024; GO:0033588; GO:0009627; GO:0031349; GO:0016573; GO:0044030; GO:1901535
AT1G49580	CDPK-related kinase 8;CRK8;ortholog	GO:0004674; GO:0004723; GO:0005509; GO:0005524; GO:0005886; GO:0006468; GO:0016301; GO:0046872
AT1G49760	Polyadenylate-binding protein 8;PAB8;ortholog	GO:0000166; GO:0003723; GO:0003743; GO:0005634; GO:0005737; GO:0006417; GO:0016032; GO:0046686; GO:0005829; GO:0005515; GO:0003729
AT1G50120	Putative uncharacterized protein At1g50120;At1g50120;ortholog	GO:0003674; GO:0005634; GO:0008150
AT1G50250	ATP-dependent zinc metalloprotease FTSH 1, chloroplastic;FTSH1;ortholog	GO:0004176; GO:0004222; GO:0005524; GO:0005739; GO:0006508; GO:0007275; GO:0008237; GO:0009507; GO:0010027; GO:0010205; GO:0016021; GO:0016887; GO:0046872; GO:0009535; GO:0031977; GO:0010206; GO:0010304; GO:0016020; GO:0005515; GO:0009534; GO:0009941
AT1G50920	Nucleolar GTP-binding protein 1;At1g50920;ortholog	GO:0000166; GO:0005525; GO:0005634; GO:0005730; GO:0042254; GO:0016020
AT1G51110	Probable plastid-lipid-associated protein 12, chloroplastic;PAP12;ortholog	GO:0005198; GO:0009507; GO:0010287; GO:0009535; GO:0016020; GO:0009534; GO:0009941
AT1G51560	Putative uncharacterized protein At1g51560;F5D21.3;ortholog	GO:0005634; GO:0010181; GO:0016491; GO:0055114
AT1G52150	Homeobox-leucine zipper protein ATHB-15;ATHB-15;ortholog	GO:0003677; GO:0005634; GO:0006351; GO:0006355; GO:0008289; GO:0030154; GO:0009965; GO:0003700; GO:0009855; GO:0010014; GO:0010073; GO:0010075; GO:1905392; GO:0010087; GO:0048263; GO:0080060
AT1G52710	Putative cytochrome c oxidase subunit 5b-like;At1g52710;ortholog	GO:0005739; GO:0046872
AT1G53090	Protein SPA1-RELATED 4;SPA4;ortholog	GO:0004672; GO:0004871; GO:0005524; GO:0005634; GO:0005834; GO:0006468; GO:0009585; GO:0005515; GO:0080008; GO:0009637
AT1G53800	AT1G53800 protein;At1g53800;ortholog	GO:0003677; GO:0005886; GO:0008150
AT1G53910	Ethylene-responsive transcription factor RAP2-12;RAP2-12;ortholog	GO:0003677; GO:0003700; GO:0005634; GO:0006351; GO:0006355; GO:0009873; GO:0001666; GO:0005886; GO:0070483; GO:0005515; GO:0043565
AT1G54115	Cation/calcium exchanger 4;CCX4;ortholog	GO:0006812; GO:0006813; GO:0006814; GO:0015297; GO:0015491; GO:0016021; GO:0055085
AT1G54340	Peroxisomal isocitrate dehydrogenase [NADP];ICDH;ortholog	GO:0000287; GO:0004450; GO:0006099; GO:0006102; GO:0009507; GO:0051287; GO:0005886; GO:0005777
AT1G55000	F-box protein At1g55000;At1g55000;ortholog	GO:0003674; GO:0016567; GO:0016998
AT1G55150	DEAD-box ATP-dependent RNA helicase 20;RH20;ortholog	GO:0000184; GO:0003723; GO:0004004; GO:0005524; GO:0005634; GO:0006364; GO:0008026; GO:0010501; GO:0005829
AT1G56070	At1g56070/T6H22_13;T6H22.13;ortholog	GO:0003746; GO:0003924; GO:0005525; GO:0005737; GO:0006412; GO:0006414; GO:0008135; GO:0009409; GO:0009631; GO:0005730; GO:0005507; GO:0005774; GO:0016020; GO:0005886; GO:0009507; GO:0005829; GO:0009506; GO:0048046; GO:0005794; GO:0009735; GO:0003729
AT1G56660	F25P12.91 protein;F25P12.91;ortholog	GO:0003674; GO:0008150
AT1G58180	Beta carbonic anhydrase 6, mitochondrial;BCA6;ortholog	GO:0004089; GO:0008270; GO:0009507; GO:0015976; GO:0005739
AT1G58602	Probable disease resistance protein At1g58602;At1g58602;ortholog	GO:0005524; GO:0006952; GO:0043531
AT1G58807	Probable disease resistance protein RF45;RF45;ortholog	GO:0005524; GO:0005575; GO:0006952; GO:0043531
AT1G59124	Probable disease resistance protein RDL5;RDL5;ortholog	GO:0005575; GO:0006952
AT1G59970	Metalloendoproteinase 5-MMP;5MMP;ortholog	GO:0004222; GO:0005576; GO:0006508; GO:0008270; GO:0031012; GO:0031225; GO:0005886
AT1G61010	Cleavage and polyadenylation specificity factor subunit 3-I;CPSF73-I;ortholog	GO:0004518; GO:0005634; GO:0005847; GO:0006378; GO:0006397; GO:0005515
AT1G61680	S-(+)-linalool synthase, chloroplastic;TPS14;ortholog	GO:0000287; GO:0008152; GO:0009507; GO:0010333; GO:0016114; GO:0034007; GO:0043693
AT1G62180	5'-adenylylsulfate reductase 2, chloroplastic;APR2;ortholog	GO:0008652; GO:0009507; GO:0016671; GO:0019344; GO:0019419; GO:0033741; GO:0045454; GO:0009534; GO:0009570; GO:0004604; GO:0019379; GO:0000103; GO:0009973
AT1G63610	Uncharacterized protein;At1g63610;ortholog	GO:0003674; GO:0008150; GO:0009507; GO:0009570
AT1G63660	At1g63660;F24D7.15;ortholog	GO:0003922; GO:0005524; GO:0005737; GO:0006177; GO:0006541; GO:0016462; GO:0016740; GO:0005829
AT1G64150	GDT1-like protein 1, chloroplastic;At1g64150;ortholog	GO:0009507; GO:0016021; GO:0031969; GO:0032472; GO:0005384; GO:0006828; GO:0009535; GO:0010270; GO:0015095; GO:0006816
AT1G64710	Alcohol dehydrogenase-like 4;At1g64710;ortholog	GO:0005737
AT1G65270	AT1G65270 protein;T8F5.4;ortholog	GO:0003674; GO:0008150; GO:0005783; GO:0005774
AT1G65370	At1g65370/T8F5_15;At1g65370;ortholog	GO:0003674; GO:0005634; GO:0008150
AT1G65540	LETM1-like protein;At1g65540;ortholog	GO:0005509; GO:0005739; GO:0005743; GO:0006875; GO:0016021; GO:0043022
AT1G66180	Aspartyl protease family protein;F15E12.7;ortholog	GO:0005576; GO:0006508; GO:0009416; GO:0033591; GO:0005794
AT1G66970	Glycerophosphodiester phosphodiesterase GDPDL1;GDPDL1;ortholog	GO:0005886; GO:0006071; GO:0006629; GO:0008889; GO:0016301; GO:0031225; GO:0046658; GO:0009507; GO:0048046; GO:0005509; GO:0030643
AT1G67660	Putative uncharacterized protein At1g67660;At1g67660;ortholog	GO:0003677; GO:0004519; GO:0005634; GO:0009507
AT1G68020	Alpha,alpha-trehalose-phosphate synthase [UDP-forming] 6;TPS6;ortholog	GO:0004805; GO:0005737; GO:0005739; GO:0005992; GO:0016757; GO:0070413; GO:0003825
AT1G68740	Phosphate transporter PHO1 homolog 1;PHO1-H1;ortholog	GO:0005802; GO:0005886; GO:0016021; GO:0006817; GO:0016036
AT1G69572		GO:0003674; GO:0005575; GO:0008150
AT1G70530	Cysteine-rich receptor-like protein kinase 3;CRK3;ortholog	GO:0004674; GO:0005509; GO:0005524; GO:0005576; GO:0005737; GO:0006468; GO:0016020; GO:0016021; GO:0016301; GO:0005515; GO:0010150; GO:0005886; GO:0005516; GO:0046777
AT1G72440	Protein SLOW WALKER2;EDA25;ortholog	GO:0005634; GO:0010197; GO:0005730; GO:0009553
AT1G72680	Probable cinnamyl alcohol dehydrogenase 1;CAD1;ortholog	GO:0005737; GO:0008270; GO:0045551; GO:0052747; GO:0055114; GO:0009809; GO:0005829
AT1G73805	Protein SAR DEFICIENT 1;SARD1;ortholog	GO:0005516; GO:0005634; GO:0006351; GO:0009626; GO:0002229; GO:0003700; GO:0009617; GO:0010112; GO:0010224; GO:0042742; GO:0043565; GO:0080142; GO:0071219; GO:1900426; GO:0006355
AT1G74560	NAP1-related protein 1;NRP1;ortholog	GO:0003677; GO:0005634; GO:0005737; GO:0006334; GO:0006952; GO:0046686; GO:0003682; GO:0008283; GO:0010311; GO:0030154; GO:0042393; GO:0009651; GO:0005829; GO:0016444; GO:0000724
AT1G75380	Bifunctional nuclease 1;BBD1;ortholog	GO:0005634; GO:0004518; GO:0050832; GO:0031063; GO:0043565; GO:0045892
AT1G75860	Uncharacterized protein;At1g75860;ortholog	GO:0003674; GO:0005634; GO:0008150
AT1G76400	Dolichyl-diphosphooligosaccharide--protein glycosyltransferase subunit 1A;OST1A;ortholog	GO:0004576; GO:0009507; GO:0016021; GO:0005783; GO:0016020; GO:0005794
AT1G78420	Putative uncharacterized protein At1g78420;At1g78420;ortholog	GO:0005737; GO:0008270
AT1G78670	Probable gamma-glutamyl hydrolase 3;GGH3;ortholog	GO:0005576; GO:0005615; GO:0005618; GO:0006541; GO:0034722; GO:0046900; GO:0005773
AT1G79110	Probable BOI-related E3 ubiquitin-protein ligase 2;BRG2;ortholog	GO:0005634; GO:0005737; GO:0006952; GO:0008270; GO:0016874; GO:0043161; GO:0043067
AT1G79590	Syntaxin-52;SYP52;ortholog	GO:0000149; GO:0005794; GO:0006886; GO:0006906; GO:0016021; GO:0031201; GO:0031902; GO:0048278; GO:0005484; GO:0010008; GO:0016192; GO:0005773
AT1G79690	Nudix hydrolase 3;NUDT3;ortholog	GO:0005737; GO:0008239; GO:0016787; GO:0046872; GO:0005773; GO:0005829
AT1G79810	Peroxisome biogenesis protein 2;PEX2;ortholog	GO:0005778; GO:0008270; GO:0005777; GO:0007031; GO:0005783; GO:0005829; GO:0006635; GO:0016558; GO:0009506; GO:0004842; GO:0006513; GO:0009640
AT1G79970	At1g79970/F19K16.7;F19K16.7;ortholog	GO:0003674; GO:0005634; GO:0008150
AT1G80030	Molecular chaperone Hsp40/DnaJ-like protein;At1g80030;ortholog	GO:0005524; GO:0006457; GO:0009408; GO:0009507; GO:0031072; GO:0051082; GO:0009535; GO:0009941
AT1G80410	Tetratricopeptide repeat-containing protein;EMB2753;ortholog	GO:0004596; GO:0005634; GO:0009793; GO:0016740; GO:0017196; GO:0016020; GO:0005829; GO:0009506; GO:0009414; GO:0031415
AT2G01450	Mitogen-activated protein kinase 17;MPK17;ortholog	GO:0005524; GO:0005634; GO:0004707; GO:0007165; GO:0004674; GO:0046777
AT2G01890	Purple acid phosphatase 8;PAP8;ortholog	GO:0004722; GO:0005576; GO:0046872; GO:0016311; GO:0003993
AT2G02470	PHD finger protein ALFIN-LIKE 6;AL6;ortholog	GO:0003677; GO:0005634; GO:0006351; GO:0006355; GO:0008270; GO:0016569; GO:0042393; GO:0035064; GO:0005829; GO:0016036; GO:0048767; GO:0055065
AT2G02500	2-C-methyl-D-erythritol 4-phosphate cytidylyltransferase, chloroplastic;ISPD;ortholog	GO:0005737; GO:0009536; GO:0019288; GO:0050518; GO:0009570; GO:0009507
AT2G03070	Mediator of RNA polymerase II transcription subunit 8;MED8;ortholog	GO:0005634; GO:0006351; GO:0006355; GO:0016592; GO:0009909; GO:0050832
AT2G04039	Uncharacterized protein;At2g04039;ortholog	GO:0003674; GO:0005739; GO:0009507; GO:0009579
AT2G04360	At2g04360;At2g04360;ortholog	GO:0003674; GO:0009507; GO:0016021
AT2G04842	Threonine--tRNA ligase, chloroplastic/mitochondrial 2;EMB2761;ortholog	GO:0003723; GO:0004829; GO:0005524; GO:0006435; GO:0009507; GO:0046872; GO:0005739; GO:0009793; GO:0009570
AT2G05380	Glycine-rich protein 3 short isoform;GRP3S;ortholog	GO:0005576; GO:0005578; GO:0008150
AT2G05520	Glycine-rich protein 3;GRP3;ortholog	GO:0005576; GO:0005578; GO:0005515; GO:0009269; GO:0009723; GO:0009737; GO:0009751; GO:0008361; GO:0009826; GO:0010044; GO:0048364
AT2G05990	Enoyl-[acyl-carrier-protein] reductase [NADH], chloroplastic;MOD1;ortholog	GO:0004318; GO:0006633; GO:0009507; GO:0016491; GO:0055114; GO:0005835; GO:0016631; GO:0009579; GO:0009941; GO:0009570; GO:0005507
AT2G11240		NA
AT2G11910	Expressed protein;At2g11910;ortholog	GO:0003674; GO:0005634; GO:0008150; GO:0009941
AT2G14910	Putative uncharacterized protein At2g14910;At2g14910;ortholog	GO:0009507
AT2G15240	At2g15240/F15A23.2;At2g15240;ortholog	GO:0003674; GO:0005634
AT2G16700	Actin-depolymerizing factor 5;ADF5;ortholog	GO:0003779; GO:0005622; GO:0005737; GO:0015629; GO:0030042
AT2G16940	Splicing factor, CC1-like protein;At2g16940;ortholog	GO:0000166; GO:0003676; GO:0003723; GO:0005634; GO:0006397; GO:0005829
AT2G17130	Isocitrate dehydrogenase [NAD] regulatory subunit 2, mitochondrial;IDH2;ortholog	GO:0000287; GO:0004449; GO:0005739; GO:0006102; GO:0051287; GO:0006099
AT2G17390	Ankyrin repeat-containing 2B;AKR2B;ortholog	GO:0005737; GO:0030941; GO:0031359; GO:0045036; GO:0006355; GO:0005886; GO:0005515
AT2G19430	THO complex subunit 6;THO6;ortholog	GO:0000166; GO:0003723; GO:0005737; GO:0006397; GO:0008380; GO:0009738; GO:0016567; GO:0051028; GO:0005515; GO:0080008; GO:0005634; GO:0009788; GO:0000347; GO:0010267; GO:0031047
AT2G19860	Hexokinase-2;HXK2;ortholog	GO:0001678; GO:0004396; GO:0005524; GO:0005536; GO:0005739; GO:0005829; GO:0006096; GO:0009507; GO:0019158; GO:0046835; GO:0004340; GO:0009536; GO:0012501; GO:0008865; GO:0031307; GO:0009747; GO:0010182
AT2G20630	Probable protein phosphatase 2C 20;PPC3-1.2;ortholog	GO:0004722; GO:0005575; GO:0006470; GO:0046872
AT2G20724		NA
AT2G20960	PEARLI 4 protein;pEARLI4;ortholog	GO:0003682; GO:0005634; GO:0007064; GO:0010468
AT2G21195	Uncharacterized protein;At2g21195;ortholog	GO:0003674; GO:0005739; GO:0006979
AT2G22640	Protein BRICK 1;BRK1;ortholog	GO:0005737; GO:0005856; GO:0007163; GO:0032403; GO:0048870; GO:0010090; GO:0031209; GO:0045010; GO:0030041; GO:0000902; GO:0005886; GO:0071944
AT2G22795	Uncharacterized protein;At2g22795;ortholog	GO:0003674; GO:0008150; GO:0005794; GO:0005768; GO:0005802
AT2G23810	Tetraspanin-8;TET8;ortholog	GO:0003674; GO:0005576; GO:0007568; GO:0016021; GO:0005886; GO:0016020; GO:0009506; GO:0005794; GO:0050829
AT2G24020	At2g24020/T29E15.22;At2g24020;ortholog	GO:0003677; GO:0008150; GO:0009507; GO:0009941; GO:0009535; GO:0009570
AT2G24170	Transmembrane 9 superfamily member 10;TMN10;ortholog	GO:0000139; GO:0005576; GO:0010008; GO:0016021; GO:0005794
AT2G24640	Ubiquitin carboxyl-terminal hydrolase 19;UBP19;ortholog	GO:0004197; GO:0005634; GO:0006511; GO:0016021; GO:0016579; GO:0036459; GO:0046872
AT2G25620	Probable protein phosphatase 2C 22;At2g25620;ortholog	GO:0004722; GO:0005737; GO:0006470; GO:0046872; GO:0050688; GO:0005634; GO:0005829
AT2G25760	Protein kinase family protein;At2g25760;ortholog	GO:0004672; GO:0005524; GO:0005634; GO:0005886; GO:0006468; GO:0016301
AT2G25840	Tryptophan--tRNA ligase, chloroplastic/mitochondrial;OVA4;ortholog	GO:0004812; GO:0004830; GO:0005524; GO:0005737; GO:0005739; GO:0006418; GO:0006436; GO:0009507; GO:0048481; GO:0009570
AT2G25850	Nuclear poly(A) polymerase 2;PAPS2;ortholog	GO:0003723; GO:0004652; GO:0005524; GO:0005634; GO:0005737; GO:0006378; GO:0016779; GO:0046872; GO:0005515; GO:0043631
AT2G26190	At2g26190/T1D16.17;At2g26190;ortholog	GO:0005516; GO:0005634; GO:0005737
AT2G26740	ATsEH;ATsEH;ortholog	GO:0004301; GO:0005634; GO:0033961; GO:0005829; GO:0009414; GO:0009733
AT2G27710	60S acidic ribosomal protein P2-2;RPP2B;ortholog	GO:0003735; GO:0005840; GO:0006414; GO:0005730; GO:0022626; GO:0009409; GO:0005886; GO:0016020; GO:0009507; GO:0005634; GO:0005829; GO:0005794
AT2G27730	Uncharacterized protein At2g27730, mitochondrial;At2g27730;ortholog	GO:0005739; GO:0005730; GO:0005773; GO:0009853; GO:0031966; GO:0045271; GO:0005747; GO:0005507
AT2G27900	At2g27890;At2g27890:At2g27900:At2g27910;ortholog	GO:0003674; GO:0005634; GO:0008150
AT2G28070	ABC transporter G family member 3;ABCG3;ortholog	GO:0005524; GO:0005886; GO:0016021; GO:0042626
AT2G28190	Superoxide dismutase [Cu-Zn] 2, chloroplastic;CSD2;ortholog	GO:0004784; GO:0005507; GO:0008270; GO:0009507; GO:0019430; GO:0055114; GO:0071486; GO:0006979; GO:0046688; GO:0009579; GO:0010039; GO:0034599; GO:0035195; GO:0071472; GO:0071329; GO:0048046; GO:0009570; GO:0009416; GO:0071457; GO:0071484; GO:0071493
AT2G28540	Putative uncharacterized protein At2g28540;At2g28540;ortholog	GO:0000166; GO:0003723; GO:0005634; GO:0008270
AT2G28800	Inner membrane protein ALBINO3, chloroplastic;ALB3;ortholog	GO:0005886; GO:0009507; GO:0016021; GO:0051205; GO:0009535; GO:0015450; GO:0045038; GO:0005515; GO:0090342; GO:0010027; GO:0009534
AT2G29350	Senescence-associated protein 13;SAG13;ortholog	GO:0009507; GO:0016491; GO:0055114; GO:0007568; GO:0004022; GO:0002213
AT2G29970	Double Clp-N motif-containing P-loop nucleoside triphosphate hydrolase domain-containing protein;At2g29970;ortholog	GO:0005634; GO:0005737; GO:0006351; GO:0006355; GO:0019538
AT2G30170	Probable protein phosphatase 2C 26;At2g30170;ortholog	GO:0004722; GO:0046872; GO:0009507; GO:0009570; GO:0010027; GO:0035970; GO:0071482
AT2G30970	Aspartate aminotransferase, mitochondrial;ASP1;ortholog	GO:0005739; GO:0005759; GO:0009058; GO:0030170; GO:0042802; GO:0080130; GO:0046686; GO:0005507; GO:0004069
AT2G32700	Transcriptional corepressor LEUNIG_HOMOLOG;LUH;ortholog	GO:0005634; GO:0006351; GO:0009908; GO:0030154; GO:0009827; GO:0010192; GO:0001666; GO:0005515; GO:0006974; GO:0006979; GO:0009414; GO:0009611; GO:0009617; GO:0009620; GO:0009624; GO:0009733; GO:0009793; GO:0009909; GO:0010272; GO:0045892; GO:0045995; GO:0046898; GO:0071217; GO:1902074; GO:0009944; GO:0010073; GO:1902183; GO:2000024; GO:0080001; GO:0006355; GO:0010393; GO:0048358; GO:0048359; GO:…
AT2G35830	At2g35830/F11F19.26;At2g35830;ortholog	GO:0004848; GO:0005575; GO:0008150
AT2G35880	At2g35880/F11F19.21;At2g35880;ortholog	GO:0003674; GO:0005634; GO:0005737; GO:0005874
AT2G35920	RNA helicase family protein;At2g35920;ortholog	GO:0003676; GO:0004386; GO:0005524; GO:0005737
AT2G36120	Glycine-rich protein DOT1;DOT1;ortholog	GO:0005576; GO:0010087; GO:0010305; GO:0010588; GO:0048366
AT2G36250	Cell division protein FtsZ homolog 2-1, chloroplastic;FTSZ2-1;ortholog	GO:0005198; GO:0009507; GO:0009570; GO:0005515; GO:0043621; GO:0003924; GO:0010020; GO:0009534
AT2G36390	1,4-alpha-glucan-branching enzyme 2-1, chloroplastic/amyloplastic;SBE2.1;ortholog	GO:0004553; GO:0005978; GO:0009501; GO:0009507; GO:0019252; GO:0043169; GO:0003844; GO:0005982; GO:0009570; GO:0010021
AT2G37540	Putative oxidoreductase;At2g37540;ortholog	GO:0016491; GO:0009860
AT2G37690	Phosphoribosylaminoimidazole carboxylase like protein;At2g37690;ortholog	GO:0004638; GO:0005524; GO:0005739; GO:0006189; GO:0046872; GO:0009507; GO:0009555; GO:0009570
AT2G37710	L-type lectin-domain containing receptor kinase IV.1;LECRK41;ortholog	GO:0004674; GO:0005524; GO:0005886; GO:0006468; GO:0016021; GO:0016301; GO:0030246; GO:0009751
AT2G38040	Acetyl-coenzyme A carboxylase carboxyl transferase subunit alpha, chloroplastic;CAC3;ortholog	GO:0003989; GO:0005524; GO:0006633; GO:0009317; GO:0009507; GO:0009706; GO:2001295; GO:0009941; GO:0009570; GO:0016020; GO:0009536
AT2G39730	Ribulose bisphosphate carboxylase/oxygenase activase, chloroplastic;RCA;ortholog	GO:0005524; GO:0009507; GO:0030234; GO:0009941; GO:0005634; GO:0009535; GO:0009570; GO:0005618; GO:0010287; GO:0009579; GO:0043531; GO:0046863; GO:0009409; GO:0010319; GO:0042742; GO:0016020; GO:0048046; GO:0009753; GO:0010150; GO:0009416
AT2G39800	Delta-1-pyrroline-5-carboxylate synthase A;P5CSA;ortholog	GO:0004349; GO:0004350; GO:0005524; GO:0005737; GO:0005739; GO:0006561; GO:0016310; GO:0055114; GO:0055129; GO:0009414; GO:0017084; GO:0016020; GO:0006979; GO:0009507; GO:0042538; GO:0048364; GO:0009555; GO:0009269; GO:0009651; GO:0009737
AT2G39940	Coronatine-insensitive protein 1;COI1;ortholog	GO:0005634; GO:0016567; GO:0006511; GO:0009861; GO:0005515; GO:0009867; GO:0009625; GO:0009611; GO:0009753; GO:0019005; GO:0031348; GO:0010118; GO:0042742; GO:0050832; GO:0031146; GO:0009641; GO:0009909; GO:0010218; GO:0009901; GO:0004842; GO:0006952
AT2G40290	Eukaryotic translation initiation factor 2 subunit 1;At2g40290;ortholog	GO:0003723; GO:0003743; GO:0006413; GO:0009507; GO:0005634; GO:0005829; GO:0003729
AT2G40400	Protein RETICULATA-RELATED 5;RER5;ortholog	GO:0007275; GO:0009507; GO:0016021; GO:0031969; GO:0009543; GO:0009741; GO:0015995
AT2G41020	Putative uncharacterized protein At2g41020;At2g41020;ortholog	GO:0005634; GO:0008150
AT2G41040	Uncharacterized methyltransferase At2g41040, chloroplastic;At2g41040;ortholog	GO:0009507; GO:0010287; GO:0080167
AT2G41250	Haloacid dehalogenase-like hydrolase domain-containing protein;At2g41250;ortholog	GO:0008152; GO:0016787
AT2G41640	At2g41640/T32G6.16;At2g41640;ortholog	GO:0005576; GO:0016021; GO:0016757
AT2G41760	Protein N-terminal glutamine amidohydrolase;At2g41760;ortholog	GO:0005575; GO:0008150; GO:0016811
AT2G43110	At2g43110;At2g43110;ortholog	GO:0003674; GO:0005634; GO:0008150
AT2G43370	U11/U12 small nuclear ribonucleoprotein 35 kDa protein;SNRNP35;ortholog	GO:0000166; GO:0003723; GO:0005634; GO:0016607
AT2G43410	Flowering time control protein FPA;FPA;ortholog	GO:0000166; GO:0000398; GO:0003676; GO:0003723; GO:0005634; GO:0005737; GO:0006351; GO:0009908; GO:0030154; GO:0009911; GO:0010228; GO:0000785; GO:0009553; GO:0009793; GO:0031048; GO:0006378
AT2G43560	Peptidyl-prolyl cis-trans isomerase FKBP16-3, chloroplastic;FKBP16-3;ortholog	GO:0000413; GO:0003755; GO:0005528; GO:0009507; GO:0009543; GO:0016020; GO:0018208; GO:0031977; GO:0009579; GO:0009534; GO:0009570
AT2G44640	Expressed protein;At2g44640;ortholog	GO:0003674; GO:0005634; GO:0008150; GO:0009941; GO:0005739; GO:0009536; GO:0005774; GO:0009507
AT2G45440	4-hydroxy-tetrahydrodipicolinate synthase 2, chloroplastic;DHDPS2;ortholog	GO:0008840; GO:0009089; GO:0019877; GO:0009507
AT2G45860	At2g45860;At2g45860;ortholog	GO:0003674; GO:0005575; GO:0008150
AT2G45990	AT2G45990 protein;At2g45990;ortholog	GO:0009570; GO:0009507
AT2G46170	Reticulon-like protein B5;RTNLB5;ortholog	GO:0005783; GO:0005789; GO:0016021; GO:0005886; GO:0080167
AT2G47370	At2g47370;At2g47370;ortholog	GO:0003674; GO:0005576; GO:0008150; GO:0016021
AT2G47510	Fumarate hydratase 1, mitochondrial;FUM1;ortholog	GO:0004333; GO:0005739; GO:0005829; GO:0006099; GO:0006106; GO:0006108; GO:0045239; GO:0051262; GO:0006979; GO:0009651; GO:0048868; GO:0005515
AT2G47940	Protease Do-like 2, chloroplastic;DEGP2;ortholog	GO:0004252; GO:0005739; GO:0006508; GO:0008236; GO:0009507; GO:0009533; GO:0009535; GO:0010206; GO:0009570; GO:0009941; GO:0009658; GO:0030163
AT2G47960	At2g47960/T9J23.10;At2g47960;ortholog	GO:0003674; GO:0008150; GO:0009507
AT2G48070	Resistance to phytophthora 1 protein;RPH1;ortholog	GO:0003674; GO:0005739; GO:0009507; GO:0016021; GO:0002229; GO:0009536; GO:0010729
AT2G48120	Protein PALE CRESS, chloroplastic;PAC;ortholog	GO:0003674; GO:0006351; GO:0006355; GO:0009507; GO:0016117; GO:0009501; GO:0009509; GO:0009513; GO:0009537; GO:0009658; GO:0009965; GO:0071482; GO:0010239
AT3G01480	Peptidyl-prolyl cis-trans isomerase CYP38, chloroplastic;CYP38;ortholog	GO:0000413; GO:0003755; GO:0006457; GO:0009507; GO:0009543; GO:0031977; GO:0009579; GO:0009535; GO:0009570; GO:0042742; GO:0009534
AT3G01490	AT3g01490/F4P13_4;F4P13.4;ortholog	GO:0005524; GO:0005575; GO:0006468; GO:0016301; GO:0004712
AT3G02490	Pentatricopeptide repeat-containing protein At3g02490, mitochondrial;At3g02490;ortholog	GO:0003674; GO:0005739; GO:0008150
AT3G02510	Putative uncharacterized protein At3g02510;At3g02510;ortholog	GO:0003682; GO:0005737; GO:0005886; GO:0008150; GO:0008536
AT3G02760	Histidine--tRNA ligase, cytoplasmic;At3g02760;ortholog	GO:0004821; GO:0005524; GO:0006427; GO:0005829
AT3G03630	Probable S-sulfocysteine synthase, chloroplastic;At3g03630;ortholog	GO:0004124; GO:0005739; GO:0006535; GO:0008652; GO:0009543; GO:0016740; GO:0019344; GO:0030170; GO:0009507; GO:0010310; GO:0015979; GO:0090322; GO:0009643; GO:0031977
AT3G04820	Pseudouridine synthase;At3g04820;ortholog	GO:0003723; GO:0005634; GO:0009982
AT3G05345	DnaJ domain-containing protein;At3g05345;ortholog	GO:0009507
AT3G05970	Long chain acyl-CoA synthetase 6, peroxisomal;LACS6;ortholog	GO:0001676; GO:0005524; GO:0007275; GO:0009507; GO:0009514; GO:0046861; GO:0102391; GO:0004467; GO:0006631; GO:0005777; GO:0010193; GO:0016020
AT3G06550	O-acetyltransferase family protein;At3g06550;ortholog	GO:0000139; GO:0005789; GO:0016021; GO:0016491; GO:0016740; GO:0055114; GO:0009737; GO:0005783; GO:0005976; GO:0010411; GO:0050832; GO:0005794; GO:0009834; GO:0045491; GO:0045492; GO:1990937
AT3G06610	DNA-binding enhancer-like protein;F5E6.6;ortholog	GO:0003677; GO:0005634; GO:0008150; GO:0005829
AT3G07100	Protein transport protein Sec24-like At3g07100;At3g07100;ortholog	GO:0000139; GO:0005215; GO:0005737; GO:0005789; GO:0006810; GO:0006886; GO:0006888; GO:0008270; GO:0030127; GO:0033116; GO:0080119; GO:0005829; GO:0005515; GO:0007029; GO:0007030; GO:0008361; GO:0016049; GO:0032876; GO:0048232
AT3G07610	Lysine-specific demethylase JMJ25;JMJ25;ortholog	GO:0000785; GO:0000976; GO:0003700; GO:0005634; GO:0006351; GO:0006355; GO:0008168; GO:0032259; GO:0046872; GO:0051213; GO:0055114; GO:0009555; GO:0009908; GO:0032454; GO:0032776; GO:0033169; GO:0048366; GO:0010468; GO:0031490; GO:0060969; GO:0070919; GO:0080188
AT3G07670	Putative ribulose-1,5-bisphosphate carboxylase/oxygenase small subunit N-methyltransferase I;F17A17.1;ortholog	GO:0009507; GO:0030785
AT3G07770	HEAT SHOCK PROTEIN 89.1;Hsp89.1;ortholog	GO:0005524; GO:0006457; GO:0006950; GO:0009507; GO:0051082; GO:0005739; GO:0005618; GO:0009570
AT3G08680	Probable inactive receptor kinase At3g08680;At3g08680;ortholog	GO:0004672; GO:0004674; GO:0005524; GO:0005576; GO:0006468; GO:0007169; GO:0016021; GO:0016301; GO:0005886; GO:0009505; GO:0009506
AT3G09900	Ras-related protein RABE1e;RABE1E;ortholog	GO:0000139; GO:0005525; GO:0006904; GO:0007264; GO:0009306; GO:0005886; GO:0005515
AT3G10160	Folylpolyglutamate synthase;FPGS2;ortholog	GO:0005524; GO:0005743; GO:0005759; GO:0006730; GO:0008841; GO:0046901; GO:0004326; GO:0009853; GO:0090351
AT3G10840	Alpha/beta-hydrolase domain-containing protein;At3g10840;ortholog	GO:0009507; GO:0016787; GO:0009941
AT3G11560		GO:0005739; GO:0009941; GO:0009507
AT3G11945	Homogentisate solanesyltransferase, chloroplastic;HST;ortholog	GO:0004161; GO:0005739; GO:0016021; GO:0016765; GO:0031969; GO:0010236; GO:0010355; GO:0010356; GO:0010357; GO:0009941; GO:0009536; GO:0016117
AT3G12140	Protein EMSY-LIKE 1;EML1;ortholog	GO:0005515; GO:0005634; GO:0010228; GO:0050832
AT3G12280	Retinoblastoma-related protein 1;RBR1;ortholog	GO:0005634; GO:0006351; GO:0006357; GO:0007049; GO:0016032; GO:0051726; GO:0051783; GO:0010090; GO:0032875; GO:0048366; GO:0001558; GO:2000036; GO:0009553; GO:0009567; GO:0000082; GO:0005829; GO:0005515; GO:0006349; GO:2000653; GO:0009555; GO:0022619; GO:0030154; GO:0048229; GO:0001708; GO:0007129; GO:0003677; GO:0008356; GO:1903866; GO:0010377; GO:0008134
AT3G12340	Peptidyl-prolyl cis-trans isomerase FKBP43;FKBP43;ortholog	GO:0000413; GO:0003755; GO:0005528; GO:0005634; GO:0009543; GO:0016020; GO:0018208
AT3G13060	Putative uncharacterized protein At3g13060;ECT5;ortholog	GO:0003723; GO:0005634; GO:0008150; GO:0005829; GO:0003729
AT3G13400	AT3g13400/MRP15_3;sks13;ortholog	GO:0005507; GO:0005576; GO:0009505; GO:0009506; GO:0016722; GO:0055114
AT3G13450	2-oxoisovalerate dehydrogenase subunit beta 2, mitochondrial;DIN4;ortholog	GO:0003863; GO:0005739; GO:0005759; GO:0055114; GO:0009646; GO:0009744; GO:0043617
AT3G13460	AT3g13460/MRP15_10;ECT2;ortholog	GO:0003723; GO:0005634; GO:0005737; GO:0005515; GO:0005829; GO:0003729
AT3G13570	Serine/arginine-rich SC35-like splicing factor SCL30A;SCL30A;ortholog	GO:0000166; GO:0003723; GO:0005634; GO:0005681; GO:0000398; GO:0016607; GO:0008380; GO:0005829; GO:0003729
AT3G13920	Eukaryotic initiation factor 4A-1;TIF4A-1;ortholog	GO:0003743; GO:0004004; GO:0004386; GO:0005524; GO:0005634; GO:0005737; GO:0006413; GO:0008026; GO:0010468; GO:0010501; GO:0005730; GO:0005618; GO:0046686; GO:0016020; GO:0005829; GO:0005515; GO:0009506; GO:0048046; GO:0005794
AT3G14150	Peroxisomal (S)-2-hydroxy-acid oxidase GLO3;GLO3;ortholog	GO:0008891; GO:0009854; GO:0010181; GO:0052852; GO:0052853; GO:0052854; GO:0055114; GO:0005777; GO:0010204; GO:0042742; GO:0050665
AT3G14210	GDSL esterase/lipase ESM1;ESM1;ortholog	GO:0005576; GO:0016042; GO:0016788; GO:0052689; GO:0009941; GO:0005634; GO:0009409; GO:0009507; GO:0005773; GO:0022626; GO:0009625; GO:0019762; GO:0042742; GO:0016020; GO:0005777; GO:0048046; GO:0009506
AT3G15010	UBP1-associated protein 2C;UBA2C;ortholog	GO:0000166; GO:0003723; GO:0005730; GO:0005634; GO:0006952; GO:0008219; GO:0009693; GO:0010150; GO:0005829; GO:0003729
AT3G15090	AT3g15090/K15M2_24;At3g15090;ortholog	GO:0005739; GO:0008270; GO:0016491; GO:0055114
AT3G15660	Monothiol glutaredoxin-S15, mitochondrial;GRXS15;ortholog	GO:0005739; GO:0009055; GO:0015035; GO:0045454; GO:0051537; GO:0046872
AT3G15980	Coatomer subunit beta'-3;At3g15980;ortholog	GO:0000139; GO:0005198; GO:0005524; GO:0005737; GO:0005886; GO:0006468; GO:0006886; GO:0016021; GO:0016192; GO:0030117; GO:0030126; GO:0030246; GO:0005829
AT3G16270	VHS domain-containing protein At3g16270;At3g16270;ortholog	GO:0005634; GO:0006886; GO:0016020
AT3G16400	Nitrile-specifier protein 1;NSP1;ortholog	GO:0005737; GO:0030246; GO:0019762; GO:0080027; GO:0080028; GO:0003729
AT3G16950	Dihydrolipoyl dehydrogenase 1, chloroplastic;LPD1;ortholog	GO:0004148; GO:0005739; GO:0005759; GO:0045454; GO:0050660; GO:0055114; GO:0006086; GO:0009570; GO:0009941; GO:0009507; GO:0005730; GO:0046685; GO:0005829
AT3G17240	Dihydrolipoyl dehydrogenase 2, mitochondrial;LPD2;ortholog	GO:0005739; GO:0004148; GO:0005759; GO:0009507; GO:0046686; GO:0005524; GO:0005507; GO:0008270; GO:0050897; GO:0005747; GO:0048046; GO:0005794
AT3G17410	Putative serine/threonine protein kinase;At3g17410;ortholog	GO:0004674; GO:0005524; GO:0005886; GO:0006468; GO:0016301
AT3G17470	Probable GTP diphosphokinase CRSH, chloroplastic;CRSH;ortholog	GO:0005509; GO:0005524; GO:0005525; GO:0008728; GO:0008893; GO:0015969; GO:0016301; GO:0016310; GO:0042594; GO:0009507
AT3G17609	Transcription factor HY5-like;HYH;ortholog	GO:0003677; GO:0003700; GO:0005634; GO:0006355; GO:0010224; GO:0080167
AT3G17650	Probable metal-nicotianamine transporter YSL5;YSL5;ortholog	GO:0006857; GO:0015198; GO:0016021; GO:0022857; GO:0055085; GO:0005886
AT3G17970	Outer envelope protein 64, chloroplastic;OEP64;ortholog	GO:0015031; GO:0016884; GO:0031359; GO:0009507; GO:0009941; GO:0009536
AT3G18890	Protein TIC 62, chloroplastic;TIC62;ortholog	GO:0009570; GO:0009706; GO:0015031; GO:0009941; GO:0009507; GO:0009535; GO:0009534
AT3G19900	AT3G19900 protein;At3g19900;ortholog	GO:0003674; GO:0008150; GO:0009507
AT3G20390	Reactive Intermediate Deaminase A, chloroplastic;RIDA;ortholog	GO:0004521; GO:0008652; GO:0009097; GO:0009507; GO:0009636; GO:0016787; GO:0005773; GO:0046686; GO:0005739; GO:0009536; GO:0009579; GO:0009570; GO:0009941; GO:0009082; GO:0019239
AT3G20470	AT3g20470/MQC12_23;GRP5;ortholog	GO:0005199; GO:0009505; GO:0009737; GO:0009751; GO:0000325; GO:0030307; GO:0046622; GO:0009413
AT3G20920	Genomic DNA, chromosome 3, P1 clone:MFD22;At3g20920;ortholog	GO:0005634; GO:0008565; GO:0015031; GO:0016021; GO:0016020; GO:0005886
AT3G21250	ABC transporter C family member 8;ABCC8;ortholog	GO:0005524; GO:0005886; GO:0008559; GO:0016021; GO:0042626; GO:0000325; GO:0005774
AT3G22121		GO:0003674; GO:0005575; GO:0008150
AT3G22170	Protein FAR-RED ELONGATED HYPOCOTYL 3;FHY3;ortholog	GO:0005634; GO:0006351; GO:0008270; GO:0010018; GO:0009585; GO:0007623; GO:0003700; GO:0010017; GO:0010218; GO:0045893; GO:0042753
AT3G22235		GO:0003674; GO:0005634; GO:0008150
AT3G22290	Endoplasmic reticulum vesicle transporter protein;At3g22280;ortholog	GO:0003674; GO:0008150; GO:0016021; GO:0005783
AT3G23070	CRM family member 3A;CFM3A;ortholog	GO:0003723; GO:0006397; GO:0009507; GO:0030529; GO:0000373; GO:0005739; GO:0048316
AT3G23490	Cyanate hydratase;CYN;ortholog	GO:0003677; GO:0008824; GO:0009439; GO:0005829; GO:0009440; GO:0009651; GO:0042802
AT3G23790	Probable acyl-activating enzyme 16, chloroplastic;AAE16;ortholog	GO:0006631; GO:0009507; GO:0016874; GO:0009941
AT3G23830	Glycine-rich RNA-binding protein 4, mitochondrial;RBG4;ortholog	GO:0000166; GO:0003723; GO:0003697; GO:0005739; GO:1900864; GO:0003690; GO:0006970; GO:0009409; GO:0009414; GO:0009651
AT3G24830	60S ribosomal protein L13a-2;RPL13AB;ortholog	GO:0003735; GO:0005737; GO:0006412; GO:0015934; GO:0022626; GO:0016020; GO:0022625; GO:0005829; GO:0009506; GO:0003729
AT3G26200	Cytochrome P450 71B22;CYP71B22;ortholog	GO:0005506; GO:0016020; GO:0016021; GO:0016709; GO:0019825; GO:0020037; GO:0044550; GO:0055114
AT3G26900	Probable inactive shikimate kinase like 1, chloroplastic;SKL1;ortholog	GO:0000287; GO:0009507; GO:0019632; GO:0009073; GO:0009570; GO:0004765; GO:0009658; GO:0010027
AT3G28370	Uncharacterized protein;At3g28370;ortholog	GO:0003674; GO:0005737; GO:0008150
AT3G29390	Protein RIK;RIK;ortholog	GO:0005634; GO:0008150; GO:0003723
AT3G30390	AT3g30390/T6J22_16;At3g30390;ortholog	GO:0005886; GO:0006865; GO:0015171; GO:0016020; GO:0016021; GO:0005773; GO:0005774
AT3G32940	Putative uncharacterized protein At3g32940;At3g32940;ortholog	GO:0003723; GO:0005634
AT3G44200	Serine/threonine-protein kinase Nek5;NEK5;ortholog	GO:0004674; GO:0005524; GO:0005634; GO:0006468; GO:0016301; GO:0007017; GO:0009913; GO:0055028; GO:0004672; GO:0043622
AT3G46000	Actin-depolymerizing factor 2;ADF2;ortholog	GO:0003779; GO:0005622; GO:0005737; GO:0006952; GO:0015629; GO:0030042; GO:0005634; GO:0005886
AT3G46440	UDP-glucuronic acid decarboxylase 5;UXS5;ortholog	GO:0003824; GO:0005886; GO:0009225; GO:0033320; GO:0048040; GO:0042732; GO:0005829
AT3G46530	Disease resistance protein RPP13;RPP13;ortholog	GO:0005524; GO:0005634; GO:0006952; GO:0043531; GO:0005737; GO:0009814; GO:0005886; GO:0009626
AT3G47120	Zinc finger CCCH domain-containing protein 42;At3g47120;ortholog	GO:0000166; GO:0003677; GO:0003723; GO:0046872; GO:0005515; GO:0016607
AT3G48090	Protein EDS1;EDS1;ortholog	GO:0004806; GO:0005783; GO:0006629; GO:0006952; GO:0009507; GO:0004871; GO:0009862; GO:0016298; GO:0042803; GO:0005515; GO:0005634; GO:0005737; GO:0000304; GO:0009627; GO:0009626; GO:0001666; GO:0010310; GO:0010618; GO:0010942
AT3G48120	At3g48120;At3g48120;ortholog	GO:0003674; GO:0005737; GO:0008150
AT3G48870	Chaperone protein ClpC2, chloroplastic;CLPC2;ortholog	GO:0005524; GO:0009507; GO:0016887; GO:0019538; GO:0031969; GO:0009570; GO:0009941; GO:0009532; GO:0005739; GO:0009658; GO:0045037; GO:0016020; GO:0034214; GO:0042803; GO:0009536
AT3G49010	60S ribosomal protein L13-1;RPL13B;ortholog	GO:0003723; GO:0003735; GO:0005737; GO:0005840; GO:0006412; GO:0042254; GO:0005730; GO:0022626; GO:0005618; GO:0005774; GO:0005886; GO:0016020; GO:0022625; GO:0005829; GO:0009506; GO:0005794; GO:0009735; GO:0003729
AT3G49640	Aldolase-type TIM barrel family protein;At3g49640;ortholog	GO:0005634; GO:0006808; GO:0017150; GO:0050660; GO:0055114
AT3G49850	Telomere repeat-binding factor 3;TRB3;ortholog	GO:0000784; GO:0000786; GO:0003677; GO:0003700; GO:0005634; GO:0006334; GO:0006351; GO:0006355; GO:0031627; GO:0003691; GO:0042803; GO:0043047; GO:0009651; GO:0009723; GO:0009733; GO:0009739; GO:0009751; GO:0009753; GO:0046686; GO:0000785; GO:0005730
AT3G50770	Probable calcium-binding protein CML41;CML41;ortholog	GO:0005509; GO:0008150
AT3G51270	Protein serine/threonine kinase;At3g51270;ortholog	GO:0004674; GO:0005524; GO:0005634; GO:0006468
AT3G51860	Vacuolar cation/proton exchanger 3;CAX3;ortholog	GO:0006812; GO:0015368; GO:0015491; GO:0016021; GO:0009705; GO:0015369; GO:0005773; GO:0005774; GO:0006793; GO:0006814; GO:0006874; GO:0006882; GO:0010351; GO:0030026; GO:0051592; GO:0009624; GO:0055062
AT3G52150	Putative uncharacterized protein At3g52150;At3g52150;ortholog	GO:0000166; GO:0003676; GO:0003723; GO:0009507; GO:0009579; GO:0009941; GO:0009535; GO:0009570
AT3G52155	AT3g52150/F4F15_260;At3g52155;ortholog	GO:0009507
AT3G52660	At3g52660;F3C22_60;ortholog	GO:0000166; GO:0003723; GO:0008150; GO:0005829; GO:0003729
AT3G53560	Putative uncharacterized protein At3g53560;At3g53560;ortholog	GO:0008150; GO:0009507; GO:0009535; GO:0009941; GO:0009536
AT3G53850	CASP-like protein 5B2;At3g53850;ortholog	GO:0003674; GO:0005886; GO:0008150; GO:0016021
AT3G54620	Basic leucine zipper 25;BZIP25;ortholog	GO:0005634; GO:0006351; GO:0043565; GO:0045735; GO:0003700; GO:0005515; GO:0045893; GO:0046982; GO:2000693
AT3G55340	Phragmoplastin interacting protein 1;T26I12.220;ortholog	GO:0000166; GO:0003723; GO:0005794; GO:0008270; GO:0003729; GO:0009920; GO:0019898
AT3G55760	At3g55760;At3g55760;ortholog	GO:0009507; GO:0009570; GO:0005982; GO:0043036; GO:2001070
AT3G56130	AT3g56130/F18O21_90;At3g56130;ortholog	GO:0009507; GO:0005515; GO:0045717
AT3G56190	Alpha-soluble NSF attachment protein 2;ASNAP2;ortholog	GO:0005483; GO:0006886; GO:0009507; GO:0019905; GO:0031201; GO:0035494; GO:0061025; GO:0005773; GO:0005774; GO:0005886; GO:0016020; GO:0009506
AT3G56590	Hydroxyproline-rich glycoprotein family protein;At3g56590;ortholog	GO:0003674; GO:0005634; GO:0008150; GO:0016021
AT3G56720	AT3G56720 protein;At3g56720;ortholog	GO:0003674; GO:0005634; GO:0008150; GO:0016021
AT3G57710	Protein kinase family protein;F15B8.100;ortholog	GO:0004674; GO:0005524; GO:0005634; GO:0005886; GO:0006468; GO:0007166; GO:0016301
AT3G57880	Anthranilate phosphoribosyltransferase-like protein;T10K17.90;ortholog	GO:0005739; GO:0016021; GO:0016757; GO:0005618; GO:0005783; GO:0009506
AT3G57940	UPF0202 protein At3g57940;At3g57940;ortholog	GO:0000154; GO:0005524; GO:0005634; GO:0005730; GO:0008080; GO:0042274; GO:0051391
AT3G58510	DEAD-box ATP-dependent RNA helicase 11;RH11;ortholog	GO:0003723; GO:0005524; GO:0008026; GO:0005730; GO:0005886; GO:0005777; GO:0005829; GO:0003729
AT3G58760	Integrin-linked protein kinase family protein;At3g58760;ortholog	GO:0005524; GO:0005886; GO:0006468; GO:0007229; GO:0016301; GO:0004712
AT3G58990	3-isopropylmalate dehydratase small subunit 2;IPMI1;ortholog	GO:0005739; GO:0009082; GO:0009098; GO:0016836; GO:0009536; GO:0003861; GO:0009570; GO:0019761
AT3G59040	Pentatricopeptide repeat-containing protein At3g59040;At3g59040;ortholog	GO:0003674; GO:0005739; GO:0008150; GO:0009507
AT3G59320	Anthocyanin-related membrane protein 2;Anm2;ortholog	GO:0003674; GO:0006810; GO:0009507; GO:0016020; GO:0016021
AT3G59660	At3g59660;T16L24.21;ortholog	GO:0003674; GO:0005576; GO:0008150; GO:0016021; GO:0005515; GO:0050832
AT3G59845	Allyl alcohol dehydrogenase-like protein;At3g59840;ortholog	GO:0005737; GO:0008270; GO:0016491; GO:0055114; GO:0006979
AT3G60050	Pentatricopeptide repeat-containing protein At3g60050;At3g60050;ortholog	GO:0003674; GO:0005739; GO:0008150
AT3G60880	4-hydroxy-tetrahydrodipicolinate synthase 1, chloroplastic;DHDPS1;ortholog	GO:0008840; GO:0009089; GO:0009507; GO:0019877
AT3G61430	Aquaporin PIP1-1;PIP1-1;ortholog	GO:0005886; GO:0005887; GO:0006810; GO:0009992; GO:0015250; GO:0015254; GO:0016020; GO:0034220; GO:0009941; GO:0005739; GO:0005773; GO:0009414; GO:0009506; GO:0006833
AT3G61540	AT3g61540/F2A19_140;F2A19.140;ortholog	GO:0004177; GO:0006508; GO:0008233; GO:0009507; GO:0005773; GO:0005829
AT3G62290	ADP-ribosylation factor A1E;T17J13.250;ortholog	GO:0005794; GO:0007264; GO:0005773; GO:0005525; GO:0016004; GO:0005829; GO:0009506
AT3G63310	At3g63310;F16M2_160;ortholog	GO:0016021; GO:0016595; GO:0009742; GO:0009826
AT3G63330	Probable inactive protein kinase At3g63330;At3g63330;ortholog	NA
AT3G63510	Putative uncharacterized protein At3g63510;At3g63510;ortholog	GO:0006808; GO:0009507; GO:0017150; GO:0050660; GO:0055114
AT4G00026	Probable mitochondrial import inner membrane translocase subunit TIM21;TIM21;ortholog	GO:0003674; GO:0005739; GO:0005744; GO:0016021; GO:0030150; GO:0032981; GO:0033617; GO:0090351
AT4G00050	Transcription factor UNE10;UNE10;ortholog	GO:0003677; GO:0005634; GO:0006351; GO:0046983; GO:0003700; GO:0006355; GO:0009567; GO:0009506
AT4G00355		GO:0005634; GO:0005515; GO:0005783; GO:0043231
AT4G00585	Putative uncharacterized protein At4g00585;At4g00585;ortholog	GO:0003674; GO:0016021; GO:0009853; GO:0031966; GO:0045271; GO:0005747
AT4G00740	Probable methyltransferase PMT13;At4g00740;ortholog	GO:0000139; GO:0005774; GO:0005794; GO:0032259; GO:0008757; GO:0016020; GO:0016021; GO:0052546; GO:0005768; GO:0005802
AT4G01690	Protoporphyrinogen oxidase 1, chloroplastic;PPOX1;ortholog	GO:0006782; GO:0008615; GO:0009507; GO:0010181; GO:0015995; GO:0046872; GO:0055114; GO:0009941; GO:0009534; GO:0005515; GO:0004729; GO:0006779
AT4G04200	Signal peptidase subunit-25;At4g04200;ortholog	GO:0016021
AT4G04830	Peptide methionine sulfoxide reductase B5;MSRB5;ortholog	GO:0005829; GO:0006979; GO:0009507; GO:0030091; GO:0033743; GO:0046872; GO:0055114
AT4G05020	External alternative NAD(P)H-ubiquinone oxidoreductase B2, mitochondrial;NDB2;ortholog	GO:0005509; GO:0005739; GO:0005743; GO:0005777; GO:0015036; GO:0016491; GO:0055114; GO:0031314
AT4G05050	Polyubiquitin 11;UBQ11;ortholog	GO:0005622; GO:0006464; GO:0006511
AT4G07990	Chaperone DnaJ-domain containing protein;At4g07990;ortholog	GO:0005737; GO:0006457
AT4G08980	F-box protein FBW2;FBW2;ortholog	GO:0004842; GO:0005634; GO:0016567; GO:0006511; GO:0005515; GO:0009737; GO:0010608; GO:0010629
AT4G09040	At4g09040;At4g09040;ortholog	GO:0000166; GO:0003676; GO:0003723; GO:0005634; GO:0008150; GO:0009507; GO:0009570; GO:0003729
AT4G10030	Hydrolase, alpha/beta fold family protein;T5L19.160;ortholog	GO:0016787; GO:0004620; GO:0008610; GO:0009409
AT4G10060	Non-lysosomal glucosylceramidase;At4g10060;ortholog	GO:0004348; GO:0005886; GO:0006680; GO:0016020; GO:0005773
AT4G11320	Probable cysteine proteinase At4g11320;At4g11320;ortholog	GO:0004197; GO:0005576; GO:0005615; GO:0005764; GO:0006508; GO:0008234; GO:0051603
AT4G11830	Phospholipase D gamma 2;PLDGAMMA2;ortholog	GO:0004630; GO:0005509; GO:0009395; GO:0016020; GO:0016042; GO:0046470; GO:0070290; GO:0009507; GO:0022626; GO:0006643; GO:0006979
AT4G14300	Heterogeneous nuclear ribonucleoprotein 1;RNP1;ortholog	GO:0000166; GO:0003723; GO:0005681; GO:0006397; GO:0008380; GO:0051028; GO:0005829; GO:0005634; GO:0010228; GO:1901000; GO:2000070; GO:0003729
AT4G15510	PsbP domain-containing protein 1, chloroplastic;PPD1;ortholog	GO:0009507; GO:0009654; GO:0030095; GO:0009543; GO:0031977; GO:0009579; GO:0009535; GO:0009570; GO:0016020; GO:0005515; GO:0048564
AT4G15880	Ubiquitin-like-specific protease ESD4;ESD4;ortholog	GO:0004175; GO:0005634; GO:0006508; GO:0008234; GO:0031965; GO:0009909; GO:0009911; GO:0016929; GO:0016926
AT4G16060	Uncharacterized protein;At4g16060;ortholog	GO:0003674; GO:0008150; GO:0009507; GO:0009570; GO:0005829
AT4G16520	Autophagy-related protein 8f;ATG8F;ortholog	GO:0000421; GO:0005874; GO:0006914; GO:0006995; GO:0008017; GO:0015031; GO:0033110; GO:0005515
AT4G16590	Probable mannan synthase 1;CSLA1;ortholog	GO:0005794; GO:0008150; GO:0016757; GO:0016759; GO:0046527
AT4G16990	Disease resistance protein RLM3;RLM3;ortholog	GO:0005524; GO:0005634; GO:0005737; GO:0006952; GO:0007165; GO:0043531; GO:0009817; GO:0009861; GO:2000071
AT4G17390	60S ribosomal protein L15-2;RPL15B;ortholog	GO:0003735; GO:0005737; GO:0005840; GO:0006412; GO:0005730; GO:0016020; GO:0022625; GO:0005829; GO:0005794; GO:0003729
AT4G17440	At4g17440;At4g17440;ortholog	GO:0003674; GO:0005634; GO:0008150
AT4G17540	Putative uncharacterized protein At4g17540;At4g17540;ortholog	GO:0003674; GO:0005575; GO:0008150
AT4G18390	Transcription factor TCP2;TCP2;ortholog	GO:0003677; GO:0003700; GO:0005634; GO:0006351; GO:0006355; GO:0009965; GO:0030154; GO:0045962; GO:0048366; GO:0005515; GO:0009637; GO:1903508; GO:2000306
AT4G19200	At4g19200;At4g19200;ortholog	NA
AT4G19420	Pectin acetylesterase 8;PAE8;ortholog	GO:0005576; GO:0009505; GO:0016787; GO:0052689; GO:0052793; GO:0071555
AT4G21910	MATE efflux family protein;At4g21910;ortholog	GO:0005215; GO:0005886; GO:0006855; GO:0015238; GO:0015297; GO:0016020; GO:0016021
AT4G23470	PLAC8 family protein;F16G20.170:F16G20.180;ortholog	GO:0005634; GO:0016021
AT4G23640	Potassium transporter 3;POT3;ortholog	GO:0005886; GO:0015079; GO:0016021; GO:0071805; GO:0006813; GO:0009826; GO:0009932; GO:0016020; GO:0005774
AT4G23980	Auxin response factor 9;ARF9;ortholog	GO:0005634; GO:0006351; GO:0006355; GO:0009734; GO:0003700; GO:0043565
AT4G24830	Argininosuccinate synthase, chloroplastic;At4g24830;ortholog	GO:0004055; GO:0005524; GO:0006526; GO:0009507; GO:0009570; GO:0009536
AT4G25030	AT4G25030 protein;F13M23.170;ortholog	GO:0003674; GO:0005634; GO:0008150; GO:0016021
AT4G25450	ABC transporter B family member 28;ABCB28;ortholog	GO:0005215; GO:0005524; GO:0005886; GO:0015421; GO:0016021; GO:0035672; GO:0042626; GO:0055085; GO:0009941; GO:0016020; GO:0009507
AT4G25710	F-box/kelch-repeat protein At4g25710;At4g25710;ortholog	GO:0005634
AT4G26190	Haloacid dehalogenase-like hydrolase (HAD) superfamily protein;At4g26190;ortholog	GO:0005634; GO:0008150; GO:0016787
AT4G26400	AT4G26400 protein;At4g26400;ortholog	GO:0008270; GO:0010200
AT4G26510	Uridine kinase-like protein 4;UKL4;ortholog	GO:0004845; GO:0004849; GO:0005524; GO:0005525; GO:0005829; GO:0006206; GO:0009058; GO:0016301; GO:0016310; GO:0043097; GO:0044206; GO:0044211
AT4G27750	Impaired sucrose induction 1;isi1;ortholog	GO:0005634; GO:0009745; GO:0006109
AT4G28080	Protein TSS;TSS;ortholog	GO:0005634; GO:0007049; GO:0007275; GO:0009737
AT4G29010	Peroxisomal fatty acid beta-oxidation multifunctional protein AIM1;AIM1;ortholog	GO:0004165; GO:0005737; GO:0006635; GO:0008692; GO:0004300; GO:0007275; GO:0009845; GO:0009908; GO:0009507; GO:0005618; GO:0009695; GO:0005777; GO:0003857; GO:0009506
AT4G29070	At4g29070;At4g29070;ortholog	GO:0004623; GO:0006644; GO:0050482
AT4G29940	Pathogenesis-related homeodomain protein;PRH;ortholog	GO:0003677; GO:0005634; GO:0006351; GO:0006355; GO:0006952; GO:0008270; GO:0045893; GO:0003700; GO:0009733; GO:0043565; GO:0005515
AT4G30130	Putative uncharacterized protein AT4g30130;F6G3.160;ortholog	GO:0003674; GO:0005634
AT4G30200	VIN3-like protein 2;VIL2;ortholog	GO:0003677; GO:0005634; GO:0006351; GO:0006355; GO:0009908; GO:0046872; GO:0005515; GO:0009409; GO:0042802; GO:0005677; GO:0010228; GO:0031519; GO:0032922; GO:0035064; GO:0048587; GO:1900111; GO:0009506
AT4G30310	FGGY family of carbohydrate kinase;At4g30310;ortholog	GO:0005737; GO:0005739; GO:0005975; GO:0016301; GO:0016310; GO:0016773; GO:0019200; GO:0009507
AT4G30690	Translation initiation factor IF-3;T10C21.40;ortholog	GO:0003743; GO:0005737; GO:0006413; GO:0032790; GO:0043022; GO:0005618; GO:0009507
AT4G30760	Putative endonuclease or glycosyl hydrolase;At4g30760;ortholog	GO:0004519; GO:0005634; GO:0005777; GO:0010468
AT4G31580	Serine/arginine-rich splicing factor RSZ22;RSZ22;ortholog	GO:0000166; GO:0003676; GO:0005634; GO:0005681; GO:0008270; GO:0000398; GO:0005515; GO:0016607; GO:0005730; GO:0008380; GO:0005829; GO:0003729
AT4G31650	B3 domain-containing protein REM6;REM6;ortholog	GO:0003677; GO:0003700; GO:0005634; GO:0006351; GO:0006355
AT4G31800	WRKY transcription factor 18;WRKY18;ortholog	GO:0003700; GO:0005634; GO:0006351; GO:0006355; GO:0043565; GO:0031347; GO:0009751; GO:0042742; GO:0005515; GO:0050832; GO:0050691; GO:0010200; GO:0002237
AT4G31810	3-hydroxyisobutyryl-CoA hydrolase-like protein 2, mitochondrial;At4g31810;ortholog	GO:0005739
AT4G31880	Putative uncharacterized protein At4g31880;At4g31880;ortholog	GO:0000785; GO:0005634; GO:0007064; GO:0009507; GO:0005829; GO:0006281; GO:0009556
AT4G31990	Aspartate aminotransferase, chloroplastic;ASP5;ortholog	GO:0004069; GO:0005739; GO:0006520; GO:0009058; GO:0009501; GO:0009507; GO:0030170; GO:0042802; GO:0080130; GO:0009941; GO:0009570; GO:0046686; GO:0009409; GO:0010319; GO:0048046; GO:0033853; GO:0033854; GO:0005829; GO:0009536
AT4G32180	Pantothenate kinase 2;PANK2;ortholog	GO:0004594; GO:0005524; GO:0005737; GO:0015937; GO:0016310; GO:0005515; GO:0005829
AT4G32551	Transcriptional corepressor LEUNIG;LUG;ortholog	GO:0005634; GO:0005737; GO:0006351; GO:0009908; GO:0030154; GO:0045892; GO:0051512; GO:2000024; GO:0005515; GO:0046982; GO:0001666; GO:0006974; GO:0006979; GO:0009414; GO:0009611; GO:0009617; GO:0009620; GO:0009624; GO:0009733; GO:0009909; GO:0010272; GO:0045995; GO:0046898; GO:0071217; GO:1902074; GO:0009944; GO:0010073; GO:1902183; GO:0080001; GO:0010393; GO:0048359
AT4G32900	Peptidyl-tRNA hydrolase II (PTH2) family protein;At4g32900;ortholog	GO:0004045; GO:0009507; GO:0016021
AT4G33150	Alpha-aminoadipic semialdehyde synthase;LKR/SDH;ortholog	GO:0005739; GO:0047130; GO:0004753; GO:0005737; GO:0005829; GO:0019477; GO:0080167
AT4G34030	Methylcrotonoyl-CoA carboxylase beta chain, mitochondrial;MCCB;ortholog	GO:0004075; GO:0004485; GO:0005524; GO:0005739; GO:0005759; GO:0006552; GO:0008270; GO:0050897
AT4G34265	Putative uncharacterized protein At4g34265;At4g34265;ortholog	GO:0003674; GO:0005739; GO:0008150
AT4G34710	Arginine decarboxylase 2;SPE2;ortholog	GO:0005634; GO:0006527; GO:0008295; GO:0033388; GO:0006596; GO:0006970; GO:0008792; GO:0009611; GO:0009737; GO:0009753; GO:0009651; GO:0006979; GO:0009446; GO:0048316; GO:0009409; GO:0080167
AT4G36440	Uncharacterized protein;At4g36440;ortholog	GO:0003674; GO:0008150; GO:0016021
AT4G36780	BES1/BZR1 homolog protein 2;BEH2;ortholog	GO:0005634; GO:0008150; GO:0006355
AT4G36800	NEDD8-conjugating enzyme Ubc12;RCE1;ortholog	GO:0005524; GO:0005737; GO:0016874; GO:0019787; GO:0031625; GO:0045116; GO:0061630; GO:0009733; GO:0009793; GO:0019788
AT4G36850	PQ-loop repeat family protein / transmembrane family protein;At4g36850;ortholog	GO:0008150; GO:0016020
AT4G36920	Floral homeotic protein APETALA 2;AP2;ortholog	GO:0003677; GO:0005634; GO:0006351; GO:0006355; GO:0030154; GO:0003700; GO:0010093; GO:0048316; GO:0010073; GO:0048481; GO:0009908; GO:0019953
AT4G36980	Uncharacterized protein;At4g36980;ortholog	GO:0003674; GO:0005634; GO:0008150
AT4G37120	Pre-mRNA-splicing factor SLU7-B;At4g37120;ortholog	GO:0000386; GO:0005634; GO:0005681; GO:0006397; GO:0046872; GO:0003727; GO:0008284; GO:0008380
AT4G37560	Acetamidase/formamidase family protein;At4g37560;ortholog	GO:0004328; GO:0005575; GO:0016811
AT4G37820	Putative uncharacterized protein AT4g37820;At4g37820;ortholog	GO:0003674; GO:0005794; GO:0008150; GO:0016021; GO:0005768; GO:0005802
AT4G37870	Phosphoenolpyruvate carboxykinase [ATP];PCKA;ortholog	GO:0004612; GO:0005524; GO:0005737; GO:0006094; GO:0005730; GO:0046686; GO:0016036; GO:0016020; GO:0005634; GO:0005829; GO:0009817
AT4G38510	V-type proton ATPase subunit B2;VHA-B2;ortholog	GO:0005524; GO:0005774; GO:0005886; GO:0015991; GO:0016820; GO:0033180; GO:0046034; GO:0046933; GO:0009941; GO:0005773; GO:0016020; GO:0030835; GO:0051015; GO:0051017; GO:0051693; GO:0005794
AT4G39260	Glycine-rich RNA-binding protein 8;RBG8;ortholog	GO:0000166; GO:0003723; GO:0005634; GO:0009507; GO:0005730; GO:0009409; GO:0005618; GO:0045087; GO:0005886; GO:0009651; GO:0005777; GO:0010043; GO:0009737; GO:0005829; GO:0009506; GO:0048046; GO:0005794; GO:0000380; GO:0009735; GO:0003729
AT4G39390	Bi-functional UDP-rhamnose/UDP-galactose transporter;URGT4;ortholog	GO:0005338; GO:0005886; GO:0008643; GO:0015780; GO:0016021; GO:0000139; GO:0005794; GO:0022857
AT4G39710	Photosynthetic NDH subunit of lumenal location 4, chloroplastic;PNSL4;ortholog	GO:0000413; GO:0003755; GO:0005528; GO:0005576; GO:0005789; GO:0006457; GO:0006810; GO:0009507; GO:0009543; GO:0018208; GO:0061077; GO:0009579; GO:0009535
AT5G02290	Probable serine/threonine-protein kinase NAK;NAK;ortholog	GO:0004674; GO:0005524; GO:0006468; GO:0009507; GO:0016301; GO:0005886
AT5G02770	Protein MODIFIER OF SNC1 11;MOS11;ortholog	GO:0003723; GO:0005634; GO:0005654; GO:0016973; GO:0005515
AT5G02810	Two-component response regulator-like APRR7;APRR7;ortholog	GO:0000156; GO:0000160; GO:0005634; GO:0006351; GO:0007623; GO:0006355; GO:0010017; GO:0005739; GO:0009266; GO:0003677; GO:0045892
AT5G03415	Transcription factor-like protein DPB;DPB;ortholog	GO:0000981; GO:0003677; GO:0005634; GO:0005667; GO:0006351; GO:0006355; GO:0006357; GO:0000082; GO:0005515; GO:0005737; GO:0042023; GO:0046982
AT5G03740	Histone deacetylase HDT3;HDT3;ortholog	GO:0003676; GO:0005634; GO:0006351; GO:0007275; GO:0008270; GO:0016569; GO:0016787; GO:0046872; GO:0004407; GO:0045892; GO:0005730; GO:0009414; GO:0009651; GO:0009737; GO:0043565
AT5G04430	Protein BTR1;BTR1;ortholog	GO:0003676; GO:0003723; GO:0005634; GO:0005737; GO:0008380; GO:0003727; GO:0046719; GO:0009735; GO:0003729
AT5G04900	Chlorophyll(ide) b reductase NOL, chloroplastic;NOL;ortholog	GO:0009507; GO:0009535; GO:0016491; GO:0055114; GO:0010304; GO:0015996; GO:0034256; GO:0005515
AT5G06360	Putative uncharacterized protein At5g06360;At5g06360;ortholog	GO:0003735; GO:0005634; GO:0005840; GO:0006412; GO:0042254
AT5G07440	Glutamate dehydrogenase 2;GDH2;ortholog	GO:0005737; GO:0005739; GO:0006520; GO:0016491; GO:0055114; GO:0046686; GO:0005524; GO:0005774; GO:0009651; GO:0004352; GO:0005507; GO:0008270; GO:0050897; GO:0005794; GO:0004353
AT5G07510	Glycine-rich protein;GRP14;ortholog	GO:0012511; GO:0016020; GO:0016021; GO:0019915; GO:0045735; GO:0005576; GO:0008289; GO:0019953
AT5G07530	Oleosin GRP-17;GRP17;ortholog	GO:0005578; GO:0012511; GO:0016020; GO:0016021; GO:0019915; GO:0009859; GO:0048544; GO:0070505; GO:0005576; GO:0008289; GO:0019953; GO:0031012
AT5G07830	Heparanase-like protein 1;At5g07830;ortholog	GO:0004566; GO:0005576; GO:0005765; GO:0030198; GO:0030200; GO:0030305; GO:0043395; GO:0005618; GO:0009505; GO:0009826
AT5G08420	KRR1 small subunit processome component;F8L15_150;ortholog	GO:0003723; GO:0005634
AT5G08640	Flavonol synthase/flavanone 3-hydroxylase;FLS1;ortholog	GO:0005634; GO:0005737; GO:0031418; GO:0045486; GO:0046872; GO:0055114; GO:0009813; GO:0045431; GO:0080167; GO:0009733
AT5G08760	Uncharacterized protein;At5g08760;ortholog	GO:0003674; GO:0005576; GO:0008150
AT5G09400	Potassium transporter 7;POT7;ortholog	GO:0005886; GO:0006813; GO:0015079; GO:0016021; GO:0071805; GO:0016020; GO:0000325; GO:0005774; GO:0005773; GO:0004016
AT5G10560	Probable beta-D-xylosidase 6;BXL6;ortholog	GO:0004553; GO:0005576; GO:0005578; GO:0009044; GO:0005773; GO:0005774
AT5G11170	DEAD-box ATP-dependent RNA helicase 15;RH15;ortholog	GO:0000398; GO:0003676; GO:0003723; GO:0004386; GO:0005524; GO:0005634; GO:0005681; GO:0006406; GO:0006974; GO:0008026; GO:0010468; GO:0010501; GO:0005730; GO:0046686; GO:0005829; GO:0009506; GO:0003690; GO:0003697; GO:0003725; GO:0004004; GO:0005515; GO:0016887
AT5G12040	Omega-amidase,chloroplastic;NLP3;ortholog	GO:0006807; GO:0009507; GO:0016810; GO:0008270; GO:0009570; GO:0005829
AT5G13110	Glucose-6-phosphate 1-dehydrogenase 2, chloroplastic;At5g13110;ortholog	GO:0004345; GO:0006006; GO:0009507; GO:0050661; GO:0055114; GO:0009051; GO:0009570
AT5G13570	mRNA-decapping enzyme subunit 2;DCP2;ortholog	GO:0000290; GO:0000932; GO:0003723; GO:0005524; GO:0005634; GO:0006397; GO:0016787; GO:0005515; GO:0031087; GO:0005737; GO:0050072; GO:0006402; GO:0009791; GO:0010072; GO:0042803; GO:0000287; GO:0003729; GO:0030145; GO:0016441; GO:0019048
AT5G13690	Alpha-N-acetylglucosaminidase;CYL1;ortholog	GO:0004561; GO:0008152; GO:0009507; GO:0005773
AT5G13980	Alpha-mannosidase;At5g13980;ortholog	GO:0004559; GO:0005576; GO:0006013; GO:0008270; GO:0030246; GO:0005773; GO:0005618; GO:0005774; GO:0009505; GO:0048046
AT5G14030	Translocon-associated protein subunit beta;At5g14030;ortholog	GO:0003674; GO:0005576; GO:0005789; GO:0008150; GO:0005774; GO:0009506; GO:0005794; GO:0005783
AT5G14060	Aspartokinase 2, chloroplastic;AK2;ortholog	GO:0004072; GO:0005524; GO:0009088; GO:0009089; GO:0009507; GO:0016310; GO:0016597; GO:0009570; GO:0009067
AT5G14090	Uncharacterized protein;At5g14090;ortholog	GO:0003674; GO:0005634; GO:0008150
AT5G14240	Putative uncharacterized protein At5g14240;F18O22_30;ortholog	GO:0003674; GO:0005737; GO:0008150
AT5G14260	Putative uncharacterized protein At5g14260;F18O22_50;ortholog	GO:0009507; GO:0009570
AT5G15090	Mitochondrial outer membrane protein porin 3;VDAC3;ortholog	GO:0005739; GO:0005741; GO:0006820; GO:0008308; GO:0009626; GO:0015288; GO:0046930; GO:0055085; GO:0009941; GO:0009507; GO:0005886; GO:0005773; GO:0005730; GO:0005618; GO:0009536; GO:0042742; GO:0005774; GO:0016020; GO:0009617; GO:0005515; GO:0009060; GO:0009409; GO:0010029; GO:0009735
AT5G15460	Membrane-anchored ubiquitin-fold protein 2;MUB2;ortholog	GO:0003674; GO:0005886
AT5G16300	Low density lipoprotein B-like protein;At5g16300;ortholog	GO:0003674; GO:0005794; GO:0006891; GO:0017119; GO:0005829
AT5G16760	Inositol-tetrakisphosphate 1-kinase 1;ITPK1;ortholog	GO:0000287; GO:0003824; GO:0005524; GO:0032957; GO:0047325; GO:0005829; GO:0010264; GO:0052725; GO:0052726; GO:0052746
AT5G16880	AT5g16880/F2K13_30;F2K13_30;ortholog	GO:0005622; GO:0005634; GO:0005795; GO:0006886; GO:0006891; GO:0008565; GO:0005886; GO:0005829
AT5G16990	NADP-dependent alkenal double bond reductase P2;P2;ortholog	GO:0005737; GO:0008270; GO:0032440; GO:0055114; GO:0005886; GO:0005829; GO:0006979
AT5G17020	Protein EXPORTIN 1A;XPO1;ortholog	GO:0000055; GO:0000056; GO:0000059; GO:0005049; GO:0005634; GO:0005643; GO:0005737; GO:0008536; GO:0008565; GO:0031965; GO:0046825; GO:0051028; GO:0004872; GO:0005515; GO:0006611; GO:0009553; GO:0009555; GO:0009846; GO:0009860; GO:0009408; GO:0005829
AT5G17270	Similarity to unknown protein;At5g17270;ortholog	GO:0005634; GO:0008150
AT5G17440	AT5g17440/K3M16_10;At5g17440;ortholog	GO:0005634; GO:0005829
AT5G17550	Peroxisome biogenesis protein 19-2;PEX19-2;ortholog	GO:0005634; GO:0005777; GO:0005778; GO:0007031; GO:0005829; GO:0005622; GO:0005623; GO:0006625
AT5G17710	GrpE protein homolog;grpE;ortholog	GO:0000774; GO:0005759; GO:0006457; GO:0009793; GO:0042803; GO:0051082; GO:0051087; GO:0009570; GO:0009579; GO:0009507; GO:0005507
AT5G18590	Kelch repeat-containing protein;At5g18590;ortholog	GO:0005634; GO:0008150; GO:0005829
AT5G19010	Mitogen-activated protein kinase 16;MPK16;ortholog	GO:0005524; GO:0005634; GO:0004707; GO:0007165; GO:0005773; GO:0005886
AT5G19090	Heavy metal transport/detoxification domain-containing protein;At5g19090;ortholog	GO:0005576; GO:0005634; GO:0030001; GO:0046872; GO:0009506
AT5G19450	Calcium-dependent protein kinase 8;CPK8;ortholog	GO:0004683; GO:0005634; GO:0006468; GO:0016301; GO:0005886
AT5G19770	Tubulin alpha-3 chain;TUBA3;ortholog	GO:0005737; GO:0005200; GO:0045298; GO:0005618; GO:0005886; GO:0005829; GO:0071258; GO:0009506; GO:0048046
AT5G20620	Polyubiquitin 4;UBQ4;ortholog	GO:0005634; GO:0005737; GO:0006464; GO:0042787; GO:0006511
AT5G20720	20 kDa chaperonin, chloroplastic;CPN21;ortholog	GO:0005524; GO:0005759; GO:0006986; GO:0009507; GO:0051082; GO:0051085; GO:0051087; GO:0005516; GO:0009579; GO:0009941; GO:0009409; GO:0009535; GO:0009570; GO:0046686; GO:0005739; GO:0048046; GO:0005507; GO:0005829; GO:0009536; GO:0005515; GO:1901671
AT5G20920	Eukaryotic translation initiation factor 2 subunit beta;EMB1401;ortholog	GO:0003743; GO:0005634; GO:0006413; GO:0009793; GO:0046872; GO:0005886; GO:0005515
AT5G21150	Protein argonaute 9;AGO9;ortholog	GO:0005634; GO:0006351; GO:0006355; GO:0006417; GO:0030529; GO:0031047; GO:0035197; GO:0005737; GO:0010529; GO:0048481; GO:0009554; GO:1904159; GO:0051607
AT5G21170	SNF1-related protein kinase regulatory subunit beta-1;KINB1;ortholog	GO:0004679; GO:0005524; GO:0005737; GO:0005975; GO:0006633; GO:0009744; GO:0016301; GO:0016310; GO:0042128; GO:0043562; GO:0005515; GO:0019887; GO:0045859
AT5G22640	Protein TIC 100;TIC100;ortholog	GO:0005737; GO:0005886; GO:0009941; GO:0009793; GO:0009535; GO:0009507; GO:0009658; GO:0009536; GO:0005515; GO:0005622; GO:0005623; GO:0008565; GO:0009706; GO:0045037
AT5G25280	AT5g25280/F18G18_20;At5g25280;ortholog	GO:0003674; GO:0005634; GO:0008150
AT5G25390	Ethylene-responsive transcription factor SHINE 3;SHN3;ortholog	GO:0003677; GO:0003700; GO:0005634; GO:0006351; GO:0006355; GO:0009873
AT5G25560	CHY and CTCHY and RING-type zinc finger protein;At5g25560;ortholog	GO:0005634; GO:0008270
AT5G26360	T-complex protein 1 subunit gamma;CCT3;ortholog	GO:0005524; GO:0005737; GO:0006457; GO:0051082; GO:0005829; GO:0005515
AT5G26610	At5g26610;At5g26610;ortholog	GO:0003676; GO:0005622; GO:0005634; GO:0008150; GO:0046872
AT5G26680	Flap endonuclease 1;FEN1;ortholog	GO:0000287; GO:0003677; GO:0004518; GO:0005634; GO:0005654; GO:0005730; GO:0005739; GO:0006281; GO:0006284; GO:0008409; GO:0017108; GO:0043137; GO:0005829; GO:0006259; GO:0048256; GO:0090305
AT5G26780	Serine hydroxymethyltransferase 2, mitochondrial;SHM2;ortholog	GO:0004372; GO:0005739; GO:0006544; GO:0006563; GO:0008270; GO:0050897; GO:0005747; GO:0005829
AT5G27270	Pentatricopeptide repeat-containing protein At5g27270;EMB976;ortholog	GO:0008150
AT5G27560	Putative uncharacterized protein At5g27560;At5g27560;ortholog	GO:0003674; GO:0008150; GO:0009507
AT5G27620	Cyclin-H1-1;CYCH1-1;ortholog	GO:0000307; GO:0004693; GO:0005634; GO:0006351; GO:0007049; GO:0016538; GO:0045737; GO:0045944; GO:0051301; GO:0051726; GO:0070985; GO:1901409; GO:0004672; GO:0005515; GO:0005737; GO:0006355; GO:0009414; GO:0009637; GO:0010119; GO:0072593; GO:1990069; GO:2000070
AT5G28050	Cytidine/deoxycytidylate deaminase family protein;At5g28050;ortholog	GO:0008270; GO:0009451; GO:0009507; GO:0016787; GO:0005829; GO:0006152; GO:0047974
AT5G30510	Putative ribosomal protein S1;RPS1;ortholog	GO:0003723; GO:0005739; GO:0005840; GO:0009507; GO:0009579; GO:0016020; GO:0009570; GO:0009735; GO:0003729
AT5G34850	Bifunctional purple acid phosphatase 26;PAP26;ortholog	GO:0004601; GO:0004722; GO:0005576; GO:0042744; GO:0046872; GO:0055114; GO:0005773; GO:0003993; GO:0009505; GO:0055062; GO:0005829; GO:0016311
AT5G35630	Glutamine synthetase, chloroplastic/mitochondrial;GLN2;ortholog	GO:0004356; GO:0005524; GO:0006542; GO:0009507; GO:0007568; GO:0009941; GO:0005739; GO:0009535; GO:0022626; GO:0009570; GO:0019676; GO:0009579; GO:0016020; GO:0009651; GO:0048046; GO:0046686; GO:0009735
AT5G36160	Tyrosine aminotransferase;TAT;ortholog	GO:0005737; GO:0006559; GO:0009058; GO:0030170; GO:0080130; GO:0005829; GO:0004838; GO:0006520; GO:0006572
AT5G37010	At5g37010;At5g37010;ortholog	GO:0003674; GO:0005634
AT5G39830	Protease Do-like 8, chloroplastic;DEGP8;ortholog	GO:0004252; GO:0006508; GO:0008236; GO:0009543; GO:0031977; GO:0009579; GO:0008233; GO:0010206; GO:0009507; GO:0009534
AT5G40170	Receptor like protein 54;RLP54;ortholog	GO:0005886; GO:0006952; GO:0016301; GO:0007165
AT5G40490	RNA-binding (RRM/RBD/RNP motifs) family protein;At5g40490;ortholog	GO:0000166; GO:0003723; GO:0019013; GO:0030529; GO:0005829; GO:0003730; GO:0006378; GO:0048576; GO:0048578; GO:0097157; GO:0003729
AT5G42270	ATP-dependent zinc metalloprotease FTSH 5, chloroplastic;FTSH5;ortholog	GO:0004176; GO:0004222; GO:0005524; GO:0005739; GO:0006508; GO:0007275; GO:0008237; GO:0009507; GO:0010027; GO:0010206; GO:0016021; GO:0016887; GO:0046872; GO:0009941; GO:0009535; GO:0010304; GO:0009579; GO:0010205; GO:0030163; GO:0009534; GO:0009735; GO:0048564
AT5G42825	At5g42825;At5g42825;ortholog	GO:0003674; GO:0005739; GO:0008150
AT5G43050	At5g43050;NPQ6;ortholog	GO:0003674; GO:0009507; GO:0016021; GO:0010196
AT5G43270	Squamosa promoter-binding-like protein 2;SPL2;ortholog	GO:0003677; GO:0005634; GO:0006351; GO:0046872; GO:0003700; GO:0006355; GO:0048510; GO:0048653; GO:0044212; GO:0043565
AT5G43470	Disease resistance protein RPP8;RPP8;ortholog	GO:0005524; GO:0006952; GO:0043531; GO:0000166; GO:0009416; GO:0051607; GO:0005886; GO:0005515; GO:0009637; GO:0009646; GO:0002239; GO:0009611; GO:0009751; GO:0002230; GO:0071446; GO:0009626; GO:0051707
AT5G43600	Ureidoglycolate hydrolase;UAH;ortholog	GO:0000256; GO:0005739; GO:0006508; GO:0008237; GO:0046872; GO:0047652; GO:0004848; GO:0006145; GO:0010136; GO:0005783
AT5G44320	Eukaryotic translation initiation factor 3 subunit D;At5g44320;ortholog	GO:0001731; GO:0002191; GO:0003743; GO:0005737; GO:0006413; GO:0006446; GO:0016282; GO:0033290; GO:0098808; GO:0005829
AT5G44630	Alpha-barbatene synthase;BS;ortholog	GO:0000287; GO:0005737; GO:0009507; GO:0010333; GO:0016106; GO:0051762; GO:0009506
AT5G44720	Molybdenum cofactor sulfurase family protein;T19K24.17;ortholog	GO:0003824; GO:0005739; GO:0008265; GO:0030151; GO:0030170
AT5G45040	Cytochrome c6, chloroplastic;petJ;ortholog	GO:0009055; GO:0009507; GO:0009543; GO:0015979; GO:0020037; GO:0046872; GO:0055114
AT5G45510	Probable disease resistance protein At5g45510;At5g45510;ortholog	GO:0005524; GO:0005886; GO:0006952; GO:0005829
AT5G46280	DNA replication licensing factor MCM3;MCM3;ortholog	GO:0003677; GO:0003678; GO:0005524; GO:0005634; GO:0006270; GO:0007049; GO:0008094; GO:0042555; GO:0000347; GO:0005515; GO:0006268
AT5G47310	At5g47310;At5g47310;ortholog	GO:0003674; GO:0005737; GO:0008150
AT5G48150	Scarecrow-like transcription factor PAT1;PAT1;ortholog	GO:0003700; GO:0005634; GO:0006351; GO:0006355; GO:0043565; GO:0004871; GO:0005737; GO:0009640
AT5G48380	Probably inactive leucine-rich repeat receptor-like protein kinase At5g48380;At5g48380;ortholog	GO:0004672; GO:0005524; GO:0005886; GO:0006468; GO:0016021; GO:0016301; GO:0031348; GO:0033612; GO:0042742; GO:0060548; GO:0009506
AT5G48630	Cyclin-C1-2;CYCC1-2;ortholog	GO:0004693; GO:0005634; GO:0007049; GO:0051301; GO:0051726
AT5G48880	3-ketoacyl-CoA thiolase 5, peroxisomal;KAT5;ortholog	GO:0003988; GO:0005737; GO:0006633; GO:0006635; GO:0019395; GO:0031408; GO:0005777
AT5G49510	Probable prefoldin subunit 3;At5g49510;ortholog	GO:0005844; GO:0006457; GO:0007017; GO:0007021; GO:0015631; GO:0016272; GO:0005829
AT5G49990	Nucleobase-ascorbate transporter 5;NAT5;ortholog	GO:0005215; GO:0009507; GO:0016020; GO:0016021; GO:0022857; GO:0055085; GO:0009506
AT5G50200	High-affinity nitrate transporter 3.1;NRT3.1;ortholog	GO:0005886; GO:0016021; GO:0042128; GO:0010167; GO:0015112; GO:0015706; GO:0009611
AT5G50680	SUMO-activating enzyme subunit 1B-2;SAE1B-2;ortholog	GO:0005634; GO:0005829; GO:0007346; GO:0019948; GO:0016925; GO:0005515
AT5G51410	SUMO-activating enzyme subunit 1B-1;SAE1B-1;ortholog	GO:0003723; GO:0005634
AT5G51820	Arginine-aspartate-rich RNA binding protein-like;gene1500;ortholog	GO:0000287; GO:0005739; GO:0005829; GO:0005978; GO:0005992; GO:0006006; GO:0006874; GO:0019255; GO:0019388; GO:0004614; GO:0019252; GO:0009570; GO:0009941; GO:0009507; GO:0009590; GO:0009409; GO:0010319; GO:0048046; GO:0005975
AT5G52040	Phosphoglucomutase, chloroplastic;PGMP;ortholog	GO:0000166; GO:0003723; GO:0005634; GO:0005681; GO:0006397; GO:0008380; GO:0005515; GO:0010445; GO:0031053; GO:0003729; GO:0000398
AT5G53130	Serine/arginine-rich splicing factor RS41;RS41;ortholog	GO:0005216; GO:0005261; GO:0005516; GO:0005886; GO:0005887; GO:0030551; GO:0030552; GO:0030553; GO:0042391; GO:0005242; GO:0005221; GO:0006813; GO:0006816
AT5G53550	Cyclic nucleotide-gated ion channel 1;CNGC1;ortholog	GO:0005737; GO:0006811; GO:0006857; GO:0010039; GO:0015198; GO:0016021; GO:0055072; GO:0055085; GO:0009624; GO:0003006; GO:0005886; GO:0015688; GO:0048316; GO:0051980
AT5G54710	Metal-nicotianamine transporter YSL3;YSL3;ortholog	GO:0008150; GO:0016021
AT5G55070	Ankyrin repeat family protein;At5g54710;ortholog	GO:0004149; GO:0005739; GO:0006099; GO:0016746; GO:0033512; GO:0045252; GO:0006979; GO:0022626; GO:0008270; GO:0005794
AT5G55130	Dihydrolipoyllysine-residue succinyltransferase component of 2-oxoglutarate dehydrogenase complex 1, mitochondrial;At5g55070;ortholog	GO:0002143; GO:0004792; GO:0005524; GO:0005737; GO:0005829; GO:0006777; GO:0008265; GO:0018192; GO:0032447; GO:0042292; GO:0046872; GO:0061604; GO:0061605; GO:0070733
AT5G56350	Adenylyltransferase and sulfurtransferase MOCS3;MOCS3;ortholog	GO:0000287; GO:0004743; GO:0005737; GO:0006096; GO:0016301; GO:0030955; GO:0005829
AT5G56950	Pyruvate kinase;At5g56350;ortholog	GO:0003677; GO:0005634; GO:0006334; GO:0009294; GO:0003682; GO:0005515; GO:0005737; GO:0006281; GO:0042393; GO:0005829; GO:0016444; GO:0000724
AT5G57120	Nucleosome assembly protein 1;3;NAP1;3;ortholog	GO:0003674; GO:0005634; GO:0008150; GO:0005730
AT5G57300	AT5g57120/MUL3_6;At5g57120;ortholog	GO:0005739; GO:0006744; GO:0031314; GO:0043429; GO:0102005
AT5G57815	2-methoxy-6-polyprenyl-1,4-benzoquinol methylase, mitochondrial;COQ5;ortholog	GO:0004129; GO:0005739; GO:0009507
AT5G57900	Cytochrome c oxidase subunit 6b-2;COX6B-2;ortholog	GO:0005634; GO:0005737; GO:0016567; GO:0005515; GO:0019005
AT5G58005	F-box protein SKIP1;SKIP1;ortholog	GO:0004129; GO:0005634; GO:0005739
AT5G58100	AT5G58005 protein;At5g58005;ortholog	GO:0005739; GO:0010584; GO:0016021; GO:0005794; GO:0005783
AT5G58220	Uncharacterized protein;At5g58100;ortholog	GO:0005576; GO:0001560; GO:0009742; GO:0031234; GO:0005777; GO:0051289; GO:0005829; GO:0019428; GO:0033971; GO:0051997
AT5G60170	Uric acid degradation bifunctional protein TTL;TTL;ortholog	GO:0000166; GO:0003723; GO:0005634; GO:0008150; GO:0008270
AT5G60390	RNA binding (RRM/RBD/RNP motifs) family protein;At5g60170;ortholog	GO:0003746; GO:0003924; GO:0005525; GO:0005737; GO:0006414; GO:0005516; GO:0005886; GO:0005739; GO:0005773; GO:0005634; GO:0005829; GO:0009506; GO:0005794
AT5G60640	Protein disulfide isomerase-like 1-4;PDIL1-4;ortholog	GO:0003756; GO:0005576; GO:0005618; GO:0005634; GO:0005783; GO:0005788; GO:0006457; GO:0009507; GO:0016853; GO:0034976; GO:0045454; GO:0005739; GO:0006979; GO:0005774; GO:0005794
AT5G60800	Heavy metal transport/detoxification domain-containing protein;At5g60800;ortholog	GO:0005737; GO:0005886; GO:0030001; GO:0046872; GO:0046914; GO:0046916; GO:0005634; GO:0005730; GO:0008270; GO:0009910
AT5G61020	Evolutionarily conserved C-terminal region 3 protein;ECT3;ortholog	GO:0003723; GO:0005634; GO:0008150; GO:0005829
AT5G62980	Dihydroneopterin aldolase 2;FOLB2;ortholog	GO:0004150; GO:0006760; GO:0046654; GO:0046656; GO:0005829
AT5G63050	At5g63050;EMB2759;ortholog	GO:0003674; GO:0009507; GO:0009793; GO:0016021
AT5G63220	At5g63220;At5g63220;ortholog	GO:0003674; GO:0005737
AT5G63890	Histidinol dehydrogenase, chloroplastic;HISN8;ortholog	GO:0000105; GO:0008270; GO:0009507; GO:0051287; GO:0055114; GO:0004399; GO:0009411; GO:0009570; GO:0009555
AT5G64080	Non-specific lipid-transfer protein-like protein At5g64080;At5g64080;ortholog	GO:0005886; GO:0006869; GO:0008289; GO:0031225; GO:0046658
AT5G64500	Probable sphingolipid transporter spinster homolog 2;At5g64500;ortholog	GO:0005739; GO:0005765; GO:0006869; GO:0016021; GO:0031902; GO:0055085; GO:0016020
AT5G64860	4-alpha-glucanotransferase DPE1, chloroplastic/amyloplastic;DPE1;ortholog	GO:0004134; GO:0009501; GO:0009507; GO:0000025; GO:0005983; GO:0006006
AT5G65050	Agamous-like MADS-box protein AGL31;AGL31;ortholog	GO:0000165; GO:0000977; GO:0003700; GO:0005634; GO:0006351; GO:0009908; GO:0030154; GO:0045944; GO:0046983; GO:0006355; GO:0009910; GO:0010048; GO:0010221
AT5G65080	Protein MADS AFFECTING FLOWERING 5;MAF5;ortholog	GO:0003677; GO:0003700; GO:0005634; GO:0006351; GO:0006355; GO:0009908; GO:0046983; GO:0009910; GO:0010048; GO:0048587; GO:2000028
AT5G65280	LanC-like protein GCL1;GCL1;ortholog	GO:0003824; GO:0005737; GO:0005886; GO:0007165; GO:0019898
AT5G65440	Uncharacterized protein;At5g65440;ortholog	GO:0005634; GO:0005739; GO:0008150; GO:0016021; GO:0005886
AT5G65640	Transcription factor bHLH93;BHLH93;ortholog	GO:0003677; GO:0005634; GO:0006351; GO:0006355; GO:0007275; GO:0046983; GO:0003700
AT5G65685	At5g65685;At5g65685;ortholog	GO:0009507; GO:0016740; GO:0009011
AT5G66470	GTP-binding protein Era;K1F13.13;ortholog	GO:0000028; GO:0003924; GO:0005525; GO:0009507; GO:0019843; GO:0043024
AT5G66530	Aldose 1-epimerase family protein;At5g66530;ortholog	GO:0004034; GO:0005975; GO:0006012; GO:0009507; GO:0016853; GO:0030246; GO:0009570; GO:0048046
AT5G67480	BTB/POZ and TAZ domain-containing protein 4;BT4;ortholog	GO:0003712; GO:0004402; GO:0005576; GO:0005634; GO:0005737; GO:0006355; GO:0008270; GO:0019005; GO:0030162; GO:0031625; GO:0042787; GO:0043161; GO:0005515; GO:0005516; GO:0009611; GO:0009651; GO:0009751; GO:0009753; GO:0042542; GO:0005774; GO:0009739; GO:0009733

## Sheet: AS_UP
A list of SR45-dependent alternatively spliced genes that are upregulated by SR45.
Column A	Annotated Gene ID (AGI), or Gene Locus Number
Column B	PANTHER gene annotation (pantherdb.org)
AGI	PANTHER GENE ANNOTATION
AT1G23580	At1g23580;F5O8.14;ortholog
AT1G23570	Uncharacterized protein;At1g23570;ortholog
AT1G12880	Nudix hydrolase 12, mitochondrial;NUDT12;ortholog
AT1G20120	GDSL esterase/lipase At1g20120;At1g20120;ortholog
AT3G14150	Peroxisomal (S)-2-hydroxy-acid oxidase GLO3;GLO3;ortholog
AT1G16610	Serine/arginine-rich splicing factor SR45;SR45;ortholog
AT1G11930	At1g11930/F12F1_20;At1g11930;ortholog

## Sheet: AS_DN
A list of SR45-dependent alternatively spliced genes that are downregulated by SR45.
Column A	Annotated Gene ID (AGI), or Gene Locus Number
Column B	PANTHER gene annotation (pantherdb.org)
AGI	PANTHER GENE ANNOTATION
AT1G35710	Probable leucine-rich repeat receptor-like protein kinase At1g35710;At1g35710;ortholog
AT1G16260	Wall-associated receptor kinase-like 8;WAKL8;ortholog
AT4G37560	Acetamidase/formamidase family protein;At4g37560;ortholog
AT1G11330	G-type lectin S-receptor-like serine/threonine-protein kinase At1g11330;At1g11330;ortholog
AT4G04830	Peptide methionine sulfoxide reductase B5;MSRB5;ortholog
AT4G31800	WRKY transcription factor 18;WRKY18;ortholog
AT2G05520	Glycine-rich protein 3;GRP3;ortholog
AT3G22235
