# Supplementary material for: Transcriptome analyses reveal SR45 to be a neutral splicing regulator and a suppressor of innate immunity in Arabidopsis thaliana
Source: BMC Genomics. 2017 Oct 11;18:772. doi: 10.1186/s12864-017-4183-7 (PMC5637254; doi:10.1186/s12864-017-4183-7)
Supplement: Supplementary file 10 — Summary lists of genes that SR45-associated RNAs (SARs) were identified by two different pipelines. (XLSX 1461 kb) [file 12864_2017_4183_MOESM10_ESM.xlsx]

## Sheet: Summary sheet
Table S5 Summary Lists Of Genes That SR45-associated RNAs (SARs) Were Identified By Two Different Pipelines.
Sheet Title	Description
SALMON	A summary list of genes that SR45-associated transcripts were identified by Salmon.
LG12	A summary list of genes that SR45-associated transcripts were identified by Lasergene v12.
Inflorescence	A summary list of common inflorescence genes that SR45-associated transcripts were identified by by both Salmon & Lasergene v12.
Common	A summary list of common genes that SR45-associated transcripts were identifiedin both inflorescence and seedling.
Common_BP	A Summary of GO Enrichment Test for Biological Process with PANTHER.
Common_MF	A Summary of GO Enrichment Test for Molecular Function with PANTHER.
Common_CC	A Summary of GO Enrichment Test for Cellular Component with PANTHER.
Reproductive Process	A summary list of reproductive process genes that are overrepresented in common SAR genes.
Protein Class	A protein class breakdown of 69 reproduct genes overrepresented in SAR genes in inflorescence.
RNA Splicing	A summary list of RNA splicing genes that are overrepresented in common SAR genes.
SAR_AS	A list of inflorescence SAR genes with identified alternative splicing events.
SAR_NMD	A list of inflorescence SAR genes as NMD targets.
Intronless	A summary of 66 intronless SARs identified by ATRTD v2.

## Sheet: SALMON
A summary list of genes that SR45-associated transcripts were identified by Salmon.
Column A	Annotated Gene ID (AGI), or Gene Locus Number
Column B	Mean Transcripts Per Kilobase Million (TPM) of three biological replicates from SR45.1-GFP transgenic line 1 (p1)
Column C	TPM of three biological replicates from SR45.1-GFP transgenic line 9 (p9)
Column D	TPM of three biological replicates from GFP control (pC)
Column E	Fold Change (p1/pC)
Column F	Fold Change (p9/pC)
Column G	p-value calculated by Student t-test (p1/pC)
Column H	p-value calculated by Student t-test (p9/pC)
Column I	GO IDs associated with each gene in TAIR 10 (www.geneontology.org)
* Selected genes below meet all the following criteria: Fold Change≥2, p-value<0.1 for both p1/pC and p9/pC
AGI	SR45.1-GFP_mean (p1)	SR45.1-GFP_mean (p9)	Control_mean (pC)	Fold Change (p1/pC)	Fold Change (p9/pC)	p-value (p1/pC)	p-value (p9/pC)	GO IDs
AT1G01020	25.164	28.4099	5.27245	4.77275	5.38836	0.00275808	0.0495522	GO:0003674; GO:0005739; GO:0005794; GO:0016020; GO:0016021; GO:0032366; GO:0032541; GO:0097036; GO:0005783; GO:0006665; GO:0016125
AT1G01030	6.33612	7.86225	1.62258	3.90497	4.84553	0.0145976	0.0291886	GO:0003677; GO:0005634; GO:0006351; GO:0003700; GO:0006355; GO:0009908; GO:0048366
AT1G01040	58.0251	65.1603	12.3883	4.68387	5.25983	0.000116045	0.0167119	GO:0003677; GO:0003723; GO:0004386; GO:0004525; GO:0005524; GO:0005634; GO:0005737; GO:0006396; GO:0008026; GO:0010098; GO:0016075; GO:0016442; GO:0031047; GO:0046872; GO:0000911; GO:0003725; GO:0005515; GO:0035279; GO:0031053; GO:0010267; GO:0035196; GO:0009616; GO:0010445; GO:0010599; GO:2000034; GO:0048317; GO:0009880; GO:0009908; GO:0010228
AT1G01060	2.53122	2.06661	0.658129	3.84609	3.14012	0.0133545	0.0436557	GO:0003677; GO:0005634; GO:0006351; GO:0006355; GO:0003700; GO:0009651; GO:0009723; GO:0009733; GO:0009737; GO:0009739; GO:0009751; GO:0009753; GO:0046686; GO:0048574; GO:0042752; GO:0043433; GO:0044212; GO:0007623; GO:0009409; GO:0042754
AT1G01110	17.8327	17.0644	7.41706	2.40428	2.3007	0.00269806	0.0490124	GO:0003674; GO:0005634
AT1G01200	2.2129	1.88745	0	Inf	Inf	0.0152876	0.0648054	GO:0005525; GO:0005634; GO:0005794; GO:0007264; GO:0010008; GO:0015031; GO:0005768; GO:0009504; GO:0042546
AT1G01320	133.188	154.968	59.7983	2.22729	2.59151	0.0221148	0.00538543	GO:0005737; GO:0005634; GO:0005829
AT1G01448	11.3731	11.4053	5.18601	2.19303	2.19924	0.0728195	0.0988142	GO:0003674; GO:0005575; GO:0008150
AT1G01660	64.4513	56.7644	6.06625	10.6246	9.35741	0.0109767	0.00489337	GO:0004842; GO:0005634; GO:0016567; GO:0016874
AT1G01670	30.9523	32.7922	4.92035	6.29066	6.6646	0.0359038	0.00699702	GO:0004842; GO:0005634; GO:0016567; GO:0016874
AT1G01690	27.5272	28.2596	8.91692	3.08707	3.16921	0.00085815	0.00488534	GO:0003674; GO:0005634; GO:0009553; GO:0009555; GO:0042138; GO:0051026
AT1G01700	5.33791	4.54283	1.34127	3.97973	3.38695	0.0490527	0.084122	GO:0005634; GO:0005089; GO:0043547
AT1G01710	33.8979	41.9736	11.4996	2.94775	3.65	0.000132257	0.047153	GO:0006637; GO:0030551; GO:0047617; GO:0005777
AT1G01740	5.21907	8.2252	0.960677	5.43269	8.56187	0.0666148	0.0439505	GO:0004672; GO:0005524; GO:0005886; GO:0006468; GO:0016301
AT1G01750	10.1015	9.5056	2.70957	3.72807	3.50816	0.0310658	0.086043	GO:0003779; GO:0005622; GO:0005634; GO:0005737; GO:0015629; GO:0030042
AT1G01760	18.2652	17.3853	2.85758	6.39184	6.08393	0.00362722	0.0086435	GO:0003723; GO:0004000; GO:0005634; GO:0006396
AT1G01770	52.0524	56.5861	17.5697	2.96262	3.22066	0.00889212	0.0185444	GO:0005634; GO:0008150
AT1G01880	12.203	11.1779	2.17064	5.62187	5.14957	0.00061621	0.036786	GO:0003677; GO:0004518; GO:0004527; GO:0005634; GO:0006281; GO:0046872; GO:0008821
AT1G01920	48.0563	47.1953	11.7257	4.09838	4.02495	0.00478675	0.00294098	GO:0005634
AT1G01950	42.2864	48.9581	15.1788	2.78588	3.22542	0.00876739	0.00180431	GO:0003777; GO:0005524; GO:0005737; GO:0005871; GO:0005874; GO:0007018; GO:0008017; GO:0008104; GO:0008574; GO:0030705; GO:0032886; GO:0048364
AT1G02010	25.8055	28.383	4.30124	5.99955	6.5988	0.00197512	0.0079442	GO:0005634; GO:0006904; GO:0008565; GO:0009306; GO:0015031
AT1G02020	18.6172	18.8235	8.83227	2.10786	2.13122	0.0300448	0.0352763	GO:0005634; GO:0005739; GO:0016491; GO:0016657; GO:0009507
AT1G02080	56.4598	68.5435	15.5738	3.62531	4.40121	0.000333616	0.0208778	GO:0016020; GO:0005829
AT1G02100	64.0621	72.4645	28.7607	2.22742	2.51957	0.00915517	0.00567134	GO:0005634; GO:0005829; GO:0008168; GO:0008757; GO:0032259
AT1G02120	151.757	164.334	53.0108	2.86276	3.10001	0.00184908	0.00192154	GO:0005634; GO:0009507; GO:0009626; GO:0009873; GO:0016021; GO:0009751; GO:0042742; GO:0043069; GO:0009723; GO:0005783
AT1G02145	40.2503	44.2505	10.6175	3.79094	4.1677	0.00591922	0.0162719	GO:0005783; GO:0005789; GO:0016021; GO:0052917; GO:0000009; GO:0006487; GO:0030433
AT1G02260	12.6101	14.7558	5.4653	2.3073	2.69991	0.00471871	0.0316019	GO:0005215; GO:0016021
AT1G02300	59.3242	65.2328	15.7936	3.75623	4.13034	0.000718295	0.0284116	GO:0004197; GO:0005576; GO:0005615; GO:0005764; GO:0006508; GO:0008234; GO:0050790; GO:0051603
AT1G02310	4.15115	4.98318	0.22551	18.4079	22.0974	0.0730797	0.0711768	GO:0004553; GO:0005576; GO:0016985; GO:0046355
AT1G02520	1.61159	2.50484	0.382406	4.21435	6.55021	0.0130566	0.029704	GO:0005524; GO:0005634; GO:0010329; GO:0010540; GO:0016021; GO:0042626; GO:0055085; GO:0005886; GO:0009506
AT1G02580	1.58539	0.95779	0.116382	13.6223	8.22971	0.0234345	0.089617	GO:0005634; GO:0006351; GO:0018024; GO:0031519; GO:2000014; GO:0005515; GO:0003700; GO:0009646; GO:0043565; GO:0045892; GO:0006349; GO:0048317
AT1G02610	8.49006	8.39186	2.11502	4.01417	3.96774	0.0323407	0.0440002	GO:0005737; GO:0008270; GO:0016021
AT1G02840	301.807	316.769	113.182	2.66656	2.79875	0.000861817	0.000652411	GO:0000166; GO:0003723; GO:0005634; GO:0005681; GO:0006397; GO:0008380; GO:0035061; GO:0016607; GO:0005515; GO:0003729
AT1G02850	31.1781	35.1704	9.70001	3.21423	3.62581	0.0216637	0.0149081	GO:0004553; GO:0005576; GO:0005975; GO:0008422; GO:0102483; GO:1901657
AT1G02890	47.8238	56.5254	18.6577	2.56322	3.0296	0.0153756	0.00635073	GO:0005524; GO:0016887
AT1G02960	40.668	51.8487	9.89722	4.10903	5.23872	0.000382777	0.0204366	GO:0005634
AT1G02990	11.5801	13.8708	5.73623	2.01877	2.41811	0.0463833	0.0275508	GO:0003674; GO:0005634; GO:0008150
AT1G03000	16.582	18.1395	8.12795	2.04012	2.23175	0.00435013	0.0619288	GO:0005524; GO:0005737; GO:0009507; GO:0016887; GO:0016558; GO:0006635; GO:0005515
AT1G03060	19.1261	23.6174	6.51494	2.93572	3.62511	0.00879169	0.0224118	GO:0005634; GO:0007165; GO:0009825; GO:0010090; GO:0007033; GO:0009737; GO:0000932; GO:0005515; GO:0033962; GO:0071472; GO:1904580
AT1G03080	68.8619	69.5319	31.253	2.20337	2.22481	0.0134068	0.0271014	GO:0003677; GO:0003779; GO:0006302; GO:0006310; GO:0005886
AT1G03090	42.3937	43.944	19.9057	2.12973	2.20761	0.0362927	0.0355288	GO:0004075; GO:0005524; GO:0005739; GO:0005759; GO:0006552; GO:0004485; GO:0022626; GO:0050897
AT1G03160	35.7233	42.0941	16.6724	2.14266	2.52478	0.0115554	0.0149901	GO:0003924; GO:0004789; GO:0005525; GO:0009228; GO:0009535; GO:0009706; GO:0016021; GO:0010027; GO:0010228; GO:0031969; GO:0009507
AT1G03190	15.2895	18.6885	5.40053	2.83111	3.4605	0.00851502	0.0375244	GO:0003677; GO:0004003; GO:0005524; GO:0005634; GO:0006289; GO:0006351; GO:0006355; GO:0046872; GO:0051539; GO:0006281; GO:0009408; GO:0005515; GO:0009411
AT1G03200	66.3862	60.7043	3.7351	17.7736	16.2524	0.00252158	0.012659	GO:0003674; GO:0005575; GO:0008150
AT1G03240	5.8284	4.55299	0	Inf	Inf	0.0814254	0.0107211	GO:0003674; GO:0008150
AT1G03270	15.3349	16.2768	5.26569	2.91224	3.0911	0.0453895	0.0372481	GO:0003674; GO:0005886; GO:0008150; GO:0016021
AT1G03280	88.7408	97.2265	28.3634	3.12871	3.42788	0.0040639	0.00205692	GO:0003743; GO:0005634; GO:0005673; GO:0006367; GO:0006413; GO:0043565
AT1G03300	13.2457	17.7834	4.28408	3.09185	4.15104	0.0201475	0.0507653	GO:0005634; GO:0006810; GO:0040008
AT1G03370	16.1084	18.295	7.46784	2.15703	2.44983	0.0234955	0.0223848	GO:0005634; GO:0008150; GO:0016021
AT1G03390	1.73158	1.97005	0	Inf	Inf	0.0997139	0.0752027	GO:0005737; GO:0016740; GO:0016747
AT1G03430	37.4642	34.9624	14.1063	2.65585	2.4785	0.0117859	0.0245641	GO:0005829; GO:0009927; GO:0000160; GO:0043424; GO:0005634; GO:0005737; GO:0009736; GO:0080036
AT1G03495	14.1713	9.87065	2.56711	5.52034	3.84505	0.0275115	0.090458	GO:0005737; GO:0016740; GO:0016747
AT1G03530	35.4406	36.4341	13.6394	2.5984	2.67124	0.00752956	0.00316072	GO:0001522; GO:0005634; GO:0042254; GO:0009506
AT1G03540	20.5808	22.8749	3.95809	5.19968	5.77928	0.000432286	0.0498076	GO:0005739; GO:0008150
AT1G03550	48.154	61.9694	8.51964	5.65212	7.27371	0.00315604	0.00188019	GO:0005886; GO:0015031; GO:0016021; GO:0022857; GO:0030658
AT1G03740	12.8343	14.978	5.57459	2.30229	2.68684	0.00644916	0.0321149	GO:0004672; GO:0005524; GO:0005634; GO:0006468; GO:0016301
AT1G03750	11.7111	15.1648	4.60745	2.54177	3.29137	0.0109791	0.063089	GO:0003677; GO:0004386; GO:0005524; GO:0005634; GO:0006281; GO:0016020
AT1G03770	25.234	25.7509	10.6491	2.3696	2.41814	0.00868942	0.0338404	GO:0005634; GO:0006351; GO:0008270; GO:0016567; GO:0016569; GO:0016874; GO:0001709; GO:0005515; GO:0010076; GO:0010077; GO:0010492; GO:0035102; GO:0045814; GO:0045892
AT1G03780	47.4342	53.742	14.3461	3.30641	3.74611	0.0221426	0.00464427	GO:0005634; GO:0005874; GO:0032147; GO:0051301; GO:0009941; GO:0005654; GO:0005819; GO:0007067; GO:0008017; GO:0009524; GO:0051225; GO:0060236; GO:0090307; GO:0005515
AT1G03830	22.8065	21.9897	8.59578	2.65322	2.55819	0.0018119	0.0129335	GO:0003924; GO:0005525; GO:0005634; GO:0006955
AT1G03905	3.16043	2.6133	0.882916	3.57954	2.95986	0.032283	0.0759096	GO:0005524; GO:0005737; GO:0005886; GO:0006810; GO:0016887
AT1G03910	123.062	127.014	59.6092	2.06448	2.13077	0.0474792	0.0246978	GO:0005634; GO:0005681; GO:0006397; GO:0008380; GO:0016607; GO:0009793
AT1G03920	14.516	17.0257	3.48778	4.16198	4.88154	0.0363827	0.0186348	GO:0005524; GO:0005634; GO:0016301; GO:0005886; GO:0005829
AT1G03940	20.0655	22.2261	4.23136	4.7421	5.25271	0.031881	0.0634969	GO:0005737; GO:0016740; GO:0016747
AT1G03960	20.0824	18.8399	5.69248	3.52788	3.30962	0.00465162	0.0227653	GO:0005509; GO:0005634; GO:0008150
AT1G03990	6.41986	6.59831	1.95515	3.28357	3.37484	0.0175588	0.0592072	GO:0016021; GO:0016491; GO:0046577; GO:0050660; GO:0055114
AT1G04010	21.511	23.4602	7.51102	2.86393	3.12344	0.00532355	0.0300396	GO:0004607; GO:0005783; GO:0006629; GO:0016021; GO:0031090; GO:0034434; GO:0043231; GO:0080095; GO:0080096; GO:0010150; GO:0016127
AT1G04020	9.45865	10.636	2.85399	3.31419	3.72672	0.016643	0.00975428	GO:0003713; GO:0004842; GO:0005622; GO:0005634; GO:0005886; GO:0006281; GO:0006351; GO:0008270; GO:0031436; GO:0035066; GO:0035067; GO:0042127; GO:0045717; GO:0045944; GO:0070531; GO:0071158; GO:0000724; GO:0005515; GO:0010492; GO:0003677; GO:0009934; GO:0048366; GO:0065004; GO:0010078; GO:0045892; GO:0080182
AT1G04050	13.1888	16.0394	4.0459	3.25979	3.96435	0.00575437	0.0113808	GO:0005634; GO:0005694; GO:0008270; GO:0018024; GO:0031047; GO:0034968; GO:0005730; GO:0005515; GO:0042802
AT1G04080	128.917	138.702	50.4093	2.5574	2.75152	0.00331426	0.0105254	GO:0000243; GO:0000395; GO:0005634; GO:0005685; GO:0006396; GO:0030627; GO:0071004; GO:0048510; GO:0005829
AT1G04100	10.378	9.08982	0.330169	31.4325	27.5308	0.0523238	0.00901077	GO:0005634; GO:0006351; GO:0006355; GO:0009734; GO:0003700; GO:0009733; GO:0010200
AT1G04160	19.98	26.7096	3.0768	6.49376	8.68098	0.00197167	0.034098	GO:0003779; GO:0005516; GO:0005524; GO:0005634; GO:0005737; GO:0016459; GO:0003774; GO:0030048; GO:0048767
AT1G04200	30.5648	30.3322	9.4283	3.24181	3.21715	0.00476117	0.0240906	GO:0003674; GO:0005634
AT1G04230	48.7054	49.8214	20.9235	2.32778	2.38112	0.0380859	0.0437631	GO:0003674; GO:0005634
AT1G04280	10.1842	13.1486	4.5742	2.22643	2.87452	0.00957676	0.00288785	GO:0005524; GO:0005634; GO:0016301; GO:0016787; GO:0016020
AT1G04300	91.5062	95.3382	37.1609	2.46243	2.56555	0.00832187	0.00522153	GO:0005634; GO:0005886
AT1G04390	11.4051	13.8601	3.59916	3.16883	3.85092	0.00129486	0.078541	GO:0008150; GO:0009507
AT1G04425	13.9464	14.5308	5.05668	2.75801	2.87359	0.0108124	0.011057	GO:0003674; GO:0005575; GO:0008150
AT1G04440	33.0968	33.1613	11.2219	2.94931	2.95506	0.000510276	0.00237142	GO:0004674; GO:0005524; GO:0005634; GO:0005737; GO:0006897; GO:0008360; GO:0009506; GO:0016055; GO:0016301; GO:0018105
AT1G04600	7.67063	8.86643	1.36392	5.62395	6.50068	0.000688903	0.0134094	GO:0003774; GO:0003779; GO:0005516; GO:0005524; GO:0005794; GO:0016459; GO:0030048
AT1G04730	15.9945	19.7235	3.35846	4.76245	5.87278	0.0104982	0.00497426	GO:0005524; GO:0005634; GO:0016887; GO:0005657; GO:0007062
AT1G04920	6.60407	8.62624	1.88437	3.50465	4.57777	0.00677766	0.00211351	GO:0005634; GO:0005986; GO:0008299; GO:0016157; GO:0016757; GO:0046872; GO:0052924; GO:0046524; GO:0005794
AT1G04930	13.2501	12.4407	4.08869	3.24068	3.04272	0.000402286	0.00224164	GO:0005634; GO:0007049; GO:0017053
AT1G05000	2.57217	3.08459	0.5491	4.68434	5.61754	0.0252082	0.0213537	GO:0004721; GO:0004725; GO:0005737; GO:0016311; GO:0016791
AT1G05030	10.1496	11.4187	3.62395	2.80071	3.15091	0.0414525	0.0956285	GO:0005351; GO:0005886; GO:0008643; GO:0015144; GO:0016020; GO:0016021; GO:0022891; GO:0031969; GO:0055085
AT1G05087	20.1445	15.0587	2.04505	9.85039	7.3635	0.00403861	0.0356243	NA
AT1G05135	80.4653	111.372	27.5183	2.92406	4.04718	0.0929487	0.020977	NA
AT1G05160	17.674	18.8428	6.61379	2.67229	2.84902	0.0204447	0.0252313	GO:0005506; GO:0005789; GO:0007275; GO:0009686; GO:0010268; GO:0016021; GO:0016125; GO:0016132; GO:0020037; GO:0055114; GO:0019825; GO:0051777; GO:0005783
AT1G05170	24.2835	28.5344	11.5462	2.10316	2.47132	0.0288406	0.0459342	GO:0000139; GO:0005794; GO:0006486; GO:0008378; GO:0016021; GO:0016757; GO:0016758
AT1G05200	19.1035	21.4512	8.65564	2.20706	2.47829	0.0227279	0.0161584	GO:0004970; GO:0005217; GO:0005576; GO:0016021; GO:0006874; GO:0009416; GO:0005886; GO:0009611; GO:0019722; GO:0070417; GO:0071215; GO:0071260; GO:0071311; GO:0005262; GO:0006816; GO:0008066; GO:0071230; GO:0005515; GO:0009507; GO:0009536; GO:0015276
AT1G05230	21.6195	24.9556	7.56054	2.85952	3.30077	0.00372431	0.0507896	GO:0003677; GO:0005634; GO:0006351; GO:0006355; GO:0008289; GO:0043565; GO:0003700; GO:0010090; GO:0048497
AT1G05380	51.3403	54.934	20.1449	2.54855	2.72694	0.0209945	0.0128712	GO:0003677; GO:0005634; GO:0006355; GO:0008270; GO:0016746
AT1G05470	18.7972	17.6308	5.06712	3.70965	3.47945	0.00226424	0.010612	GO:0005737; GO:0009738; GO:0016787; GO:0030154; GO:0009850; GO:0010051; GO:0009737; GO:0010067; GO:0010305; GO:0010588; GO:0032957; GO:0046030; GO:0046855; GO:0048016; GO:0005515; GO:0004439; GO:0034485; GO:0046856
AT1G05570	35.492	48.0754	7.13985	4.97098	6.73339	0.00299178	0.0331589	GO:0000148; GO:0003843; GO:0005886; GO:0006075; GO:0008360; GO:0016021; GO:0016757; GO:0071555; GO:0009504; GO:0009506
AT1G05630	49.6358	57.921	9.58781	5.17697	6.04111	0.000217916	0.0191744	GO:0004445; GO:0005634; GO:0005737; GO:0046856; GO:0046872; GO:0052658; GO:0052659; GO:0009611; GO:0009737; GO:0046855; GO:0010087; GO:0010252; GO:0009637; GO:0007584; GO:0009743; GO:0010182; GO:0048364; GO:0009630; GO:0009846
AT1G05640	25.9782	27.2379	4.35017	5.97178	6.26135	0.00323515	0.0394338	GO:0003674; GO:0008150; GO:0016021
AT1G05670	6.33819	6.93503	3.02986	2.09191	2.28889	0.0320474	0.0950474	GO:0005739; GO:0016757; GO:0005783; GO:0005794
AT1G05690	1.62352	2.20825	0.384985	4.21709	5.73593	0.0640866	0.0384481	GO:0003712; GO:0004402; GO:0005634; GO:0005737; GO:0008270; GO:0019005; GO:0030162; GO:0031625; GO:0042787; GO:0043161; GO:0006355; GO:0005516; GO:0009409; GO:0009651; GO:0009723; GO:0009751; GO:0042542; GO:0009553; GO:0009555
AT1G05783	18.2739	11.2915	0	Inf	Inf	0.0304717	0.0803801	NA
AT1G05805	44.0423	41.4108	15.3275	2.87343	2.70174	0.00186114	0.00300732	GO:0001046; GO:0001228; GO:0003677; GO:0005634; GO:0006366; GO:0046983; GO:0003700; GO:0006355; GO:0005829; GO:0044212; GO:0010119
AT1G05830	78.4548	84.0851	14.4378	5.43399	5.82396	0.000612692	0.0102357	GO:0003677; GO:0005634; GO:0006355; GO:0008270; GO:0042800; GO:0051568
AT1G05840	26.5421	31.2716	12.3876	2.14264	2.52444	0.0147798	0.0112924	GO:0005886; GO:0006508; GO:0031225
AT1G05860	17.6174	13.7297	5.29605	3.32651	2.59244	0.0264163	0.0372518	GO:0003674; GO:0008150; GO:0009507
AT1G05890	62.6217	69.737	24.0096	2.60819	2.90454	0.00684744	0.00601308	GO:0000151; GO:0000209; GO:0004842; GO:0005634; GO:0005737; GO:0008270; GO:0016021; GO:0016567; GO:0016874; GO:0031624; GO:0032436; GO:0042787; GO:0061630
AT1G05900	15.7526	19.2388	4.54306	3.46739	4.23477	0.0372935	0.0037115	GO:0000703; GO:0003677; GO:0005634; GO:0005739; GO:0006284; GO:0006285; GO:0006296; GO:0046872; GO:0051539; GO:0003906; GO:0019104; GO:0042644
AT1G05910	39.0376	37.9051	15.8112	2.46899	2.39736	0.0327807	0.0332175	GO:0005524; GO:0005634; GO:0005515; GO:0031936; GO:0042393; GO:0080111
AT1G06070	44.4702	37.0598	16.4481	2.70367	2.25314	0.0175759	0.0222122	GO:0003677; GO:0003700; GO:0005634; GO:0006355; GO:0043565
AT1G06148	2.32893	2.11257	0	Inf	Inf	0.0302972	0.00885194	GO:0003674; GO:0005634; GO:0005739; GO:0008150
AT1G06150	30.6262	31	11.758	2.60472	2.63651	0.0136837	0.013945	GO:0003677; GO:0004674; GO:0005634; GO:0005829; GO:0006351; GO:0006355; GO:0006468; GO:0009507; GO:0035556; GO:0046983; GO:0003700
AT1G06170	5.31066	5.11761	0.741644	7.16066	6.90036	0.00172114	0.00228307	GO:0003677; GO:0005634; GO:0006351; GO:0046983; GO:0003700; GO:0006355; GO:0009555; GO:0048658; GO:0052543
AT1G06250	14.9063	13.647	3.75969	3.96476	3.62983	0.0442443	0.0324121	GO:0004806; GO:0006629; GO:0009507; GO:0016042
AT1G06265	8.86153	7.70682	1.53482	5.77366	5.02132	0.031524	0.00115593	GO:0003674; GO:0005575; GO:0008150
AT1G06270	20.5564	23.4435	7.96407	2.58115	2.94366	0.00640314	0.0892261	GO:0003674; GO:0005739; GO:0008150; GO:0042170
AT1G06310	0.733641	0.681432	0.142101	5.16283	4.79541	0.0320525	0.0591982	GO:0000062; GO:0003995; GO:0003997; GO:0005777; GO:0006635; GO:0009055; GO:0033539; GO:0050660; GO:0052890; GO:0055088
AT1G06490	4.72187	6.34319	1.7996	2.62384	3.52477	0.0334557	0.00849243	GO:0000148; GO:0003843; GO:0005886; GO:0006075; GO:0008360; GO:0016021; GO:0016757; GO:0071555; GO:0010233; GO:0080165
AT1G06550	80.25	105.78	36.0411	2.22662	2.93498	0.00576686	0.00874038	GO:0005737; GO:0080167
AT1G06560	33.9644	36.645	13.7174	2.47601	2.67143	0.00565318	0.0245482	GO:0001510; GO:0003723; GO:0008173; GO:0008757
AT1G06590	9.93231	11.3655	1.93911	5.12211	5.86119	0.0126438	0.0319513	GO:0005634; GO:0007067; GO:0016567; GO:0051301; GO:0005515
AT1G06630	9.77149	9.29735	4.3173	2.26333	2.15351	0.0588001	0.0685769	GO:0005634; GO:0016491; GO:0046872; GO:0051213; GO:0055114
AT1G06710	6.39789	7.1698	2.2537	2.83883	3.18134	0.0438577	0.0434931	GO:0005739
AT1G06720	56.1201	61.1424	18.6292	3.01248	3.28207	0.0093044	0.00477481	GO:0005634
AT1G06750	8.49884	9.61545	4.0468	2.10014	2.37606	0.0553329	0.0257783	GO:0005524; GO:0005634; GO:0016021; GO:0016301; GO:0016787
AT1G06780	21.8424	25.5382	10.5762	2.06523	2.41469	0.00720433	0.0205888	GO:0000139; GO:0005794; GO:0016021; GO:0016051; GO:0016757; GO:0045489; GO:0047262; GO:0071555
AT1G06820	34.7761	36.7679	14.9456	2.32685	2.46012	0.0303853	0.0135041	GO:0009507; GO:0016117; GO:0016491; GO:0031969; GO:0055114; GO:0009662; GO:0046608
AT1G06900	33.8526	35.0376	12.8489	2.63468	2.72691	0.000805536	0.00449874	GO:0004222; GO:0005737; GO:0006508; GO:0005829
AT1G06910	17.2336	24	5.25251	3.28101	4.56924	0.00685433	0.00291718	GO:0000783; GO:0003677; GO:0003691; GO:0003700; GO:0031627; GO:0009751; GO:0009753
AT1G07010	40.8156	44.4052	14.0752	2.89982	3.15485	0.00875289	0.00450386	GO:0004721; GO:0004722; GO:0009507; GO:0016787; GO:0005777; GO:0016791; GO:0030145
AT1G07110	86.8502	101.862	23.864	3.63938	4.26842	0.000628219	0.0168498	GO:0003873; GO:0004331; GO:0005524; GO:0005634; GO:2001070; GO:0006000; GO:0043609; GO:0006002; GO:0006003; GO:0005886; GO:0005829
AT1G07120	4.74542	5.07349	1.04049	4.56075	4.87606	0.0604446	0.041375	GO:0003674; GO:0009507; GO:0009941
AT1G07260	5.48512	4.94516	0.425367	12.895	11.6256	0.000923878	0.0758344	GO:0008194; GO:0009813; GO:0016757; GO:0043231; GO:0052696; GO:0080044; GO:0080043
AT1G07270	5.25218	6.18823	1.4841	3.53897	4.16969	0.0934681	0.02771	GO:0005634; GO:0006260; GO:0006270; GO:0007049; GO:0051301; GO:0051726; GO:0005515
AT1G07290	3.80553	3.59106	0.178269	21.3471	20.144	0.00690452	0.0504318	GO:0000139; GO:0005338; GO:0005886; GO:0008643; GO:0016021; GO:0015780; GO:0015784
AT1G07300	13.238	12.631	2.98376	4.43669	4.23327	0.0493736	0.00532777	GO:0003674; GO:0005634; GO:0008150
AT1G07520	17.6456	16.5063	6.56956	2.68597	2.51254	0.00710441	0.0124509	GO:0003700; GO:0005634; GO:0006351; GO:0010200
AT1G07650	39.1953	45.0538	18.3311	2.13818	2.45777	0.0234323	0.0593705	GO:0004672; GO:0004674; GO:0005524; GO:0005886; GO:0006468; GO:0007169; GO:0016021; GO:0016301; GO:0016310
AT1G07710	6.64944	6.50237	0.806457	8.24526	8.06289	0.0052284	0.0564176	GO:0008150; GO:0016021
AT1G07745	15.2279	16.114	3.22536	4.72131	4.99604	0.024244	0.0599491	GO:0000150; GO:0000400; GO:0000707; GO:0003677; GO:0003690; GO:0003697; GO:0004520; GO:0005524; GO:0005657; GO:0005737; GO:0006281; GO:0006312; GO:0007131; GO:0008094; GO:0010212; GO:0033063; GO:0042148; GO:0016444; GO:1900426
AT1G07910	23.8602	25.9552	9.00146	2.6507	2.88344	0.00432881	0.0510853	GO:0003746; GO:0003972; GO:0005524; GO:0005634; GO:0006414; GO:0006388; GO:0004113; GO:0016310; GO:0051731
AT1G07990	71.5041	68.7756	27.6206	2.5888	2.49001	0.0204328	0.0120483	GO:0008150
AT1G08060	15.774	16.8008	5.47902	2.87899	3.06638	0.00131313	0.0563135	GO:0004386; GO:0005524; GO:0005634; GO:0006351; GO:0031047; GO:0046872; GO:0051537; GO:0006342; GO:0032259; GO:0006344; GO:0042803
AT1G08260	32.3301	38.6024	6.69982	4.82553	5.7617	0.000618702	0.0304092	GO:0000166; GO:0000278; GO:0003677; GO:0003887; GO:0005634; GO:0006260; GO:0006272; GO:0006281; GO:0006287; GO:0006297; GO:0008270; GO:0008310; GO:0008408; GO:0009793; GO:0045004; GO:0051539; GO:0008622; GO:0010086; GO:0051302; GO:0048046; GO:0005515; GO:0048579
AT1G08300	11.1224	14.1904	2.45543	4.5297	5.7792	0.0167891	0.00539151	GO:0003674; GO:0005634; GO:0009793; GO:0010305; GO:0048364
AT1G08310	2.77583	4.22813	1.09912	2.52549	3.84682	0.0789756	0.0264601	GO:0003824; GO:0005634; GO:0016787
AT1G08320	7.09169	8.8337	2.28963	3.09731	3.85813	0.0307279	0.0139089	GO:0003677; GO:0003700; GO:0005634; GO:0006351; GO:0006355; GO:0043565
AT1G08420	44.0725	52.1555	18.3679	2.39943	2.83949	0.0373715	0.025377	GO:0004721; GO:0004722; GO:0005634; GO:0009742; GO:0046872; GO:0005886; GO:0005829
AT1G08450	101.353	93.7401	44.3941	2.28303	2.11155	0.00884303	0.0140036	GO:0005509; GO:0005783; GO:0005788; GO:0006457; GO:0009507; GO:0030246; GO:0051082; GO:0010204; GO:0042742; GO:0005789; GO:0009626; GO:0046283; GO:0055074
AT1G08590	3.3106	4.76106	0.90472	3.65925	5.26247	0.0959703	0.018228	GO:0004674; GO:0005524; GO:0005886; GO:0006468; GO:0016021; GO:0016301; GO:0030154; GO:0001944; GO:0010067; GO:0005515
AT1G08600	45.1182	52.018	12.5378	3.59858	4.1489	0.000965465	0.00625704	GO:0000781; GO:0003677; GO:0004386; GO:0005524; GO:0005634; GO:0006281; GO:0006351; GO:0006355; GO:0016569; GO:0046872
AT1G08620	36.9066	41.1031	13.9916	2.63777	2.9377	0.0256377	0.0143661	GO:0005634; GO:0006351; GO:0016569; GO:0046872; GO:0051213; GO:0055114; GO:0003700; GO:0006355
AT1G08660	78.5249	83.371	20.5017	3.83017	4.06655	0.00117855	0.00647846	GO:0000139; GO:0005794; GO:0006486; GO:0008373; GO:0009311; GO:0016020; GO:0016021; GO:0016757; GO:0018279; GO:0097503; GO:0009846; GO:0009860; GO:0005768; GO:0005802
AT1G08720	26.0539	28.9364	9.69822	2.68647	2.98368	0.00878349	0.0156806	GO:0005524; GO:0005634; GO:0009723; GO:0009738; GO:0009873; GO:0016301; GO:0000165; GO:0004709; GO:0009620; GO:1900150; GO:2000031; GO:0046777; GO:0008219; GO:0009414; GO:0004712; GO:0002229; GO:0009617; GO:1900424; GO:0009788; GO:0005515; GO:0005769; GO:0005783; GO:0005802; GO:0005829; GO:0012510; GO:0005730; GO:0005768; GO:0005886
AT1G08730	6.15131	7.93436	0.657425	9.35666	12.0688	0.000824875	0.0270756	GO:0003774; GO:0003779; GO:0005516; GO:0005524; GO:0016459; GO:0030048; GO:0000146; GO:0007015; GO:0009860; GO:0051640
AT1G08750	10.0439	13.6216	3.35663	2.99227	4.05812	0.0353848	0.0266967	GO:0003923; GO:0006508; GO:0008233; GO:0005783; GO:0010375
AT1G08760	25.0227	25.8692	12.5082	2.00051	2.06818	0.0636391	0.0526238	GO:0003674; GO:0005575; GO:0008150
AT1G08840	15.1889	17.3601	2.56099	5.93087	6.77869	0.000331687	0.0330665	GO:0004003; GO:0005634; GO:0006260; GO:0009793; GO:0017108; GO:0033567; GO:0043142; GO:0006974; GO:0010073
AT1G08890	13.3364	13.5212	3.15711	4.22424	4.28279	0.0259935	0.0151004	GO:0005351; GO:0005886; GO:0015144; GO:0016020; GO:0009507
AT1G08900	13.0498	15.9907	3.45845	3.77331	4.62366	0.0166615	0.0576181	GO:0005886; GO:0008643; GO:0015144; GO:0016021; GO:0022891; GO:0055085
AT1G08910	40.1388	42.4625	10.1964	3.93656	4.16445	0.0106366	0.00995514	GO:0005634; GO:0008270; GO:0009793; GO:0016925; GO:0019789; GO:0051176
AT1G08920	30.9492	32.12	14.4159	2.14688	2.22809	0.0202015	0.0424524	GO:0005351; GO:0005355; GO:0005886; GO:0005887; GO:0008643; GO:0015144; GO:0016020; GO:0016021; GO:0022891; GO:0035428; GO:0046323; GO:0055085; GO:0009414; GO:0009651; GO:0009705; GO:0009737; GO:0015145; GO:0015749
AT1G08930	38.5234	39.8451	9.07506	4.24497	4.39062	0.0398288	0.0416919	GO:0005351; GO:0005355; GO:0005886; GO:0005887; GO:0015144; GO:0016020; GO:0035428; GO:0046323; GO:0010200; GO:0009414; GO:0009651; GO:0009737; GO:0005783; GO:0034219; GO:0051119
AT1G09020	37.3173	38.1928	16.524	2.25837	2.31136	0.00324194	0.0307733	GO:0005634; GO:0005737; GO:0005975; GO:0005515; GO:0030295; GO:0042149; GO:0004674; GO:0046777; GO:0019887; GO:0045859; GO:0000266; GO:0009859; GO:0016559; GO:2000377
AT1G09050	6.12341	6.32555	2.59893	2.35613	2.43391	0.0847512	0.0180604	GO:0003677; GO:0005634; GO:0008150
AT1G09080	4.08739	3.96832	1.05315	3.88111	3.76804	0.0841465	0.0932717	GO:0005524; GO:0005788; GO:0006351; GO:0006355; GO:0006457; GO:0009507; GO:0009860; GO:0016592; GO:0009408
AT1G09140	196.735	228.634	53.2848	3.69215	4.2908	0.000354694	0.0234601	GO:0000166; GO:0003723; GO:0005634; GO:0005681; GO:0005737; GO:0003729; GO:0006376; GO:0048024; GO:0035061; GO:0016607
AT1G09195	23.0902	24.6059	7.63646	3.02367	3.22215	0.00883684	0.0289348	GO:0005886
AT1G09230	40.5902	48.8149	7.35668	5.51746	6.63546	0.0031989	0.00296286	GO:0000166; GO:0003723; GO:0005634; GO:0005689; GO:0000398; GO:0010229; GO:0030626; GO:0097157
AT1G09400	3.74912	4.49832	0.222652	16.8385	20.2034	0.00374479	0.071213	GO:0005737; GO:0010181
AT1G09410	6.79144	7.87938	1.46312	4.64177	5.38534	0.0500337	0.0612366	GO:0005739; GO:0008150; GO:0008270
AT1G09420	13.6619	19.4004	4.5524	3.00103	4.26158	0.0460697	0.06983	GO:0004345; GO:0006006; GO:0006098; GO:0009507; GO:0050661; GO:0055114
AT1G09450	13.0131	14.8324	4.48978	2.89838	3.30358	0.013978	0.03516	GO:0005524; GO:0005634; GO:0005694; GO:0005856; GO:0009524; GO:0035556; GO:0048471; GO:0005737; GO:0007067; GO:0035402; GO:0035407; GO:0072354; GO:0072355
AT1G09470	36.709	31.8839	14.3701	2.55455	2.21877	0.0256461	0.051148	GO:0005737; GO:0005515; GO:0005635; GO:0005654
AT1G09486	6.11826	8.5585	0	Inf	Inf	0.00815809	0.00263829	NA
AT1G09530	11.358	11.7899	2.79069	4.06995	4.22471	0.0158576	0.028739	GO:0003677; GO:0005634; GO:0006351; GO:0009585; GO:0046983; GO:0009639; GO:0010017; GO:0005515; GO:0003700; GO:0006355; GO:0031539; GO:0009740; GO:0009704; GO:0007165
AT1G09650	1.66459	2.32469	0	Inf	Inf	0.0060633	0.0315222	GO:0003674; GO:0005575; GO:0010200
AT1G09660	53.8344	46.0651	18.8349	2.85823	2.44574	0.00781309	0.0108374	GO:0003676; GO:0003723; GO:0005634; GO:0008150
AT1G09710	14.0042	17.1906	5.21197	2.68693	3.29828	0.00296467	0.00691983	GO:0003677; GO:0005634
AT1G09730	33.9692	36.1105	12.5188	2.71345	2.88449	0.00986783	0.0208443	GO:0005634; GO:0006508; GO:0008234; GO:0016926; GO:0016929
AT1G09800	61.1567	59.5168	20.0922	3.04381	2.96219	0.020174	0.0227434	GO:0001522; GO:0003723; GO:0005634; GO:0008033; GO:0009982
AT1G09840	38.071	35.1915	16.6988	2.27986	2.10742	0.0073526	0.0568114	GO:0004672; GO:0004674; GO:0005524; GO:0005634; GO:0006468; GO:0005886
AT1G09880	3.98852	2.93076	0.820032	4.86385	3.57396	0.034161	0.0594391	GO:0005576; GO:0005975; GO:0016829; GO:0030246
AT1G09980	20.0529	24.3705	9.74216	2.05837	2.50155	0.064598	0.0355138	NA
AT1G10040	8.78948	7.50877	1.68595	5.21338	4.45374	0.0232137	0.095687	GO:0005634; GO:0016787
AT1G10050	7.43178	9.95933	0.915531	8.11745	10.8782	0.0033965	0.0170885	GO:0004553; GO:0005576; GO:0005975; GO:0031176
AT1G10070	34.8395	30.4889	7.05571	4.93778	4.32116	0.0148477	0.0329496	GO:0003824; GO:0005737; GO:0005739; GO:0006532; GO:0008652; GO:0009082; GO:0009097; GO:0009098; GO:0009099; GO:0030170; GO:0052654; GO:0052655; GO:0052656; GO:0004084; GO:0009507; GO:0071669
AT1G10095	10.8059	10.9957	2.68702	4.02151	4.09217	0.00411625	0.00124616	GO:0005634
AT1G10120	68.6311	80.1413	23.7756	2.88662	3.37074	0.00305783	0.0188217	GO:0003677; GO:0003700; GO:0005634; GO:0006351; GO:0040008; GO:0046983; GO:0006355; GO:0005515; GO:0009637
AT1G10130	44.9167	54.4743	12.0738	3.72017	4.51177	0.000101029	0.0417641	GO:0000139; GO:0005388; GO:0005524; GO:0005634; GO:0005887; GO:0006874; GO:0031902; GO:0046872; GO:0006816; GO:0005516; GO:0005794; GO:0006828; GO:0055071; GO:0012505; GO:0015410; GO:0048364; GO:0005768; GO:0005802
AT1G10160	10.1217	11.706	0.459402	22.0324	25.481	0.00388673	0.00285149	NA
AT1G10240	14.0594	12.0524	2.84573	4.9405	4.23524	0.00516744	0.0070281	GO:0005634; GO:0006355; GO:0008270; GO:0009639
AT1G10300	6.43987	6.08858	0.858583	7.50057	7.09143	0.0104316	0.0339649	GO:0005525; GO:0005634; GO:0005730; GO:0042254
AT1G10320	215.592	185.437	24.0727	8.95585	7.70319	0.000106478	0.00134697	GO:0000166; GO:0003677; GO:0003723; GO:0005634; GO:0046872
AT1G10390	72.1015	69.4433	32.2131	2.23826	2.15575	0.0521977	0.0533272	GO:0005215; GO:0005634; GO:0005515; GO:0005635; GO:0005737; GO:0006406; GO:0031965; GO:1902446
AT1G10450	24.0593	29.8812	7.96436	3.02087	3.75186	0.0114269	0.00809507	GO:0000118; GO:0000122; GO:0000785; GO:0001106; GO:0004407; GO:0005634; GO:0006355; GO:0016575
AT1G10490	18.4387	18.6069	4.86398	3.79087	3.82545	0.000590585	0.0442741	GO:0000154; GO:0005524; GO:0005634; GO:0005730; GO:0008080; GO:0042274; GO:0051391
AT1G10520	8.87434	10.7965	2.87758	3.08396	3.75194	0.03356	0.0338765	GO:0003677; GO:0003887; GO:0005634; GO:0006289; GO:0006302; GO:0010224; GO:0006303
AT1G10570	60.9789	68.1712	14.8953	4.09384	4.5767	0.00135685	0.0244933	GO:0004175; GO:0005634; GO:0005654; GO:0006508; GO:0008234; GO:0016926; GO:0016929; GO:0009651; GO:0010228
AT1G10610	11.8315	12.6586	5.70452	2.07406	2.21905	0.0418009	0.0580625	GO:0003677; GO:0003700; GO:0005634; GO:0006351; GO:0046983; GO:0006355
AT1G10810	7.69495	9.57275	0.536117	14.3531	17.8557	0.0272188	0.00481324	GO:0004033; GO:0005737; GO:0016491; GO:0055114
AT1G10820	35.1677	36.7344	10.3273	3.40533	3.55704	0.00347622	0.0160168	GO:0003677; GO:0005634; GO:0008150
AT1G10870	41.764	46.4344	12.9718	3.21959	3.57964	0.000777691	0.0100827	GO:0005096; GO:0005737; GO:0005794; GO:0046872
AT1G10890	269.169	251.357	46.5653	5.78046	5.39795	5.36369e-05	0.00229387	GO:0003674; GO:0008150
AT1G10910	30.0745	33.3384	14.3912	2.08978	2.31658	0.017879	0.0671366	GO:0005739; GO:0008150; GO:0009507
AT1G10920	24.2077	27.474	4.10165	5.90194	6.69828	0.00345582	0.0157414	GO:0006952; GO:0043531; GO:0002238; GO:0050832; GO:0005886
AT1G11040	1.49643	1.08346	0	Inf	Inf	0.00734851	0.0780594	GO:0005634; GO:0006457; GO:0051082
AT1G11070	1.32252	1.52323	0	Inf	Inf	0.0534322	0.0316045	GO:0005737
AT1G11080	17.8299	20.6316	8.13034	2.19301	2.53761	0.071324	0.0620893	GO:0004185; GO:0005576; GO:0006508; GO:0051603
AT1G11160	7.60513	7.91277	2.05785	3.69567	3.84517	0.00105875	0.034079	GO:0000166; GO:0005737; GO:0005874; GO:0008017; GO:0008352; GO:0051013; GO:0080008
AT1G11170	31.8782	26.7672	7.33204	4.34779	3.65072	0.00372733	0.00488637	GO:0005739; GO:0008150; GO:0016757
AT1G11270	9.8025	12.3098	2.46778	3.9722	4.98819	0.0145762	0.0103835	GO:0003674; GO:0005634; GO:0010286
AT1G11303	5.39696	7.00118	1.45165	3.71781	4.82291	0.0781462	0.0447679	NA
AT1G11350	34.392	41.5607	5.39899	6.37007	7.69787	0.000441276	0.0301504	GO:0005524; GO:0005886; GO:0009506; GO:0016021; GO:0016301; GO:0030246; GO:0048544; GO:0004672; GO:0031625; GO:0046777; GO:0004674; GO:0005516; GO:0009816; GO:0071446
AT1G11380	63.0911	66.1818	13.2968	4.74484	4.97727	0.00203308	0.00234647	GO:0003674; GO:0005886; GO:0008150; GO:0016021
AT1G11440	21.7719	20.5381	8.08671	2.69231	2.53973	0.00597876	0.0170555	GO:0005634; GO:0004674; GO:0046777
AT1G11510	1.57328	1.40172	0	Inf	Inf	0.0720427	0.0685025	GO:0005634; GO:0006351; GO:0006355
AT1G11720	23.0122	22.9076	9.53174	2.41427	2.4033	0.00773434	0.0176945	GO:0004373; GO:0005739; GO:0009011; GO:0009501; GO:0009507; GO:0016757; GO:0019252; GO:0033201; GO:2001070; GO:0010021; GO:0042802
AT1G11730	8.9523	11.3647	2.17537	4.11531	5.22427	0.0649448	0.0134619	GO:0000139; GO:0005794; GO:0006486; GO:0008378; GO:0016021; GO:0016757; GO:0016758
AT1G11950	7.54302	7.6562	3.08785	2.44281	2.47946	0.0162976	0.016418	GO:0003700; GO:0005634
AT1G12020	4.46529	4.55805	0.970306	4.60194	4.69754	0.0927859	0.0395725	GO:0003674; GO:0008150
AT1G12220	5.52326	6.70029	2.06199	2.67861	3.24944	0.0655742	0.00922648	GO:0005524; GO:0043531; GO:0009626; GO:0006952; GO:0009816; GO:0005886; GO:0005515; GO:0008219; GO:0038023; GO:0000166; GO:0005622
AT1G12280	10.632	12.8371	2.70731	3.92716	4.74163	0.0139291	0.0225899	GO:0005524; GO:0006952; GO:0043531
AT1G12290	13.6097	14.0472	1.05037	12.9571	13.3736	0.000384989	0.0302397	GO:0005524; GO:0005634; GO:0006952; GO:0043531
AT1G12350	15.7678	20.9986	7.53106	2.0937	2.78827	0.0935427	0.0778295	GO:0003824; GO:0009507; GO:0015937; GO:0004632
AT1G12360	54.615	59.2182	22.9469	2.38006	2.58066	0.00805522	0.0123714	GO:0005856; GO:0006904; GO:0007049; GO:0008565; GO:0009306; GO:0009524; GO:0015031; GO:0051301; GO:0005829; GO:0019898; GO:0005773; GO:0005886
AT1G12480	6.32229	7.03554	1.14698	5.51212	6.13397	0.00963818	0.046265	GO:0005215; GO:0005886; GO:0009738; GO:0016021; GO:0006873; GO:0006820; GO:0008509; GO:0009270; GO:0009737; GO:0010037; GO:0010118; GO:0010193; GO:0050891; GO:0008308; GO:0019901; GO:0090332; GO:1902456
AT1G12650	64.8337	65.6165	25.5828	2.53427	2.56487	0.0191135	0.0178013	GO:0000469; GO:0003674; GO:0005634
AT1G12730	13.9812	14.4045	4.24442	3.29403	3.39375	0.0356097	0.0418577	GO:0003674; GO:0005739; GO:0006506; GO:0016021
AT1G12790	10.3453	9.60139	2.34329	4.41488	4.0974	0.0240456	0.0156078	GO:0009507; GO:0007131; GO:0000712; GO:0005515
AT1G12880	61.0447	77.6571	23.0647	2.64667	3.36692	0.012294	0.00782121	GO:0005634; GO:0005737; GO:0005739; GO:0009164; GO:0016787; GO:0016818; GO:0046872
AT1G12930	26.0824	27.5264	5.98105	4.36085	4.60227	0.00780664	0.0105253	NA
AT1G12990	11.0099	14.0959	5.48312	2.00796	2.57077	0.0952594	0.0260791	GO:0003830; GO:0005794; GO:0006487; GO:0008375; GO:0016021; GO:0016757
AT1G13000	29.7232	31.1915	10.0588	2.95494	3.10091	0.0109595	0.0696061	GO:0005634; GO:0008150; GO:0016021; GO:0016757
AT1G13020	68.4411	63.5977	30.9832	2.20898	2.05265	0.0209177	0.0282826	GO:0003743; GO:0005634; GO:0005737; GO:0006413; GO:0003729
AT1G13030	37.6318	35.0969	10.2957	3.65508	3.40888	0.014512	0.0105336	GO:0005634; GO:0008150; GO:0015030; GO:0030619; GO:0030620; GO:0006396
AT1G13040	16.5919	19.9306	5.49602	3.0189	3.62637	0.00286111	0.00979057	GO:0005739; GO:0008150; GO:0005774
AT1G13050	24.4559	22.1808	4.53337	5.39464	4.89278	0.000550803	0.00151851	GO:0003674; GO:0005576; GO:0005634; GO:0008150; GO:0016021
AT1G13120	59.1994	58.1327	12.415	4.76837	4.68245	9.15262e-05	9.53567e-05	GO:0000822; GO:0005543; GO:0005634; GO:0005737; GO:0006406; GO:0006446; GO:0006449; GO:0009793; GO:0015031; GO:0016973; GO:0031369; GO:0044614; GO:0005515; GO:0005635; GO:0048316
AT1G13160	40.4309	43.7174	16.9466	2.38578	2.57971	0.00796019	0.0162627	GO:0000055; GO:0005634; GO:0030036; GO:0042273
AT1G13195	9.25796	12.027	4.14545	2.23328	2.90126	0.0335283	0.0100595	GO:0005634; GO:0008270
AT1G13210	16.0306	18.2341	7.72618	2.07484	2.36005	0.088999	0.0892635	GO:0000287; GO:0004012; GO:0005524; GO:0005802; GO:0005886; GO:0015662; GO:0016021; GO:0048194; GO:0005516
AT1G13220	70.1499	74.3466	16.2057	4.32872	4.58768	0.00179448	0.00203096	GO:0005634; GO:0005652; GO:0005737; GO:0031965; GO:0005654; GO:0006997; GO:0034399; GO:0097298
AT1G13260	22.3872	21.5607	8.64456	2.58974	2.49413	0.095985	0.0931228	GO:0003700; GO:0005634; GO:0006351; GO:0006355; GO:0009873; GO:0009741; GO:0009910; GO:0048366; GO:0048527; GO:0003677; GO:0045892
AT1G13330	17.4869	19.1408	6.57493	2.65963	2.91117	0.0730198	0.0401469	GO:0003674; GO:0005634; GO:0051026
AT1G13350	119.046	117.144	26.0425	4.57123	4.49817	0.000584551	0.00240415	GO:0004672; GO:0005524; GO:0005634; GO:0006468; GO:0005737
AT1G13650	29.1552	22.5891	5.57291	5.23159	4.05339	0.00693814	0.00856445	GO:0003674; GO:0005634; GO:0008150
AT1G13770	19.1941	25.1167	6.4557	2.9732	3.89062	0.00540686	0.0964905	GO:0003674; GO:0008150; GO:0016021
AT1G13790	36.0452	37.9449	10.7914	3.34016	3.5162	0.00658403	0.015342	GO:0004526; GO:0005655; GO:0008168; GO:0090502; GO:0080188
AT1G13910	7.66956	10.0252	2.10347	3.64615	4.76604	0.071812	0.0359954	GO:0005886; GO:0007165
AT1G13940	13.4245	13.7253	4.13221	3.24874	3.32153	0.00483934	0.0255765	GO:0003674; GO:0005634; GO:0008150
AT1G14040	18.4802	17.2029	8.3702	2.20786	2.05526	0.0494997	0.0390811	GO:0005886; GO:0006817; GO:0016021; GO:0005794; GO:0005802; GO:0055062; GO:0055069
AT1G14070	8.4431	8.69307	1.79703	4.69838	4.83748	0.00944222	0.00691589	GO:0005794; GO:0008417; GO:0016757
AT1G14250	1.26233	1.18285	0.184598	6.83827	6.4077	0.0246022	0.0146542	GO:0005524; GO:0005886; GO:0016021; GO:0016787; GO:0005773
AT1G14270	61.1899	69.3864	26.4241	2.31568	2.62587	0.0141115	0.0277194	GO:0005886; GO:0006508; GO:0008233; GO:0016021
AT1G14310	21.905	26.7455	9.65615	2.2685	2.76979	0.0132474	0.0337058	GO:0005575; GO:0008152; GO:0016787
AT1G14350	34.3271	38.0008	15.6332	2.19578	2.43077	0.0425706	0.0762881	GO:0000981; GO:0001135; GO:0003700; GO:0005634; GO:0006357; GO:0007049; GO:0010052; GO:0043565; GO:0044212; GO:0003677; GO:0006355; GO:0009553
AT1G14390	1.93528	2.10566	0.458584	4.22011	4.59165	0.0165983	0.0205148	GO:0004674; GO:0005524; GO:0005886; GO:0006468; GO:0007169
AT1G14600	6.51186	7.00523	0.930685	6.99685	7.52696	0.0159809	0.00643014	GO:0003677; GO:0005634; GO:0006351; GO:0003700; GO:0006355
AT1G14640	49.0079	44.7711	5.98614	8.18689	7.47913	0.000395697	0.00802456	GO:0003723; GO:0005634; GO:0006396
AT1G14650	70.421	74.7825	35.0206	2.01084	2.13538	0.0505679	0.0301398	GO:0003723; GO:0005634; GO:0006396
AT1G14660	9.2057	12.5068	1.83057	5.02887	6.8322	0.00544476	0.0227219	GO:0005886; GO:0006814; GO:0009941; GO:0015299; GO:0015385; GO:0015386; GO:0016021; GO:0051453; GO:0071805; GO:0098719; GO:0010348; GO:0010351; GO:0010352; GO:0015081
AT1G14690	41.7238	47.9902	18.424	2.26464	2.60477	0.00329268	0.00164193	GO:0000226; GO:0000910; GO:0000922; GO:0005634; GO:0005737; GO:0005874; GO:0008017
AT1G14750	5.16953	5.40202	2.27441	2.27291	2.37513	0.02895	0.00914094	GO:0004693; GO:0005634; GO:0051301; GO:0051726; GO:0000724; GO:0051026
AT1G14970	12.8403	16.6104	4.89669	2.62223	3.39217	0.0165487	0.00857641	GO:0005794; GO:0008150; GO:0016021; GO:0016757
AT1G15110	29.5847	30.8313	12.4504	2.3762	2.47633	0.00890834	0.0632392	GO:0003882; GO:0005739; GO:0006646; GO:0006659; GO:0016021; GO:0005634; GO:0005789; GO:0009556; GO:0031965
AT1G15160	11.4647	10.6522	1.66414	6.88927	6.40103	0.0554588	0.0917636	GO:0005215; GO:0005886; GO:0015297; GO:0016020; GO:0016021
AT1G15200	680.199	614.467	122.597	5.54826	5.0121	0.00019244	0.000359123	GO:0003674; GO:0005634; GO:0008150
AT1G15240	41.7378	51.2195	10.2996	4.05239	4.97298	0.00333843	0.0146339	GO:0005634; GO:0016021; GO:0035091; GO:0035556; GO:0007165
AT1G15280	127.483	137.188	53.6648	2.37555	2.55638	0.0126232	0.0086116	GO:0005737; GO:0008150; GO:0005829; GO:0003729
AT1G15290	57.8652	64.9847	23.4206	2.4707	2.77469	0.0317542	0.0157847	GO:0005737; GO:0008150; GO:0005829
AT1G15490	14.5135	13.3336	3.35906	4.3207	3.96945	0.0057206	0.0131392	GO:0005737; GO:0016021; GO:0016787
AT1G15520	4.44487	6.3595	1.54364	2.87948	4.11982	0.0150319	0.0405352	GO:0005524; GO:0016021; GO:0042626; GO:0005886; GO:0015692; GO:0006855; GO:0009723; GO:0009751; GO:0009753; GO:0010193; GO:0046865; GO:0080168; GO:0002229; GO:0005515
AT1G15550	2.67601	2.76618	0.678063	3.94654	4.07954	0.0857163	0.0830301	GO:0005737; GO:0009686; GO:0046872; GO:0055114; GO:0009739; GO:0009639; GO:0008134; GO:0010114; GO:0016707; GO:0009740
AT1G15570	23.5499	23.0769	9.75214	2.41485	2.36634	0.0264525	0.0317091	GO:0005634; GO:0016538; GO:0051301; GO:0051726; GO:0042023; GO:0005515; GO:0008283; GO:0010311; GO:0010389; GO:2000123
AT1G15650	3.78849	3.44349	0.516893	7.32935	6.6619	0.0108817	0.0139866	GO:0005575; GO:0006412; GO:0006414; GO:0030533
AT1G15740	30.3968	29.7864	14.1144	2.15361	2.11036	0.00295209	0.0822822	GO:0005886
AT1G15780	44.0203	44.9667	10.3176	4.26653	4.35825	0.00224539	0.000421792	GO:0006351; GO:0006355; GO:0016592; GO:0005634; GO:0009751; GO:0003713; GO:0005515; GO:0031490; GO:0045723
AT1G15830	39.7343	26.5164	4.93521	8.0512	5.3729	0.0295687	0.0101326	GO:0003674; GO:0008150
AT1G15940	58.6409	62.3334	27.741	2.11387	2.24697	0.0290625	0.00923017	GO:0000785; GO:0005634; GO:0007064; GO:0005829; GO:0009506; GO:0006281; GO:0009556
AT1G15960	6.78275	9.34665	3.13038	2.16675	2.98578	0.0677994	0.0330585	GO:0009507; GO:0012505; GO:0015103; GO:0016021; GO:0030001; GO:0046873; GO:0055072; GO:0006875; GO:0015086; GO:0070574
AT1G15990	0.797461	1.30303	0	Inf	Inf	0.0175336	0.0305792	GO:0005216; GO:0005249; GO:0005886; GO:0005887; GO:0030551; GO:0042391; GO:0005516; GO:0046686; GO:0009860; GO:0090406
AT1G16070	5.95321	7.53984	0.262765	22.656	28.6942	0.076972	0.0792258	GO:0005634; GO:0005929; GO:0035091; GO:0061512; GO:0003700; GO:0006355; GO:0005829; GO:0009620
AT1G16090	15.449	23.4179	4.69872	3.28791	4.9839	0.0366419	0.0271226	GO:0004674; GO:0005576; GO:0016021; GO:0030247
AT1G16250	13.5019	13.7775	4.16691	3.24026	3.3064	0.00146251	0.0420221	GO:0003674; GO:0005737; GO:0008150
AT1G16330	8.3443	9.76569	2.10529	3.9635	4.63865	0.00250165	0.0722099	GO:0004693; GO:0051726; GO:0005515
AT1G16540	23.4332	33.1231	6.02876	3.8869	5.49419	0.00265527	0.0104211	GO:0005737; GO:0006777; GO:0016740; GO:0030151; GO:0030170; GO:0006970; GO:0009409; GO:0009651; GO:0008265; GO:0018315; GO:0010182; GO:0009000; GO:0009734; GO:0009408; GO:0010118; GO:0042742; GO:0045037; GO:0009688
AT1G16610	148.545	151.953	40.3912	3.67766	3.76203	0.00589696	0.00143814	GO:0000166; GO:0003723; GO:0005681; GO:0006397; GO:0008380; GO:0016607; GO:0000398; GO:0005515; GO:0005654; GO:0005730; GO:0010182
AT1G16630	25.0709	29.0906	8.07345	3.10535	3.60324	0.0030209	0.00161354	GO:0005634; GO:0016021
AT1G16650	15.7703	21.3354	4.17351	3.77867	5.11211	0.00871017	0.00735189	GO:0003674; GO:0005575; GO:0008150
AT1G16690	13.7637	10.3698	4.238	3.2477	2.44686	0.0089137	0.0130219	GO:0005634; GO:0006351; GO:0003700; GO:0006355
AT1G16705	31.6476	36.9903	13.8449	2.28587	2.67176	0.073647	0.0356678	GO:0005634; GO:0008150; GO:0016740
AT1G16710	27.806	34.3173	8.2676	3.36324	4.15081	0.00378728	0.0208134	GO:0003712; GO:0004402; GO:0005634; GO:0006351; GO:0006355; GO:0008270; GO:0016573; GO:0006473; GO:0009908
AT1G16720	44.6724	52.8653	21.7268	2.0561	2.43319	0.0298162	0.0140105	GO:0009507; GO:0009941; GO:0006413; GO:0009570
AT1G16750	25.2146	27.9504	6.8774	3.66629	4.0641	0.00286527	0.0228411	GO:0003674; GO:0005575; GO:0008150
AT1G16760	4.94428	5.60402	2.22936	2.21781	2.51374	0.0204543	0.0720673	GO:0004672; GO:0005524; GO:0005634; GO:0006468; GO:0006950; GO:0016301; GO:0016787
AT1G16780	28.4276	32.0801	14.1701	2.00617	2.26393	0.0122089	0.043584	GO:0005773
AT1G16800	9.66082	10.6414	2.4333	3.97025	4.37324	0.00181529	0.0505761	GO:0005634; GO:0008150; GO:0016787; GO:0008266
AT1G16960	76.7804	73.9645	27.1814	2.82474	2.72114	0.0119121	0.00910127	GO:0005737; GO:0043130
AT1G16970	18.8274	19.953	7.0761	2.66071	2.81977	0.0100346	0.0552711	GO:0000784; GO:0003684; GO:0004003; GO:0005524; GO:0005634; GO:0005737; GO:0006310; GO:0032508; GO:0042162; GO:0043564; GO:0071480; GO:0071481; GO:0005515; GO:0000723; GO:0003690; GO:0006281; GO:0009408; GO:0006303
AT1G17060	1.52158	0.591974	0.141259	10.7716	4.19069	0.00194872	0.0674163	GO:0004497; GO:0005739; GO:0019825; GO:0016131; GO:0009826; GO:0009416; GO:0090411
AT1G17070	32.2636	35.2044	14.5123	2.2232	2.42584	0.0723539	0.0470159	GO:0000390; GO:0003676; GO:0003677; GO:0005622; GO:0005634; GO:0006355; GO:0071008; GO:0000398; GO:0031981; GO:0042752; GO:0005515; GO:1990446
AT1G17110	71.5117	77.0882	23.0182	3.10674	3.349	0.00421969	0.0135009	GO:0004843; GO:0005576; GO:0006511; GO:0016021; GO:0016579; GO:0036459; GO:0046872; GO:0005634; GO:0005737; GO:0008283; GO:0009908; GO:0010154; GO:0048364; GO:0048366; GO:0048367
AT1G17145	44.0479	41.7112	14.8968	2.95688	2.80002	0.00146579	0.00697777	GO:0005737; GO:0008150
AT1G17260	6.17341	6.32671	2.33652	2.64214	2.70775	0.0027082	0.0131682	GO:0005524; GO:0005886; GO:0005887; GO:0006754; GO:0016887; GO:0046872; GO:0009507; GO:0007033; GO:0007035; GO:0010023; GO:0009506; GO:0008553; GO:0009705; GO:0010214; GO:0015662; GO:0019829; GO:0098655
AT1G17340	22.4178	20.6751	6.36649	3.52122	3.24748	0.00383588	0.0064634	GO:0004439; GO:0005739; GO:0005774; GO:0007033; GO:0036092; GO:0042578
AT1G17360	27.7047	29.3823	9.42847	2.93841	3.11634	0.0311854	0.0809887	GO:0003674; GO:0005576; GO:0008150
AT1G17410	9.31692	10.9323	3.05452	3.05021	3.57905	0.0124914	0.0652542	GO:0004550; GO:0005524; GO:0005737; GO:0006165; GO:0006183; GO:0006228; GO:0006241; GO:0009507
AT1G17440	54.7944	51.9682	15.0338	3.64474	3.45675	0.00536875	0.00397993	GO:0000124; GO:0001102; GO:0003677; GO:0003743; GO:0004402; GO:0005634; GO:0005669; GO:0006352; GO:0006355; GO:0006413; GO:0017025; GO:0043966; GO:0046982; GO:0051123; GO:0009736; GO:0009867; GO:0010104
AT1G17580	37.0833	42.0719	9.88149	3.75281	4.25765	0.00078025	0.0383962	GO:0003774; GO:0003779; GO:0005516; GO:0005524; GO:0005737; GO:0016459; GO:0030048; GO:0042802; GO:0009791; GO:0010154; GO:0016049; GO:0051301; GO:0051645; GO:0051646; GO:0060151; GO:0010090; GO:0048467; GO:0090436; GO:0005515
AT1G17600	5.50159	7.64266	0.944911	5.82233	8.08823	0.0126522	0.0816051	GO:0005737; GO:0006952; GO:0007165; GO:0016021; GO:0043531; GO:0005515; GO:0005634; GO:0045088
AT1G17680	29.4312	34.6684	13.0933	2.2478	2.6478	0.0213977	0.0144106	GO:0005634
AT1G17690	59.4167	60.5896	12.2553	4.84825	4.94396	0.00640788	0.0167534	GO:0000462; GO:0005634; GO:0019843; GO:0032040; GO:0034511; GO:0005730; GO:0009303; GO:0009553; GO:0009793
AT1G17720	51.3755	59.4464	23.8643	2.15282	2.49102	0.0084778	0.0074812	GO:0000159; GO:0000166; GO:0000278; GO:0004722; GO:0005737; GO:0032502; GO:0070262; GO:0005829; GO:0006470; GO:0034047
AT1G17760	16.7238	21.7783	7.77075	2.15215	2.8026	0.0170907	0.0439159	GO:0005634; GO:0006379; GO:0006397; GO:0003729; GO:0005515; GO:0031047; GO:0031123; GO:0042868; GO:0045892; GO:0060968
AT1G17780	15.4273	13.8441	6.28521	2.45453	2.20265	0.0349689	0.0518838	GO:0003674; GO:0005634; GO:0008150; GO:0016021
AT1G17790	17.0441	15.0911	7.34238	2.32133	2.05535	0.00188536	0.00969346	GO:0003677; GO:0006351; GO:0006355; GO:0009507; GO:0005515
AT1G17850	21.3749	25.2699	9.41144	2.27116	2.68502	0.0923418	0.0423493	GO:0003674; GO:0005634; GO:0008150; GO:0009507
AT1G17870	17.5401	17.2265	2.78789	6.29152	6.17903	0.0315818	0.0177148	GO:0005739; GO:0006508; GO:0008237; GO:0016021; GO:0031969; GO:0009408; GO:0009644; GO:0042542
AT1G17960	5.48197	8.23141	0	Inf	Inf	0.00180428	0.0189731	GO:0004829; GO:0005524; GO:0005737; GO:0006435
AT1G17980	26.2935	28.636	10.5434	2.49383	2.716	0.00907534	0.0180285	GO:0003723; GO:0004652; GO:0005524; GO:0005634; GO:0006378; GO:0016779; GO:0046872; GO:0005515; GO:0043631; GO:0009908; GO:0045824; GO:0048366; GO:0008285; GO:0048451
AT1G18020	56.0518	67.6659	7.32605	7.65103	9.23635	0.00972805	0.0138036	GO:0005737; GO:0010181
AT1G18030	46.5821	47.8801	9.67665	4.81386	4.94801	0.00100725	0.0362237	GO:0004722; GO:0005737; GO:0006470; GO:0046872
AT1G18190	48.997	53.6443	12.5119	3.91603	4.28746	0.00170302	0.00999807	GO:0000139; GO:0000301; GO:0003674; GO:0005794; GO:0007030; GO:0016021; GO:0031985
AT1G18270	45.6708	52.9984	10.0258	4.55531	5.28619	0.00253279	0.0178536	GO:0004332; GO:0004616; GO:0005634; GO:0005739; GO:0005975; GO:0006096; GO:0008270; GO:0016832; GO:0051287; GO:0055114
AT1G18320	22.6171	20.7681	2.56469	8.81865	8.0977	0.0103229	0.0273115	GO:0005739; GO:0005744; GO:0015031; GO:0015450; GO:0071806
AT1G18335	27.5613	28.3299	5.86943	4.69574	4.82669	0.00630251	0.0351398	GO:0005634; GO:0008080
AT1G18410	3.87849	3.54494	0.632862	6.12849	5.60144	0.00195805	0.00300539	GO:0003777; GO:0005524; GO:0005737; GO:0008017
AT1G18415	20.7292	23.7381	6.01589	3.44574	3.9459	0.0153466	0.0334706	GO:0003674; GO:0005575; GO:0008150
AT1G18485	8.75895	10.7996	3.79425	2.30848	2.8463	0.0516396	0.0237856	GO:0005739; GO:0008150; GO:0008270
AT1G18550	10.0831	12.3369	3.9274	2.56737	3.14124	0.00258829	0.0179276	GO:0003777; GO:0005524; GO:0005737; GO:0005874; GO:0008017
AT1G18620	17.9235	21.5315	8.69018	2.0625	2.47768	0.0155095	0.0983105	GO:0003674; GO:0005634; GO:0051513
AT1G18660	59.0135	69.6919	25.715	2.29491	2.71017	0.00729684	0.00737169	GO:0004176; GO:0005634; GO:0006508; GO:0008270
AT1G18690	8.67666	10.0531	1.76111	4.92683	5.70838	0.00219761	0.0252611	GO:0000139; GO:0005794; GO:0009969; GO:0016021; GO:0016740; GO:0016757; GO:0016758; GO:0033843; GO:0010411; GO:0035252; GO:0005768; GO:0005802
AT1G18750	9.87746	8.99169	2.43438	4.05748	3.69362	0.0205302	0.00742319	GO:0000982; GO:0000987; GO:0003677; GO:0003700; GO:0005634; GO:0006351; GO:0045944; GO:0046983; GO:0005515; GO:0009555; GO:0010152; GO:0080092
AT1G18910	2.28379	2.56007	0.498912	4.57754	5.13131	0.013961	0.0076623	GO:0005634; GO:0008270; GO:0010106
AT1G18950	52.3864	60.0046	18.2374	2.87247	3.29019	0.010735	0.00496672	GO:0004812; GO:0005634; GO:0006351; GO:0006355; GO:0005515
AT1G18960	6.08383	5.09755	1.04582	5.81729	4.87423	0.00830244	0.0128732	GO:0000981; GO:0001135; GO:0003677; GO:0005634; GO:0006355; GO:0006357; GO:0030154; GO:0043565; GO:0044212; GO:0003700
AT1G19010	24.0813	22.4549	10.4818	2.29744	2.14228	0.00258952	0.00771763	GO:0003674; GO:0005634; GO:0008150
AT1G19050	33.8875	35.8511	14.4421	2.34643	2.4824	0.017575	0.0534246	GO:0000156; GO:0000160; GO:0005634; GO:0006351; GO:0006355; GO:0009736; GO:0019827; GO:0009735; GO:0005515; GO:0010200; GO:0005622
AT1G19080	38.9442	42.1584	5.25387	7.41249	8.02427	0.0430118	0.0179722	GO:0003674; GO:0005634; GO:0009793; GO:0000811; GO:0006261
AT1G19100	18.6539	25.3325	6.7596	2.75962	3.74763	0.00225785	0.0259919	GO:0005524; GO:0005634; GO:0006281; GO:0006952; GO:0016569; GO:0009941; GO:0009506; GO:0031935; GO:0005515; GO:0016887; GO:0080188; GO:0042803; GO:1902290
AT1G19220	28.1327	36.3193	7.10012	3.96229	5.11531	0.0329608	0.0489401	GO:0005634; GO:0006351; GO:0006355; GO:0009733; GO:0009734; GO:0003700; GO:0048366; GO:0048527; GO:0009723; GO:0003677; GO:0010311; GO:0043565; GO:0046983
AT1G19230	2.3022	3.27511	0.784212	2.93568	4.1763	0.0248041	0.041125	GO:0005634; GO:0006952
AT1G19270	28.5645	30.4872	9.5128	3.00275	3.20486	0.0111035	0.0107747	GO:0005634; GO:0008270; GO:0043130; GO:0046621; GO:0048317; GO:0048482; GO:0005515; GO:0032875
AT1G19396	133.144	133.564	51.1179	2.60464	2.61286	0.00202836	0.00508739	GO:0005739
AT1G19450	28.2636	32.0758	11.472	2.46371	2.79601	0.0348651	0.00640792	GO:0004364; GO:0005244; GO:0005351; GO:0005886; GO:0006811; GO:0006952; GO:0015144; GO:0016020; GO:0034765; GO:0005773; GO:0005774
AT1G19485	41.5845	51.2528	11.3509	3.66354	4.51531	0.00251409	0.0026132	GO:0003677; GO:0005737; GO:0006355; GO:0080008
AT1G19650	34.1963	41.3013	10.2706	3.32954	4.02132	0.052002	0.0170668	GO:0000139; GO:0005215; GO:0005622; GO:0005794; GO:0006810; GO:0008526; GO:0015031; GO:0016021; GO:0005886
AT1G19690	27.2183	30.858	10.6525	2.5551	2.89678	0.0237772	0.0440513	GO:0003824; GO:0009507; GO:0050662
AT1G19715	61.2675	69.6909	24.9931	2.45137	2.7884	0.0179542	0.0294444	GO:0005576; GO:0030246
AT1G19720	72.9676	89.6721	23.571	3.09565	3.80434	0.00344691	0.0126139	GO:0008150; GO:0008270; GO:0009507; GO:0005634; GO:0005737
AT1G19835	58.8771	58.0776	26.4257	2.22802	2.19777	0.0507505	0.0575194	GO:0003674; GO:0005737; GO:0008150; GO:0005886
AT1G20060	13.7021	17.9888	3.95576	3.46384	4.54749	0.021476	0.0107849	GO:0003777; GO:0005524; GO:0005634; GO:0005874; GO:0008017
AT1G20132	3.17099	3.30607	0	Inf	Inf	0.0105156	0.00482219	GO:0005576; GO:0006629; GO:0016298
AT1G20150	10.7492	14.0402	2.41803	4.44544	5.80646	0.0374834	0.000259272	GO:0004252; GO:0005576; GO:0005618; GO:0006508; GO:0008152
AT1G20380	6.68154	8.03198	1.70904	3.90954	4.69971	0.00481142	0.0770931	GO:0005737; GO:0006508; GO:0070008
AT1G20390	9.1485	6.52888	1.13479	8.06184	5.75338	0.0193151	0.00362292	NA
AT1G20530	2.25005	2.24702	0.288801	7.79101	7.78049	0.0431607	0.0251199	GO:0003674; GO:0005634
AT1G20540	41.5121	47.6394	11.297	3.6746	4.21698	0.0175748	0.0667927	GO:0000166; GO:0005634; GO:0008150; GO:0080008
AT1G20550	7.76743	10.4054	3.09409	2.51041	3.36301	0.00268024	0.0585338	GO:0005794; GO:0008150; GO:0016021; GO:0016757
AT1G20610	32.5383	34.4042	11.3849	2.85801	3.0219	0.0226146	0.0153728	GO:0005634; GO:0007049; GO:0016538; GO:0051301; GO:0051726; GO:0005515
AT1G20670	46.818	46.1707	16.9743	2.75817	2.72004	0.00431631	0.00430046	GO:0003677; GO:0005634; GO:0008150
AT1G20691	31.4248	29.9126	9.42473	3.33429	3.17384	0.0493127	0.0759684	NA
AT1G20720	11.6378	16.6539	2.29943	5.06114	7.24261	0.00101587	0.0130643	GO:0003677; GO:0004003; GO:0005524; GO:0005634; GO:0006139; GO:0005739
AT1G20920	395.547	343.781	56.7027	6.97581	6.06288	0.000655332	0.000695642	GO:0000398; GO:0003723; GO:0004004; GO:0005524; GO:0005634; GO:0008026; GO:0010468; GO:0010501
AT1G20960	95.6361	102.732	46.5253	2.05557	2.20808	0.0341579	0.014045	GO:0003723; GO:0004386; GO:0005524; GO:0005634; GO:0005681; GO:0008026; GO:0008380; GO:0009793; GO:0005730; GO:0016020; GO:0005829; GO:0006397; GO:0010228
AT1G20970	78.0942	79.1976	29.0928	2.68431	2.72224	0.016046	0.013112	GO:0005634; GO:0008150; GO:0016021; GO:0005773; GO:0005886; GO:0005829; GO:0003729
AT1G21060	6.75528	11.6003	1.51773	4.4509	7.64319	0.0105527	0.00820607	GO:0003674; GO:0005634; GO:0008150; GO:0009507
AT1G21160	83.9592	84.7272	11.8284	7.0981	7.16303	3.4625e-05	0.00179391	GO:0003743; GO:0005525; GO:0005737; GO:0006413
AT1G21170	49.6954	50.1597	17.0994	2.90626	2.93342	0.00315607	0.00676223	GO:0000145; GO:0001927; GO:0003674; GO:0005794; GO:0006893; GO:0005829; GO:0009846; GO:0009860; GO:0060321
AT1G21200	41.4724	43.8535	12.1576	3.41122	3.60707	0.00189253	0.0421305	GO:0005634; GO:0003700; GO:0006355
AT1G21270	10.8233	13.1866	3.91916	2.76165	3.36465	0.0151155	0.0495567	GO:0004674; GO:0005509; GO:0005524; GO:0006468; GO:0007166; GO:0016021; GO:0030247; GO:0005886; GO:0009751; GO:0005623; GO:0009311; GO:0009826; GO:0009992
AT1G21450	19.9806	21.0387	8.52456	2.34388	2.46801	0.0155157	0.00931754	GO:0003700; GO:0005634; GO:0005737; GO:0006351; GO:0043565; GO:0006355
AT1G21580	127.374	127.579	37.1238	3.43104	3.43657	0.00241782	0.00116359	GO:0005634; GO:0008150; GO:0016607; GO:0043484; GO:0060149
AT1G21610	51.9259	62.6406	14.7026	3.53175	4.26051	0.00402906	0.00672774	GO:0005634; GO:0009611
AT1G21630	38.9481	42.5233	13.8539	2.81136	3.06942	0.016277	0.0093323	GO:0005509; GO:0005737; GO:0005886; GO:0005829
AT1G21650	18.3265	24.4044	8.03073	2.28204	3.03887	0.00163076	0.0287894	GO:0005524; GO:0005886; GO:0006605; GO:0006886; GO:0008270; GO:0009658; GO:0010109; GO:0015462; GO:0016020; GO:0017038; GO:0031969; GO:0009941; GO:0009536; GO:0009793
AT1G21651	8.67332	9.12044	2.30789	3.75812	3.95186	0.00905515	0.0316222	GO:0005737; GO:0008150
AT1G21740	31.9848	32.7325	9.46371	3.37974	3.45874	0.00395644	0.0399609	GO:0005634
AT1G21810	11.0897	13.6014	4.79282	2.31381	2.83787	0.0193315	0.0336056	GO:0003674; GO:0005737; GO:0008150
AT1G21920	55.7665	54.4865	25.4744	2.18912	2.13888	0.0553033	0.0571855	GO:0008168; GO:0009507; GO:0016021; GO:0016301; GO:0016310; GO:0032259
AT1G21980	88.1842	93.7139	29.1516	3.02502	3.21471	0.00767193	0.0120664	GO:0005524; GO:0005634; GO:0016308; GO:0016307; GO:0003785; GO:0051015; GO:0005886
AT1G22260	7.82377	9.31404	1.28137	6.10577	7.2688	0.00341704	0.0118229	GO:0005634; GO:0051301; GO:0000795; GO:0007129; GO:0007131
AT1G22275	8.69513	10.9126	0.890157	9.76809	12.2591	0.00379816	0.000102933	GO:0005634; GO:0051301; GO:0000795; GO:0007129; GO:0007131; GO:0005515
AT1G22310	31.5619	32.7454	9.12095	3.46037	3.59013	0.00131689	0.0435205	GO:0005634; GO:0006351; GO:0006355; GO:0008327
AT1G22330	50.7458	46.2691	9.6402	5.26398	4.7996	0.00232334	0.0162928	GO:0000166; GO:0003676; GO:0003723; GO:0005634; GO:0008150
AT1G22403	12.9832	17.5178	4.92293	2.6373	3.55841	0.00587474	0.00310666	GO:0003674; GO:0005575; GO:0008150
AT1G22430	51.1679	59.7186	16.9497	3.0188	3.52327	0.00541772	0.0238389	GO:0004022; GO:0005737; GO:0008270; GO:0055114
AT1G22460	12.2034	12.7007	5.39603	2.26155	2.35372	0.0257857	0.0455003	GO:0005794; GO:0008150; GO:0016021; GO:0016757
AT1G22470	6.98458	6.98518	0.95194	7.3372	7.33784	0.00898329	0.0439359	GO:0003674; GO:0005575; GO:0008150
AT1G22530	46.0248	53.2412	22.124	2.08031	2.40649	0.00881485	0.0994292	GO:0005215; GO:0006810; GO:0007049; GO:0008289; GO:0016021; GO:0051301; GO:0009507; GO:0005886; GO:0002020; GO:0005829; GO:0005794
AT1G22660	24.0612	25.381	10.2063	2.35748	2.48679	0.0311101	0.0188251	GO:0003723; GO:0004810; GO:0006396; GO:0008033; GO:0009507; GO:0016779; GO:0005739
AT1G22830	3.31894	4.74534	0.813001	4.08233	5.83683	0.0121375	0.0202428	GO:0005739; GO:0008150
AT1G22882	61.9297	58.5879	17.6206	3.51462	3.32497	0.0018216	0.0597282	GO:0003674; GO:0005634; GO:0008150; GO:0016021; GO:0005635; GO:0005783
AT1G23000	12.1698	13.8551	5.75626	2.11418	2.40695	0.00259686	0.00628528	GO:0046872
AT1G23030	15.4454	18.1683	6.3554	2.43029	2.85872	0.00455543	0.0560342	GO:0005634; GO:0005737; GO:0016874; GO:0010200; GO:0004842; GO:0016567; GO:0051865
AT1G23160	0.515145	0.555444	0	Inf	Inf	0.0532024	0.0667739	GO:0005737; GO:0009733
AT1G23230	31.5359	35.0596	14.3447	2.19844	2.44408	0.0428062	0.0249951	GO:0003674; GO:0005634; GO:0006351; GO:0006355; GO:0016592
AT1G23360	40.8101	47.3806	15.2601	2.67431	3.10488	0.0721445	0.0416578	GO:0005739; GO:0008168; GO:0008757; GO:0032259; GO:0009507; GO:0042372; GO:0052624
AT1G23470	6.57977	6.25098	0	Inf	Inf	0.0368994	0.0377633	NA
AT1G23480	8.89545	10.5128	3.14508	2.82837	3.34261	0.0193531	0.090715	GO:0000139; GO:0005794; GO:0016021; GO:0016757; GO:0016759; GO:0071555
AT1G23510	10.0625	6.46376	1.90715	5.27617	3.38923	0.0461858	0.0412982	GO:0003674; GO:0005739; GO:0008150
AT1G23645	4.45466	1.57572	0	Inf	Inf	0.0419004	0.0148742	NA
AT1G23700	0.713513	1.64934	0	Inf	Inf	0.0704432	0.0371763	GO:0005524; GO:0005634; GO:0016301
AT1G23790	8.01042	8.95167	3.83088	2.09102	2.33671	0.0487112	0.0373576	GO:0003674; GO:0005634; GO:0008150
AT1G23880	8.11522	8.66232	3.47061	2.33827	2.49591	0.0740248	0.055223	GO:0003674; GO:0005576; GO:0008150; GO:0016021; GO:0009506
AT1G23900	22.9159	30.1809	10.9171	2.09909	2.76456	0.0274319	0.0453163	GO:0006886; GO:0008565; GO:0030276; GO:0016192; GO:0030121
AT1G23935	14.0599	13.5467	2.95724	4.75439	4.58085	0.00166308	0.0172197	GO:0003674; GO:0005634; GO:0008150
AT1G23940	8.66404	10.0046	1.70977	5.06736	5.85144	0.0346186	0.0253443	GO:0006886; GO:0016192; GO:0030117
AT1G24070	74.9363	89.3995	15.8622	4.72421	5.636	0.000533417	0.0101127	GO:0000139; GO:0005794; GO:0016021; GO:0016757; GO:0016759; GO:0071555
AT1G24090	8.64166	8.86693	2.68649	3.21671	3.30056	0.0767547	0.00652246	GO:0003676; GO:0004523; GO:0090502
AT1G24147	4.49641	6.55566	1.72338	2.60906	3.80395	0.0851197	0.0838712	GO:0003674; GO:0005576; GO:0008150
AT1G24160	86.4036	78.207	33.3683	2.58939	2.34375	0.0238672	0.020441	GO:0003674; GO:0005634; GO:0008150; GO:0009506
AT1G24190	38.9548	41.9758	13.8342	2.81585	3.03422	0.0108215	0.0246544	GO:0000118; GO:0000122; GO:0000785; GO:0001106; GO:0004407; GO:0005634; GO:0006351; GO:0006355; GO:0016575; GO:0009737; GO:0045892
AT1G24265	24.2865	31.2595	4.14523	5.85891	7.54107	0.0172904	0.00158979	GO:0003674; GO:0005739; GO:0008150
AT1G24267	70.4497	71.9458	28.1014	2.50698	2.56022	0.0205656	0.0159121	GO:0003674; GO:0005739; GO:0008150; GO:0016021; GO:0031307
AT1G24300	51.6118	53.8051	21.7272	2.37544	2.47639	0.0157988	0.0129511	GO:0005737; GO:0009507
AT1G24340	15.0943	16.7348	5.49714	2.74584	3.04427	0.00349782	0.0889772	GO:0004497; GO:0005737; GO:0009793; GO:0044550; GO:0055114; GO:0071949
AT1G24560	52.6144	55.4732	19.7819	2.65973	2.80424	0.0191721	0.00781148	GO:0003674; GO:0005737; GO:0008150
AT1G24706	65.0829	75.3192	24.2562	2.68315	3.10516	0.0218299	0.0133964	GO:0000445; GO:0003729; GO:0005634; GO:0006397; GO:0006406; GO:0008380; GO:0000347; GO:0003723; GO:0016607; GO:0035196; GO:1990428
AT1G24764	75.5466	79.9482	35.5675	2.12403	2.24779	0.0069314	0.0102165	GO:0005634; GO:0005737; GO:0005874; GO:0007010; GO:0008017
AT1G24793	127.343	133.788	58.4006	2.18051	2.29086	0.0410147	0.00672221	GO:0009507; GO:0005739; GO:2001289
AT1G24996	317.019	429.869	149.178	2.12511	2.88159	0.0398679	0.0678358	GO:0003674; GO:0005575; GO:0008150
AT1G25025	47.4906	25.407	2.60225	18.2498	9.76349	0.0179342	0.0413407	GO:0003674; GO:0005634; GO:0008150
AT1G25053	37.8478	25.2071	0	Inf	Inf	0.0968573	0.0183485	NA
AT1G25112	47.4906	25.407	2.60225	18.2498	9.76349	0.0179342	0.0413407	GO:0003674; GO:0005634; GO:0008150
AT1G25250	31.333	31.6353	12.7657	2.45447	2.47815	0.0390573	0.047426	GO:0003676; GO:0003677; GO:0005634; GO:0006351; GO:0008270; GO:0046872; GO:0003700; GO:0006355; GO:0009630; GO:0009965; GO:0010601; GO:0048444; GO:2000012
AT1G25350	52.6749	57.0039	23.1219	2.27814	2.46536	0.0192205	0.0347575	GO:0003723; GO:0004819; GO:0005524; GO:0005737; GO:0005739; GO:0005829; GO:0006425; GO:0006424; GO:0048481; GO:0006412
AT1G25375	15.7282	16.2038	6.96297	2.25883	2.32713	0.0239686	0.0402277	GO:0003824; GO:0016021; GO:0016787; GO:0009536
AT1G25390	19.3572	23.4345	4.93954	3.91883	4.74426	0.00459289	0.00433077	GO:0004674; GO:0005524; GO:0005886; GO:0006468; GO:0007166; GO:0016021; GO:0016301
AT1G25480	16.1559	18.2835	5.45045	2.96414	3.35449	0.0088613	0.0373274	GO:0005634; GO:0016021
AT1G25500	16.3595	18.2184	7.24803	2.25709	2.51356	0.0131469	0.0391472	GO:0005886; GO:0008150; GO:0009507; GO:0016021
AT1G25540	54.65	45.847	15.9147	3.43393	2.8808	0.058579	0.00220558	GO:0005634; GO:0006351; GO:0009908; GO:0003713; GO:0010114; GO:0010218; GO:0045893; GO:0016592; GO:0009909; GO:0009585; GO:0009867; GO:0031349; GO:0050832; GO:0009911; GO:0003677; GO:0005515
AT1G26090	13.127	15.3369	2.53941	5.16932	6.03954	0.0107507	0.0094292	GO:0005524; GO:0016887; GO:0010287; GO:0009507
AT1G26120	11.4188	11.2329	4.99125	2.28777	2.25052	0.0156683	0.0252355	GO:0008152; GO:0009056; GO:0009507; GO:0009737; GO:0010296; GO:0016021; GO:0052689; GO:0000139; GO:0005789
AT1G26130	16.0529	16.112	5.42074	2.96138	2.97229	0.00037679	0.0481947	GO:0000287; GO:0004012; GO:0005524; GO:0015662; GO:0016021; GO:0009941; GO:0005886
AT1G26150	65.2395	71.2327	24.7434	2.63664	2.87885	0.0133764	0.00900154	GO:0004672; GO:0004674; GO:0005524; GO:0005886; GO:0006468; GO:0016021; GO:0019901
AT1G26170	22.5869	32.1159	6.09222	3.7075	5.27162	0.00165054	0.0288968	GO:0000059; GO:0005634; GO:0005643; GO:0005737; GO:0008536; GO:0008565
AT1G26190	22.0245	23.6766	6.07739	3.62401	3.89585	0.016468	0.0280574	GO:0004849; GO:0005524; GO:0005829; GO:0006206; GO:0009058; GO:0009507; GO:0016021; GO:0016301; GO:0016310; GO:0043097; GO:0009814; GO:0016462
AT1G26210	75.6418	67.4566	22.6685	3.33687	2.97579	0.0111564	0.00612964	GO:0003674; GO:0005634; GO:0009690; GO:0032502
AT1G26225	22.2963	31.6293	0	Inf	Inf	0.063569	0.0332842	NA
AT1G26230	34.807	41.9623	9.45618	3.68087	4.43755	0.018856	0.0243581	GO:0005524; GO:0005737; GO:0042026; GO:0009507; GO:0009570; GO:0009941; GO:0006457
AT1G26260	16.0772	15.8884	3.74835	4.28913	4.23878	0.0358488	0.0289037	GO:0003677; GO:0003700; GO:0005634; GO:0006351; GO:0040008; GO:0046983; GO:0006355; GO:0009911; GO:0005515; GO:0009637
AT1G26330	3.26035	4.02344	1.33461	2.44292	3.01468	0.0921233	0.0673487	GO:0005634; GO:0008150
AT1G26370	17.2413	19.6523	6.81792	2.52882	2.88246	0.0044539	0.0774589	GO:0003724; GO:0004004; GO:0005524; GO:0005634; GO:0005681; GO:0005737; GO:0006397; GO:0008380; GO:0044822; GO:0005730; GO:0043484
AT1G26520	15.9474	16.7155	6.64539	2.39977	2.51536	0.00148398	0.0897565	GO:0003674; GO:0005634; GO:0008150
AT1G26580	87.7476	97.1563	41.4129	2.11885	2.34604	0.00308926	0.0196924	GO:0003674; GO:0005634; GO:0008150
AT1G26620	21.9069	23.9957	8.13745	2.69211	2.9488	0.00945608	0.0203437	GO:0003674; GO:0005575; GO:0008150
AT1G26760	15.7855	18.5429	5.6948	2.77191	3.25611	0.0277158	0.0195881	GO:0008150
AT1G26890	2.93391	4.52171	0	Inf	Inf	0.0111426	0.0446214	GO:0003674; GO:0005634; GO:0008150
AT1G26900	11.5015	10.9734	4.5654	2.51927	2.40359	0.0194652	0.0376822	GO:0005739
AT1G27030	8.58452	8.87797	3.81333	2.25119	2.32814	0.00952437	0.0228143	GO:0003674; GO:0005575; GO:0008150
AT1G27170	3.58317	3.96862	1.13961	3.14421	3.48244	0.0636766	0.0746167	GO:0005737; GO:0006952; GO:0007165; GO:0016021; GO:0043531; GO:0009507; GO:0009506
AT1G27180	3.34204	4.12689	0.927933	3.60159	4.4474	0.0388995	0.051111	GO:0005737; GO:0006952; GO:0007165; GO:0043531
AT1G27285	5.2653	5.86799	1.52736	3.44732	3.84191	0.0111628	0.0448372	NA
AT1G27430	42.4306	47.1931	13.4075	3.16469	3.5199	0.000242291	0.00891975	GO:0003674; GO:0005634; GO:0008150
AT1G27470	21.5513	21.6886	10.3416	2.08393	2.09721	0.00954484	0.0506613	GO:0000166; GO:0005634; GO:0008150
AT1G27520	51.5906	61.3135	13.1891	3.9116	4.64879	0.000527391	0.0147386	GO:0004559; GO:0004571; GO:0005509; GO:0005789; GO:0006487; GO:0006491; GO:0016021; GO:0030968; GO:0097466; GO:0005783; GO:0030433
AT1G27590	15.1267	17.6047	5.97123	2.53327	2.94826	0.0288739	0.0670614	GO:0003674; GO:0005737; GO:0008150
AT1G27595	20.0208	23.0838	6.24323	3.2068	3.69741	0.00776333	0.0238474	GO:0005737; GO:0005623; GO:0071333
AT1G27690	18.5442	18.0588	9.02834	2.054	2.00024	0.0353446	0.0407086	GO:0003674; GO:0005739
AT1G27720	3.01142	4.73298	0	Inf	Inf	0.0449148	0.0339085	GO:0001075; GO:0003677; GO:0003713; GO:0005634; GO:0005669; GO:0008134; GO:0045944; GO:0046982; GO:0009506
AT1G27752	31.0894	30.4022	11.2121	2.77283	2.71155	0.0086593	0.0170853	GO:0003674; GO:0005634; GO:0008150
AT1G27850	22.0642	25.662	9.02921	2.44364	2.84211	0.0124948	0.0289286	GO:0003674; GO:0005886; GO:0008150
AT1G27880	6.34405	5.91334	1.85264	3.42434	3.19185	0.0540169	0.0287143	GO:0005524; GO:0005634; GO:0008026; GO:0042631
AT1G27920	32.2861	38.1269	8.92872	3.61598	4.27014	0.00380727	0.00374783	GO:0000226; GO:0000910; GO:0000922; GO:0005634; GO:0005737; GO:0005874; GO:0007067; GO:0008017; GO:0005819; GO:0009524
AT1G27921	32.6243	39.8263	2.536	12.8644	15.7043	0.0170051	0.0220482	GO:0003674; GO:0005575; GO:0008150
AT1G27960	8.28537	7.55207	3.25692	2.54393	2.31878	0.040721	0.0398558	GO:0003723; GO:0005634; GO:0008150
AT1G28060	206.371	181.957	58.3162	3.53882	3.12019	0.00322626	0.00255692	GO:0000398; GO:0005634; GO:0046540
AT1G28090	33.8998	37.3656	9.22602	3.67436	4.05003	0.0115294	0.00129086	GO:0003723; GO:0005739; GO:0006396; GO:0016779
AT1G28100	30.0941	39.2536	10.0262	3.00154	3.91508	0.00574089	0.0361461	GO:0003674; GO:0005634; GO:0016123
AT1G28210	23.9618	30.9473	6.20687	3.86053	4.98597	0.0232061	0.0100703	GO:0005524; GO:0005739; GO:0006457; GO:0009408; GO:0031072; GO:0046872; GO:0051082
AT1G28240	18.4743	21.1287	7.64422	2.41676	2.76402	0.00517793	0.0390146	GO:0016021; GO:0016757
AT1G28260	18.4261	19.1447	6.88285	2.67711	2.7815	0.0157394	0.0104757	GO:0005634; GO:0008150
AT1G28310	9.61557	7.98843	1.52982	6.28543	5.22181	0.000250907	0.000557206	GO:0003677; GO:0005634; GO:0006351; GO:0006355; GO:0046872; GO:0003700
AT1G28320	32.3146	35.1455	10.3234	3.13024	3.40446	0.00929174	0.00990585	GO:0004252; GO:0016485; GO:0004175; GO:0005777
AT1G28350	57.2897	61.9795	19.3218	2.96502	3.20775	0.010049	0.0232212	GO:0004812; GO:0004831; GO:0005524; GO:0005737; GO:0006418
AT1G28420	71.4504	80.0147	18.2882	3.90692	4.37522	0.0044094	0.0140089	GO:0003677; GO:0005634; GO:0006351; GO:0006355; GO:0009908; GO:0003700; GO:0005515; GO:0010228; GO:0045892; GO:0048510
AT1G28560	7.64434	9.38899	1.64848	4.6372	5.69553	0.000825271	0.0356357	GO:0003677; GO:0005634; GO:0006355; GO:0009301; GO:0009734; GO:1905392; GO:0043697; GO:0071365; GO:0071368; GO:0010014; GO:0009926; GO:0009942; GO:0009945; GO:0010311; GO:0060184
AT1G28715	28.0279	20.7149	2.72726	10.2769	7.5955	0.0262172	0.0294088	NA
AT1G29030	31.5293	33.6525	7.46253	4.22501	4.50953	0.0010784	0.00204115	GO:0008150; GO:0005829
AT1G29170	13.3988	14.5888	6.43763	2.08133	2.26618	0.0799555	0.0649996	GO:0003779; GO:0005737; GO:0005856; GO:0030036; GO:0005515; GO:0031209; GO:0051127
AT1G29320	37.5051	39.2528	9.53504	3.9334	4.11669	0.00412005	0.000591321	GO:0000166; GO:0005737; GO:0008150; GO:0080008
AT1G29357	15.9611	16.1845	5.67267	2.81369	2.85306	0.0160823	0.0777849	GO:0003674; GO:0005575; GO:0008150
AT1G29380	12.1648	11.5518	4.61232	2.63746	2.50455	0.0494299	0.0614027	GO:0003674; GO:0005886; GO:0008150
AT1G29410	9.57473	10.7789	2.49355	3.83979	4.32272	0.0035776	0.00622982	GO:0000162; GO:0008652; GO:0009507; GO:0007275; GO:0009411; GO:0040007; GO:0004640
AT1G29550	66.0247	71.5102	32.088	2.05761	2.22857	0.0128265	0.00890346	GO:0003723; GO:0003743; GO:0005634; GO:0005737; GO:0006413; GO:0006417
AT1G29560	84.1956	89.4688	5.57331	15.1069	16.0531	0.00163734	0.00206864	GO:0005634; GO:0046872
AT1G29720	13.5752	16.4573	4.49627	3.01922	3.66022	0.0162132	0.0664918	GO:0005524; GO:0005886; GO:0006468; GO:0016021; GO:0016301
AT1G29730	5.54115	5.17881	0.349408	15.8587	14.8217	0.0101173	0.0732237	GO:0004674; GO:0005524; GO:0005886; GO:0006468; GO:0016021; GO:0016301
AT1G29740	1.28305	1.21419	0	Inf	Inf	0.00953911	0.0601259	GO:0005524; GO:0005886; GO:0006468; GO:0016021; GO:0016301
AT1G29750	25.7479	31.9767	5.38478	4.7816	5.93834	0.00357931	0.0124916	GO:0004674; GO:0005524; GO:0005886; GO:0006468; GO:0007169; GO:0016021; GO:0016301; GO:0004702; GO:0023014
AT1G29770	10.143	14.3281	4.15511	2.44109	3.4483	0.0245117	0.00758029	GO:0005634; GO:0016021
AT1G29780	12.367	15.397	1.5309	8.07822	10.0575	0.0380343	0.00404605	GO:0005886
AT1G29810	11.2918	10.5883	4.08572	2.76373	2.59155	0.0537952	0.0261845	GO:0004160; GO:0006729; GO:0008124; GO:0009507
AT1G29940	31.3021	35.7729	14.8462	2.10842	2.40957	0.0330955	0.0144588	GO:0001054; GO:0003677; GO:0003899; GO:0005736; GO:0006351; GO:0009507; GO:0032549; GO:0042254; GO:0046872; GO:0009561; GO:0005829
AT1G30010	8.40427	9.66426	2.5766	3.26177	3.75078	0.0263465	0.0646905	GO:0003723; GO:0003964; GO:0006278; GO:0006397; GO:0008380; GO:0009507; GO:0000374; GO:0005739; GO:0009845; GO:0010228; GO:0040007; GO:0090351
AT1G30270	24.8968	27.446	12.1832	2.04353	2.25277	0.0098745	0.0671629	GO:0005267; GO:0005524; GO:0005886; GO:0006468; GO:0016301; GO:0035556; GO:0005515; GO:0005634; GO:0005737; GO:0004674; GO:0010107; GO:0005829; GO:0007584; GO:0009414; GO:0010118; GO:0009536
AT1G30280	51.0276	47.6913	18.5017	2.75799	2.57766	0.0197963	0.0332411	GO:0005737
AT1G30330	94.1146	82.7489	39.465	2.38476	2.09677	0.010895	0.02422	GO:0003677; GO:0005634; GO:0006351; GO:0006355; GO:0009734; GO:0003700; GO:0009733; GO:0009908
AT1G30410	31.2834	38.9698	6.0784	5.14664	6.41119	5.17175e-05	0.0346366	GO:0042626
AT1G30420	13.4675	14.562	2.53873	5.30481	5.73592	2.92863e-06	0.0884265	GO:0005524; GO:0005737; GO:0008559; GO:0016021; GO:0042626
AT1G30460	51.3302	45.1856	19.2505	2.66643	2.34724	0.0373458	0.0532242	GO:0003676; GO:0003677; GO:0005634; GO:0009626; GO:0046872; GO:0005515; GO:0003723; GO:0005516; GO:0005847; GO:0006396; GO:0004519; GO:0004521; GO:0006378; GO:0006979; GO:1900363; GO:0005737; GO:0031124; GO:0034052; GO:0043068; GO:2000031; GO:0003729
AT1G30490	44.2238	50.0453	16.7316	2.64313	2.99106	0.00306032	0.0252606	GO:0003677; GO:0005634; GO:0006351; GO:0006355; GO:0008289; GO:0030154; GO:0003700; GO:0009943; GO:0009855; GO:0009944; GO:0010014; GO:0010072; GO:0005515; GO:0009880; GO:0080060
AT1G30520	22.9904	27.1842	10.3913	2.21247	2.61606	0.0222695	0.0438294	GO:0005524; GO:0005739; GO:0005778; GO:0008756; GO:0016021; GO:0016208; GO:0031969; GO:0009507; GO:0042372; GO:0005777
AT1G30545	14.2642	15.7093	3.31505	4.30287	4.73878	0.000640096	0.0842321	NA
AT1G30570	10.0573	11.4168	3.53799	2.84265	3.2269	0.00178055	0.0514378	GO:0004674; GO:0005524; GO:0006468; GO:0016021; GO:0016301; GO:0005886; GO:0009741; GO:0009826
AT1G30590	51.1198	62.2494	16.4456	3.10842	3.78516	0.000513985	0.0338372	GO:0003743; GO:0005634; GO:0006360; GO:0006413
AT1G30610	51.9528	53.2205	11.453	4.53616	4.64685	0.000232248	0.0162487	GO:0009507; GO:0009793; GO:0010098
AT1G30640	13.5608	18.8099	5.09207	2.66313	3.69397	0.0189032	0.0520812	GO:0004672; GO:0005524; GO:0005737; GO:0016301
AT1G30660	5.14735	6.2057	0	Inf	Inf	0.00591722	0.00256123	GO:0003676; GO:0003697; GO:0005634; GO:0006304; GO:0016779; GO:0043139; GO:0046872
AT1G30690	171.307	162.709	69.212	2.4751	2.35087	0.0187693	0.0108001	GO:0005215; GO:0005634; GO:0006810; GO:0007049; GO:0008289; GO:0016021; GO:0051301; GO:0005886; GO:0005829
AT1G30755	21.9714	20.8286	2.2077	9.95217	9.43452	0.00038704	0.0292038	GO:0005634; GO:0008150
AT1G30810	30.6953	33.5671	11.7954	2.60231	2.84577	0.00441194	0.0109813	GO:0005634; GO:0006351; GO:0046872; GO:0051213; GO:0055114; GO:0003700; GO:0006355; GO:0032453; GO:0048573; GO:0043565
AT1G30820	79.6605	78.5231	34.5059	2.30861	2.27565	0.00485396	0.00443647	GO:0003883; GO:0005524; GO:0005737; GO:0044210
AT1G30825	13.8544	13.4891	3.60485	3.84328	3.74192	0.0280858	0.00306371	GO:0003779; GO:0005198; GO:0005200; GO:0005737; GO:0034314; GO:0042995; GO:0051015; GO:0007015; GO:0005885; GO:0010090
AT1G30835	42.4196	48.9699	13.179	3.21874	3.71576	0.0115116	0.00680325	NA
AT1G30860	2.15404	2.59909	0.117619	18.3137	22.0975	0.017345	0.0711767	GO:0008270
AT1G30960	15.709	25.2975	4.27705	3.67287	5.9147	0.0123275	0.00454048	GO:0000028; GO:0003924; GO:0005525; GO:0009507; GO:0019843; GO:0043024; GO:0005829
AT1G30970	70.2542	76.459	32.1202	2.18723	2.3804	0.0397066	0.0418593	GO:0005634; GO:0009908; GO:0030154; GO:0046872; GO:0003700; GO:0006355; GO:0009910; GO:0003677; GO:0042803; GO:0046982
AT1G31070	60.0927	62.095	20.604	2.91655	3.01373	0.00286768	0.00974243	GO:0005737; GO:0006048; GO:0008152; GO:0070569; GO:0005886; GO:0003977; GO:0006047; GO:0019276; GO:0052630; GO:0005829
AT1G31120	10.6115	12.0452	4.57618	2.31886	2.63215	0.0230529	0.0262548	GO:0005737; GO:0005886; GO:0006813; GO:0015079; GO:0016020; GO:0016021; GO:0071805
AT1G31210	5.41762	6.95455	0.664094	8.15792	10.4722	0.0480281	4.0783e-05	NA
AT1G31240	6.75903	5.29064	1.79	3.776	2.95567	0.0284975	0.0951066	GO:0005634; GO:0046982
AT1G31280	20.4604	26.0205	8.69389	2.35342	2.99297	0.0185392	0.00630034	GO:0005737; GO:0006351; GO:0006355; GO:0006417; GO:0030529; GO:0031047; GO:0035197; GO:0051607; GO:0042742; GO:0005515; GO:0019048; GO:0003729
AT1G31290	10.5117	9.21886	3.52694	2.9804	2.61384	0.0270599	0.055973	GO:0003723; GO:0005737; GO:0006351; GO:0006355; GO:0006417; GO:0030529; GO:0031047; GO:0051607
AT1G31310	28.3297	27.7007	11.3974	2.48564	2.43045	0.0483066	0.0456848	GO:0005634; GO:0003700; GO:0006355
AT1G31360	21.0125	24.1423	8.92913	2.35325	2.70376	0.0388702	0.0280503	GO:0000724; GO:0003677; GO:0005524; GO:0005634; GO:0005694; GO:0005737; GO:0006260; GO:0006351; GO:0006355; GO:0008026; GO:0043140; GO:0046872; GO:0005515; GO:0016592; GO:0006281; GO:0006310; GO:0009378; GO:0032508; GO:0043138
AT1G31480	28.4337	35.9108	6.30273	4.51133	5.69765	0.00676318	0.0631049	GO:0005737; GO:0016042; GO:0046872; GO:0009630; GO:0009959; GO:0008970; GO:0009660; GO:0009705; GO:0005773; GO:0009590; GO:0009506
AT1G31485	16.2115	21.2883	3.44794	4.7018	6.1742	0.0503071	0.00214252	GO:0003674; GO:0005575; GO:0008150
AT1G31500	25.0137	22.3098	6.59944	3.79027	3.38056	0.00119932	0.0317677	GO:0003723; GO:0004535; GO:0005634; GO:0005737; GO:0006351; GO:0006355; GO:0009507; GO:0016787; GO:0046872; GO:0000289; GO:0004532; GO:0042752; GO:0043621
AT1G31540	18.405	22.9577	4.22247	4.35883	5.43703	0.00612724	0.0723036	GO:0005737; GO:0006952; GO:0007165; GO:0043531; GO:0009506
AT1G31650	39.4305	42.0588	17.5556	2.24604	2.39575	0.0378162	0.0238133	GO:0005739; GO:0005886; GO:0005089; GO:0080092
AT1G31740	1.01608	0.544768	0	Inf	Inf	0.0584603	0.0458768	GO:0004565; GO:0005576; GO:0005618; GO:0005773
AT1G31790	7.75526	6.30554	2.64642	2.93047	2.38266	0.0359275	0.0766346	GO:0008150; GO:0009507
AT1G31810	15.552	15.7271	5.88058	2.64464	2.67442	0.00298227	0.0263938	GO:0003779; GO:0004721; GO:0005737; GO:0005819; GO:0008017; GO:0009524; GO:0009556; GO:0009574; GO:0051015; GO:0051017
AT1G31814	8.48476	8.96149	1.58823	5.34226	5.64243	0.00726519	0.0483879	GO:0003674; GO:0005634; GO:0009908; GO:0030154; GO:0010228
AT1G31870	42.5864	41.5811	14.1402	3.01173	2.94063	0.0242176	0.0126961	GO:0003674; GO:0005634; GO:0008150; GO:0005829
AT1G31930	54.8485	54.9588	25.0836	2.18663	2.19102	0.0280649	0.0139194	GO:0001664; GO:0003924; GO:0004871; GO:0005737; GO:0005834; GO:0007186; GO:0007188; GO:0031234; GO:0031683; GO:0046872; GO:0005634; GO:0009737; GO:0009744; GO:0009749; GO:0009750; GO:0010555; GO:2000067; GO:0009630; GO:0009652; GO:0009723; GO:0048364; GO:2000280; GO:0009617; GO:0005525
AT1G31950	3.78679	3.0715	0.200678	18.8699	15.3056	0.00724945	0.0542588	GO:0005737; GO:0016020
AT1G31970	176.778	172.142	75.0716	2.35479	2.29304	0.0268214	0.0320078	GO:0003723; GO:0004004; GO:0005524; GO:0005634; GO:0005730; GO:0005739; GO:0006364; GO:0008026; GO:0010501; GO:0005829
AT1G32090	24.4461	25.0949	11.8859	2.05673	2.11131	0.041487	0.0556108	GO:0000139; GO:0003674; GO:0006811; GO:0009507; GO:0016021; GO:0005886; GO:0009506; GO:0005794
AT1G32150	48.1605	48.8844	11.2754	4.27128	4.33548	0.00384696	0.00292278	GO:0005634; GO:0006351; GO:0006355; GO:0003700; GO:0005515; GO:0042802; GO:0043565
AT1G32172	1.42063	2.84912	0	Inf	Inf	0.0690115	0.0217131	GO:0003674; GO:0005575; GO:0008150
AT1G32230	105.574	109.597	52.3415	2.01703	2.09388	0.0132447	0.0099792	GO:0003950; GO:0005634; GO:0016032; GO:0016363; GO:0005515; GO:0006979; GO:0000303; GO:0009723; GO:0009816; GO:0009867; GO:0009873; GO:0010193; GO:0042542; GO:0009414; GO:0012501; GO:0005737; GO:0009651; GO:2000377; GO:0006809; GO:0006970; GO:0009793; GO:0010102
AT1G32240	22.4833	22.33	6.96978	3.22582	3.20383	0.0204535	0.0207956	GO:0003677; GO:0005634; GO:0006351; GO:0030154; GO:0044212; GO:0003700; GO:0006355; GO:0048440; GO:0048481; GO:0009944
AT1G32330	13.5019	15.2735	6.17227	2.1875	2.47454	0.0573169	0.0212431	GO:0003677; GO:0003700; GO:0005634; GO:0005737; GO:0006351; GO:0006355; GO:0043565; GO:0005515; GO:0009408
AT1G32370	18.2053	18.3994	6.03623	3.016	3.04817	0.0414732	0.051919	GO:0003674; GO:0046786
AT1G32415	9.29047	11.2309	4.16297	2.23169	2.69781	0.0299742	0.0364621	GO:0003674; GO:0005739; GO:0008150
AT1G32490	66.9071	73.8322	19.9766	3.34926	3.69593	0.00387697	0.0178062	GO:0000398; GO:0003676; GO:0004004; GO:0005524; GO:0005634; GO:0005681; GO:0005737; GO:0008026; GO:0009793; GO:0044822; GO:0008380; GO:0035194; GO:0016020
AT1G32520	12.8018	14.1671	5.48319	2.33473	2.58374	0.0750934	0.0481054	GO:0003674; GO:0008150; GO:0009507
AT1G32530	69.8451	72.1172	26.1201	2.67399	2.76098	0.0280787	0.0396385	GO:0005737; GO:0008270
AT1G32570	16.3413	23.529	4.16733	3.92129	5.64607	0.099756	0.0101078	GO:0003674; GO:0005634; GO:0008150
AT1G32630	40.2811	36.7861	11.888	3.38837	3.09438	0.039067	0.0335732	GO:0003674; GO:0005634; GO:0008150
AT1G32750	62.5697	68.1888	17.6886	3.53729	3.85496	0.00912423	0.00474681	GO:0001075; GO:0001129; GO:0003677; GO:0004402; GO:0005634; GO:0005669; GO:0017025; GO:0043565; GO:0045944; GO:0009294
AT1G32810	41.6553	44.6706	13.9307	2.99017	3.20663	0.0168892	0.0177915	GO:0005634; GO:0008270
AT1G32930	16.6918	20.9078	6.62154	2.52084	3.15755	0.0433976	0.0155837	GO:0005794; GO:0006486; GO:0016021; GO:0016757; GO:0016758; GO:0000139; GO:0008378; GO:0009793; GO:0005515
AT1G32940	10.0532	9.72694	1.45846	6.89303	6.66934	0.000519587	0.0614279	GO:0004252; GO:0005576; GO:0005618; GO:0006508; GO:0008152; GO:0040008; GO:0048046
AT1G33060	16.9207	16.4176	5.24485	3.22616	3.13023	0.0208051	0.0219956	GO:0003677; GO:0005634; GO:0006351; GO:0006355; GO:0007275; GO:0016021; GO:0003700
AT1G33080	5.79809	4.60378	0.662932	8.74613	6.94457	0.000675014	0.0270842	GO:0005215; GO:0005886; GO:0006855; GO:0015238; GO:0015297; GO:0016020; GO:0016021
AT1G33230	49.5865	53.8404	17.7778	2.78924	3.02852	0.00219253	0.00187178	GO:0003674; GO:0008150; GO:0016021
AT1G33240	60.0112	60.5485	20.7178	2.8966	2.92253	7.74122e-05	0.00712229	GO:0005634; GO:0003700; GO:0008361; GO:0010090; GO:0030308; GO:0032876; GO:0003677; GO:0006351; GO:0009414; GO:0043565; GO:2000038
AT1G33340	1.38967	0.891095	0	Inf	Inf	0.073898	0.0825935	GO:0005545; GO:0005794; GO:0005905; GO:0006897; GO:0030136; GO:0030276; GO:0048268
AT1G33350	3.77415	5.13728	1.04785	3.60181	4.90269	0.0841986	0.00961482	GO:0005739
AT1G33390	19.0407	20.8827	6.94597	2.74126	3.00645	0.0350115	0.0357793	GO:0004004; GO:0004386; GO:0005524; GO:0005634; GO:0005737; GO:0006396; GO:0044822
AT1G33400	23.1413	24.7117	6.84753	3.37951	3.60885	0.00180569	0.0308705	GO:0005634; GO:0008150
AT1G33410	29.162	30.9762	12.0546	2.41915	2.56965	0.00835685	0.0215396	GO:0005487; GO:0005634; GO:0005643; GO:0006406; GO:0009733; GO:0031965; GO:0005515; GO:0005635
AT1G33415	30.6251	31.1928	2.20466	13.8911	14.1486	8.54887e-07	0.0232594	GO:0003674; GO:0005575; GO:0008150
AT1G33420	71.3872	77.4907	11.1581	6.39779	6.94479	0.000178397	0.0127681	GO:0003677; GO:0005634; GO:0006351; GO:0006355; GO:0008270
AT1G33615	3.08839	3.53926	0	Inf	Inf	0.0390841	0.0936549	GO:0003674; GO:0005575; GO:0008150
AT1G33640	15.9978	13.6344	0	Inf	Inf	0.0940844	0.0825935	GO:0003674; GO:0008150
AT1G33660	34.4119	40.2546	0	Inf	Inf	0.00344791	0.0444326	NA
AT1G33700	11.2453	12.2228	5.11579	2.19815	2.38923	0.0300057	0.0497429	GO:0004348; GO:0005886; GO:0006680; GO:0016020; GO:0005773
AT1G33770	4.97333	4.15792	1.41167	3.52302	2.9454	0.0230892	0.0512375	GO:0004672; GO:0005524; GO:0005634; GO:0006468; GO:0016301
AT1G33960	1.81512	2.78353	0.190673	9.51954	14.5984	0.0223992	0.0701299	GO:0005525; GO:0009507; GO:0009617
AT1G33980	59.8577	61.9233	27.4957	2.17698	2.25211	0.0440743	0.0338231	GO:0000166; GO:0003723; GO:0005634; GO:0005737; GO:0051028; GO:0000184; GO:0005730; GO:0042742; GO:0003729
AT1G34065	51.8728	54.11	9.36677	5.53796	5.77681	1.68229e-05	0.000486214	GO:0005739; GO:0005743; GO:0006810; GO:0006839; GO:0016021; GO:0031969; GO:0055085
AT1G34150	18.4979	21.6752	6.45358	2.8663	3.35863	0.00896384	0.020281	GO:0001522; GO:0003723; GO:0005634; GO:0008033; GO:0009982
AT1G34260	14.6051	16.5842	4.20548	3.47287	3.94347	0.00338395	0.0244024	GO:0000285; GO:0005524; GO:0005634; GO:0016308; GO:0046854
AT1G34315	6.22172	5.78746	1.38744	4.48431	4.17131	0.00836996	0.0706155	GO:0003674; GO:0008150; GO:0016021
AT1G34320	37.0937	46.2153	15.8629	2.33839	2.91342	0.00901585	0.0072591	GO:0009507; GO:0005886
AT1G34340	60.0145	66.2328	17.4164	3.44586	3.8029	0.00425052	0.0186179	GO:0003824; GO:0008150; GO:0016021; GO:0016787
AT1G34360	22.5334	21.5263	4.99985	4.50683	4.30539	0.00416912	0.00973806	GO:0003743; GO:0005737; GO:0006413; GO:0009507; GO:0032790; GO:0043022
AT1G34420	5.22322	6.49274	0.263921	19.7909	24.6011	0.000672028	0.0476505	GO:0004672; GO:0005524; GO:0005886; GO:0006468; GO:0016021
AT1G34460	12.4283	13.2411	1.773	7.00975	7.4682	0.000342371	0.0310999	GO:0007049; GO:0016538; GO:0051301; GO:0051726
AT1G34750	13.7214	14.4637	6.49754	2.11179	2.22602	0.00461528	0.0035451	GO:0004722; GO:0005634; GO:0006470; GO:0046872; GO:0005886
AT1G34760	4.66235	6.27912	0.740453	6.29662	8.4801	0.0185078	0.0758794	GO:0005737; GO:0019904; GO:0045309; GO:0016597; GO:0051117
AT1G34844	20.2689	25.1797	6.56395	3.08791	3.83605	0.00612274	0.0269348	GO:0003674; GO:0005575; GO:0008150
AT1G35112	212.302	221.106	35.67	5.95182	6.19866	0.0118913	0.00493603	NA
AT1G35115	174.019	187.337	36.4642	4.77232	5.13756	0.000180423	0.00409901	NA
AT1G35220	22.201	29.2851	9.86633	2.25018	2.96818	0.0415736	0.0239748	GO:0003674; GO:0005634; GO:0008150
AT1G35340	32.3472	40.2786	13.1747	2.45525	3.05727	0.0194824	0.00709541	GO:0004176; GO:0005634; GO:0006508; GO:0009507
AT1G35350	9.48437	12.911	4.21903	2.248	3.06019	0.00159572	0.0978108	GO:0005886; GO:0006817; GO:0016021
AT1G35510	34.7027	40.0921	15.9696	2.17305	2.51053	0.0186616	0.0285554	GO:0005794; GO:0008150; GO:0016021; GO:0016757
AT1G35530	6.61303	8.20868	0.882157	7.49643	9.30523	0.000162995	0.0310367	GO:0003677; GO:0004386; GO:0005524; GO:0005634; GO:0008026; GO:0000724; GO:0007126; GO:0045128
AT1G35612	14.2947	16.2964	6.19689	2.30675	2.62977	0.0717532	0.0545992	NA
AT1G35660	8.72748	9.57299	1.9554	4.46327	4.89567	0.00209945	0.0318352	GO:0003674; GO:0005634; GO:0008150; GO:0005886
AT1G35710	27.2048	35.757	2.80939	9.68351	12.7276	0.0254881	0.0559461	GO:0004674; GO:0005524; GO:0005886; GO:0006468; GO:0007169; GO:0016021
AT1G36070	32.8892	35.2044	8.85576	3.71388	3.97531	0.00136222	0.00036772	GO:0003674; GO:0005737; GO:0005834; GO:0008150; GO:0080008
AT1G36180	18.3188	21.7764	2.32773	7.8698	9.35519	0.000274881	0.0238611	GO:0003989; GO:0004075; GO:0005524; GO:0005737; GO:0005829; GO:0006633; GO:0009507; GO:0046872; GO:2001295
AT1G36590	0.108234	0.197205	0	Inf	Inf	0.0371759	0.0993648	NA
AT1G37150	3.92587	5.1396	1.84842	2.12391	2.78054	0.0699067	0.00173575	GO:0003824; GO:0004077; GO:0005737; GO:0006464; GO:0018271
AT1G38131	7.28579	8.46679	0.493269	14.7704	17.1646	0.000557141	0.0449701	GO:0005794; GO:0008150; GO:0016021; GO:0016757
AT1G42430	61.8371	60.9116	26.3342	2.34817	2.31302	0.00238565	0.000255867	GO:0003674; GO:0005575; GO:0008150; GO:0009570; GO:0043036; GO:2000904; GO:2001070
AT1G42440	45.229	51.4387	13.8656	3.26196	3.70981	0.00113509	0.00609395	GO:0003674; GO:0005634
AT1G42470	53.8724	63.8951	18.2537	2.95131	3.50038	0.0171415	0.0422213	GO:0005319; GO:0008158; GO:0016020; GO:0016021; GO:0005886; GO:0009506; GO:0009555; GO:0090153
AT1G42540	11.3118	14.7596	5.21562	2.16883	2.82988	0.0721216	0.0279074	GO:0004970; GO:0005217; GO:0005576; GO:0016021; GO:0006874; GO:0009416; GO:0005262; GO:0006816; GO:0008066; GO:0071230; GO:0009630; GO:0045087; GO:0050832; GO:0009611; GO:0009864
AT1G42550	124.703	122.982	41.6423	2.99462	2.95329	0.00250816	0.00320549	GO:0005975; GO:0008270; GO:0009298; GO:0009507; GO:0009738; GO:0005886; GO:0009637; GO:0009902; GO:0030036; GO:0009416; GO:0010043; GO:0032025; GO:0033591; GO:0046686; GO:0005829; GO:0006970; GO:0009787; GO:0010029; GO:1902265; GO:0005622; GO:0005623; GO:0009903; GO:0030048; GO:0031022
AT1G43060	0.370448	0.527403	0.0746105	4.96509	7.06875	0.0192233	0.00184062	NA
AT1G43250	2.01218	2.47607	0.0584023	34.4538	42.3968	0.032398	0.01246	NA
AT1G43270	0.887719	0.8295	0	Inf	Inf	0.0117751	0.0352038	NA
AT1G43620	22.7723	28.4334	10.6014	2.14804	2.68204	0.00343247	0.0164886	GO:0005634; GO:0005975; GO:0016126; GO:0016757; GO:0030259; GO:0052696; GO:0009813; GO:0009845; GO:0005773; GO:0005774; GO:0009631; GO:0010214; GO:0016125; GO:0016906; GO:0030244
AT1G43675	22.9195	25.1583	1.29711	17.6697	19.3956	0.00381548	0.0849648	NA
AT1G43770	10.8019	14.3283	1.9771	5.46349	7.24714	0.00136396	0.0337493	GO:0003677; GO:0005634; GO:0006355; GO:0008270
AT1G43775	1.18725	2.08802	0.237705	4.99465	8.78408	0.0146485	0.032026	NA
AT1G43850	80.3347	81.9563	29.3955	2.73289	2.78805	0.00964516	0.00762996	GO:0005634; GO:0005654; GO:0006351; GO:0006355; GO:0030154; GO:0003712; GO:0007275; GO:0005515; GO:0060090; GO:0046982; GO:0003677; GO:0009909; GO:0001666; GO:0006974; GO:0006979; GO:0009617; GO:0009620; GO:0009624; GO:0009733; GO:0010272; GO:0046898; GO:0071217; GO:0009793; GO:0048467; GO:0048481
AT1G43980	2.52341	2.68382	0.46465	5.43078	5.77601	0.0342397	0.0224718	GO:0005739; GO:0008150
AT1G44120	7.1687	10.3766	1.31567	5.44869	7.88693	0.0135453	0.0588705	GO:0005634; GO:0005737; GO:0008150
AT1G44446	39.4688	37.1907	18.5519	2.12747	2.00468	0.0211025	0.0337775	GO:0005506; GO:0005786; GO:0009507; GO:0009535; GO:0009570; GO:0015995; GO:0016705; GO:0046872; GO:0051537; GO:0055114; GO:0010277; GO:0005515; GO:0042802; GO:0009706; GO:0042651
AT1G44740	6.54348	5.79692	2.31874	2.822	2.50003	0.0163271	0.0282735	GO:0003674; GO:0005739; GO:0008150
AT1G44780	64.8773	65.2319	18.2151	3.56174	3.58121	0.00239306	0.0270307	GO:0005634; GO:0008150
AT1G44890	5.7488	4.51041	1.98602	2.89463	2.27108	0.00627411	0.0751836	GO:0003674; GO:0005739; GO:0016021; GO:0051205; GO:0009555
AT1G44910	144.587	141.924	27.5734	5.2437	5.14713	0.00117069	0.000889467	GO:0000398; GO:0003723; GO:0005634; GO:0005685; GO:0005886; GO:0006351; GO:0006355; GO:0071004; GO:0016592; GO:0008380; GO:0070063; GO:0005829
AT1G45120	3.64808	4.16333	0.234451	15.5601	17.7578	0.00539737	0.0589705	NA
AT1G45150	27.2276	29.6909	11.293	2.41101	2.62914	0.0102359	0.0104905	GO:0003674; GO:0005634; GO:0008150
AT1G45160	26.7004	33.7629	11.6468	2.29251	2.89889	0.00698162	0.0462945	GO:0004674; GO:0005524; GO:0005634; GO:0006468; GO:0016301; GO:0046872
AT1G45180	12.3012	13.8104	3.14952	3.90573	4.38494	0.00321005	0.0283028	GO:0005634; GO:0008270
AT1G45207	22.0164	23.8401	9.72605	2.26365	2.45115	0.0289815	0.0931814	GO:0003674; GO:0005634; GO:0008150; GO:0005886
AT1G45231	26.7944	26.6012	9.93264	2.69761	2.67816	0.0327329	0.0385255	GO:0001510; GO:0005575; GO:0008168; GO:0009452
AT1G45248	76.0812	84.6069	6.65168	11.4379	12.7196	0.000653491	0.0127545	GO:0005739; GO:0018024
AT1G45545	3.91704	5.17716	0.437524	8.95274	11.8329	0.000946787	0.0020748	GO:0003674
AT1G46552	3.73394	3.69753	0.438728	8.51083	8.42784	0.0162862	0.000937714	NA
AT1G47056	27.0111	27.597	8.99304	3.00355	3.0687	0.0146219	0.0112862	GO:0005634; GO:0004842
AT1G47230	16.8744	12.6935	5.39402	3.12835	2.35325	0.0247287	0.0978015	GO:0005634; GO:0007049; GO:0016538; GO:0051301; GO:0051726; GO:0005515
AT1G47330	24.995	27.9363	11.8733	2.10514	2.35287	0.0244416	0.0155884	GO:0005886; GO:0008150; GO:0016021
AT1G47340	12.0061	12.6114	4.77023	2.51688	2.64377	0.0302925	0.0344649	GO:0003674; GO:0005634; GO:0008150
AT1G47560	14.1637	19.3349	3.60684	3.9269	5.36062	0.0160244	0.0187543	GO:0000145; GO:0005546; GO:0005886; GO:0006887; GO:0006893; GO:0017049; GO:0051601; GO:0005829; GO:0060321
AT1G47565	5.25303	5.94899	2.08018	2.52527	2.85984	0.0332454	0.0143551	NA
AT1G47570	16.0542	18.7531	6.29102	2.55192	2.98093	0.0155801	0.0301786	GO:0005634; GO:0008270
AT1G47750	24.0819	26.8018	10.2168	2.3571	2.62332	0.000399265	0.0859941	GO:0005634; GO:0005778; GO:0016559; GO:0044375; GO:0005779; GO:0007031; GO:0005515; GO:0005777; GO:0042802
AT1G47860	4.94063	4.96267	2.2921	2.1555	2.16512	0.0605293	0.0557759	NA
AT1G47950	0.421761	0.383447	0	Inf	Inf	0.049534	0.095177	NA
AT1G48060	4.07596	6.64078	0	Inf	Inf	0.00977985	0.0539232	GO:0003674; GO:0005634
AT1G48090	58.9858	68.0027	11.0611	5.33271	6.1479	0.000967579	0.0218459	GO:0009507; GO:0007165; GO:0035091; GO:0009506
AT1G48110	24.3006	24.3545	10.771	2.25612	2.26113	0.040926	0.029215	GO:0003723; GO:0005634; GO:0008150; GO:0003729
AT1G48175	30.3855	33.2843	10.7923	2.81549	3.08409	0.0504048	0.0280335	GO:0008270; GO:0009451; GO:0009507; GO:0009793; GO:0016787; GO:0019239
AT1G48260	6.49788	7.01078	1.19453	5.43971	5.86908	0.0372364	0.07417	GO:0004674; GO:0005524; GO:0005634; GO:0005737; GO:0005886; GO:0006468; GO:0016301; GO:0035556
AT1G48310	17.3314	19.2061	5.29681	3.27204	3.62598	0.005365	0.0104378	GO:0003677; GO:0004386; GO:0005524; GO:0005634
AT1G48360	32.9871	32.2603	7.81848	4.21911	4.12616	0.0117838	0.00732297	GO:0003676; GO:0004528; GO:0005634; GO:0008270; GO:0016818; GO:0000724; GO:0036297
AT1G48400	1.30265	1.52501	0.195131	6.67576	7.81531	0.0264195	0.0263223	GO:0003674; GO:0005634; GO:0008150
AT1G48430	86.901	96.27	20.5872	4.22112	4.6762	0.0026708	0.0164613	GO:0004371; GO:0005524; GO:0005737; GO:0006071; GO:0016310
AT1G48540	24.3794	28.9466	7.11415	3.42688	4.06887	0.00188882	0.0274362	GO:0005737; GO:0008150
AT1G48700	1.06609	0.553778	0	Inf	Inf	0.0188732	0.0124551	GO:0005506; GO:0005575; GO:0016705; GO:0031418; GO:0055114
AT1G48780	18.2362	16.3626	1.61434	11.2964	10.1358	0.00697269	0.016607	GO:0003674; GO:0005634; GO:0008150
AT1G48840	11.9285	16.2002	4.84569	2.46167	3.34323	0.00887735	0.00555104	GO:0003674; GO:0008150; GO:0016021
AT1G48870	2.59205	2.8919	0.121792	21.2827	23.7446	0.0420078	0.0968445	GO:0000159; GO:0004871; GO:0005634; GO:0005834; GO:0007165
AT1G48960	15.6707	14.25	4.01737	3.90075	3.54711	0.0567455	0.0762191	GO:0005575; GO:0006950; GO:0016787
AT1G48970	29.4882	29.9112	9.98465	2.95336	2.99572	0.0111718	0.0052707	GO:0003743; GO:0005525; GO:0005634; GO:0005851; GO:0006413
AT1G49010	99.7954	106.547	36.9181	2.70315	2.88604	0.00827079	0.0165155	GO:0003677; GO:0005634; GO:0006351; GO:0006355; GO:0003700; GO:0009651; GO:0009733; GO:0009739; GO:0009751; GO:0009753; GO:0046686
AT1G49040	51.0185	58.3237	14.9373	3.41551	3.90457	0.00598426	0.0105715	GO:0005634; GO:0040008; GO:0000911; GO:0009825; GO:0010052; GO:0010235; GO:0080008; GO:0005515; GO:0045824; GO:0005886; GO:0030136
AT1G49130	45.6962	48.2529	15.6705	2.91607	3.07922	0.0257184	0.0326823	GO:0005622; GO:0005634; GO:0008270; GO:0003700; GO:0006355
AT1G49180	31.2182	37.6617	3.04624	10.2481	12.3633	0.00882243	0.0266576	GO:0003676; GO:0004672; GO:0004674; GO:0005524; GO:0005776; GO:0006468; GO:0006914; GO:0015031; GO:0016301; GO:0031410
AT1G49340	29.4564	35.5623	11.0892	2.65632	3.20693	0.000477837	0.04904	GO:0005737; GO:0046854; GO:0048015; GO:0004430; GO:0048471; GO:0051015; GO:0005886; GO:0009506; GO:0005546; GO:0006468; GO:0032266; GO:0043325; GO:0070273; GO:0070300
AT1G49360	25.4057	27.3847	10.1389	2.50577	2.70095	0.0297899	0.0483913	GO:0003674; GO:0005634; GO:0008150
AT1G49405	25.5632	26.839	0	Inf	Inf	0.00403838	0.0437218	GO:0003674; GO:0005739; GO:0005886; GO:0008150; GO:0016021; GO:0016020
AT1G49520	37.8116	45.1348	4.65874	8.11626	9.68819	0.000111881	0.00489067	GO:0003677; GO:0005634; GO:0008150
AT1G49530	25.1544	31.3271	5.13274	4.90077	6.10339	0.00382556	0.0246173	GO:0004161; GO:0004337; GO:0005739; GO:0008299; GO:0016117; GO:0033384; GO:0033386; GO:0045337; GO:0046872; GO:0004311
AT1G49620	16.5322	19.5069	5.22189	3.16594	3.73561	0.0122051	0.00376832	GO:0004861; GO:0005634; GO:0005654; GO:0007050; GO:0030332; GO:0045736; GO:0001673; GO:0005515; GO:0071901
AT1G49630	10.2468	13.3503	4.89067	2.09517	2.72975	0.0189157	0.0092853	GO:0004222; GO:0005759; GO:0006508; GO:0008270; GO:0009507; GO:0009570; GO:0005739; GO:0016485
AT1G49720	56.7941	56.2397	21.8161	2.60331	2.57789	0.0109729	0.0178548	GO:0003677; GO:0003700; GO:0005634; GO:0006351; GO:0006355; GO:0009738; GO:0043565; GO:0045893; GO:0005515; GO:0009737; GO:0044212
AT1G49730	21.9586	29.1527	7.0033	3.13546	4.16271	0.00811757	0.0308484	GO:0005886; GO:0016301
AT1G49790	3.95166	2.75434	0	Inf	Inf	0.0839342	0.0772539	GO:0003674; GO:0005634; GO:0005739; GO:0008150
AT1G49850	11.023	10.1533	4.05713	2.71694	2.50258	0.0868718	0.0149176	GO:0005634; GO:0008270; GO:0016874
AT1G49870	17.7706	21.1485	5.87521	3.02468	3.59961	0.015204	0.012875	GO:0005737
AT1G49940	27.9811	32.1307	0.349127	80.1459	92.0316	0.014814	0.0361124	GO:0003674; GO:0008150; GO:0009507
AT1G49952	31.0904	43.2637	6.31733	4.92144	6.84841	0.00114206	3.9077e-05	GO:0003674; GO:0005575; GO:0008150
AT1G49960	9.07183	11.2553	1.75902	5.15732	6.3986	0.00728926	0.00347187	GO:0005215; GO:0016020; GO:0016021; GO:0022857; GO:0055085
AT1G50000	26.223	24.9832	4.65581	5.63232	5.36603	0.00142906	0.0286576	GO:0006364; GO:0008168; GO:0009507; GO:0032259
AT1G50030	76.6616	83.7977	15.9726	4.79957	5.24634	0.00286007	0.0192552	GO:0004674; GO:0005524; GO:0005886; GO:0006281; GO:0016301; GO:0044877; GO:0009793; GO:0016303; GO:0005515; GO:0010507; GO:0004672; GO:0000975; GO:0005634; GO:0005737; GO:0009303; GO:0009791; GO:0030307; GO:0040019; GO:0042802; GO:0043621; GO:0045893; GO:2000234; GO:0005844; GO:0009615; GO:0009630; GO:0009733; GO:0009745; GO:1902661; GO:1901355; GO:0050687; GO:0010116; GO:0010929; GO:1900459
AT1G50140	66.214	75.9401	12.1812	5.43574	6.23418	0.00133437	0.0285127	GO:0005524; GO:0005886; GO:0016787; GO:0016887
AT1G50180	3.48224	4.51234	0.481963	7.22513	9.36243	0.00198606	0.0259075	GO:0005524; GO:0006952; GO:0043531; GO:0009506
AT1G50240	14.0393	16.1683	3.58503	3.91608	4.50994	9.11196e-05	0.0241998	GO:0004674; GO:0005524; GO:0005737; GO:0005856; GO:0006468; GO:0000911; GO:0009524; GO:0009558
AT1G50260	17.9176	20.254	6.36484	2.81509	3.18216	0.0502743	0.0680366	GO:0005886; GO:0008150; GO:0016021
AT1G50270	11.213	11.0502	3.01746	3.71604	3.66207	0.025309	0.00162972	GO:0003674; GO:0005739; GO:0008150
AT1G50280	1.29242	1.61318	0	Inf	Inf	0.0587337	0.00635472	GO:0004871; GO:0005886; GO:0009416; GO:0016567
AT1G50300	100.093	101.038	34.6988	2.88462	2.91187	0.00423475	0.00639523	GO:0000166; GO:0003723; GO:0005634; GO:0006351; GO:0006355; GO:0008270
AT1G50360	38.3258	42.6136	13.2743	2.88722	3.21024	0.0133693	0.0143333	GO:0003774; GO:0003779; GO:0005516; GO:0005524; GO:0005737; GO:0016459; GO:0030048; GO:0005886; GO:0009506
AT1G50410	22.0284	25.7127	8.15221	2.70214	3.15408	0.0155583	0.0263054	GO:0003677; GO:0004386; GO:0005524; GO:0005634; GO:0005737; GO:0006351; GO:0006355; GO:0008270; GO:0016569; GO:0042981; GO:0048025; GO:0005515; GO:0080188
AT1G50440	22.3418	27.4071	11.1343	2.00657	2.4615	0.0537044	0.0873332	GO:0005737; GO:0008270; GO:0016021
AT1G50460	66.1543	66.9013	15.1451	4.36802	4.41735	0.0053444	0.0878803	GO:0001678; GO:0004396; GO:0005524; GO:0005536; GO:0005739; GO:0005829; GO:0006096; GO:0019158; GO:0046835; GO:0009536; GO:0006970; GO:0009409; GO:0009651; GO:0004340; GO:0008865; GO:0031307; GO:0005515; GO:0080147
AT1G50500	51.6504	53.9026	14.745	3.5029	3.65564	0.000469275	0.00923107	GO:0005215; GO:0005886; GO:0006810; GO:0010008; GO:0015031; GO:0042147; GO:0005739; GO:0006890; GO:0006970; GO:0009408; GO:0005829; GO:0000139; GO:0000938; GO:0005515; GO:0007009; GO:0010286
AT1G50510	39.4824	35.6608	15.1703	2.60262	2.3507	0.0315419	0.0359159	GO:0009507; GO:0016798; GO:0005886; GO:0005777
AT1G50520	8.59834	12.11	0.839287	10.2448	14.4289	0.000182421	0.05279	GO:0005506; GO:0009507; GO:0016020; GO:0016021; GO:0016709; GO:0019825; GO:0020037; GO:0044550; GO:0055114; GO:0005783
AT1G50660	64.0072	60.525	29.9546	2.13681	2.02056	0.0246154	0.0379053	GO:0005737
AT1G50700	17.6129	19.3332	4.75913	3.70087	4.06233	0.0176394	0.00971995	GO:0004683; GO:0005509; GO:0005516; GO:0005524; GO:0005634; GO:0005737; GO:0005886; GO:0006468; GO:0009738; GO:0009931; GO:0016301; GO:0018105; GO:0035556; GO:0046777
AT1G50730	23.5069	31.3994	7.9452	2.95863	3.952	0.0102641	0.0432906	GO:0008565; GO:0015031; GO:0016021; GO:0030904; GO:0042147
AT1G50750	7.43228	9.7274	0	Inf	Inf	0.0103369	0.0310431	GO:0005634
AT1G50810	8.0058	10.1468	1.89851	4.2169	5.34461	0.0530833	0.0147354	NA
AT1G50890	10.1901	10.3269	1.66773	6.11015	6.19219	0.0110003	0.0414653	GO:0008150; GO:0009507
AT1G50910	10.2256	13.6901	0.891906	11.4649	15.3493	0.0109568	0.0232268	GO:0003674; GO:0005575; GO:0008150
AT1G50950	10.1758	11.6441	2.97977	3.41495	3.90772	0.0164505	0.0625045	GO:0016021; GO:0045454
AT1G50970	39.3707	46.213	4.97325	7.91648	9.29231	0.00567614	0.0169388	GO:0005215; GO:0005794; GO:0006810; GO:0010008; GO:0015031
AT1G51270	6.27015	6.76555	0.631707	9.92572	10.7099	0.0241618	0.0687718	GO:0005198; GO:0005737; GO:0007165
AT1G51450	22.1597	23.6641	10.3992	2.13091	2.27558	0.0257503	0.0379718	GO:0005576; GO:0006351; GO:0042800; GO:0044212; GO:0005634; GO:0009793; GO:0016571; GO:0010228; GO:0031490; GO:0048188; GO:0060776; GO:0080182
AT1G51520	13.5816	14.9059	2.91203	4.66397	5.11872	0.00190948	0.0622494	GO:0000166; GO:0003676; GO:0005634; GO:0008150
AT1G51530	2.83948	2.42657	0	Inf	Inf	0.0604765	0.0029743	GO:0000166; GO:0003676; GO:0005575; GO:0008150
AT1G51590	35.3481	36.6932	17.2206	2.05267	2.13078	0.00209344	0.0111017	GO:0000139; GO:0004571; GO:0005509; GO:0005783; GO:0005794; GO:0005886; GO:0016021; GO:0004559; GO:0006491; GO:0048364; GO:0005768; GO:0005802
AT1G51670	6.13247	7.1492	0.85315	7.18803	8.37977	0.0756122	0.00597643	GO:0003674; GO:0005634; GO:0008150
AT1G51720	48.7656	59.2119	19.1837	2.54203	3.08657	0.00674872	0.0407962	GO:0004352; GO:0005737; GO:0006520; GO:0016491; GO:0055114
AT1G51740	18.8321	20.0744	4.8067	3.91789	4.17635	0.00719858	0.0444158	GO:0005634; GO:0015031; GO:0016021; GO:0016192
AT1G51800	2.04456	1.95503	0.833491	2.45301	2.34559	0.0548872	0.0932538	GO:0004672; GO:0005524; GO:0005886; GO:0006468; GO:0016021; GO:0016301; GO:0050832; GO:0009788; GO:0090406
AT1G51830	0.286715	0.365569	0	Inf	Inf	0.00101859	0.0736961	GO:0004672; GO:0004674; GO:0005524; GO:0005634; GO:0006468; GO:0007169; GO:0016021; GO:0016301
AT1G51860	0.657149	0.642607	0	Inf	Inf	0.0186714	0.0393382	GO:0004674; GO:0005524; GO:0005576; GO:0006468; GO:0016021; GO:0016301
AT1G51940	22.8703	25.0695	6.33765	3.60865	3.95564	0.00397715	0.0915039	GO:0004674; GO:0005524; GO:0005886; GO:0006468; GO:0016021; GO:0016301; GO:0006952; GO:0009737; GO:0009738; GO:0009789; GO:0031348; GO:0045087; GO:0050832
AT1G51965	20.3823	24.6758	6.49842	3.13651	3.7972	0.00502244	0.0652837	GO:0005739; GO:0008380; GO:0009737
AT1G52150	57.8993	62.1316	21.3544	2.71135	2.90954	0.00984718	0.0183095	GO:0003677; GO:0005634; GO:0006351; GO:0006355; GO:0008289; GO:0030154; GO:0009965; GO:0003700; GO:0009855; GO:0010014; GO:0010073; GO:0010075; GO:1905392; GO:0010087; GO:0048263; GO:0080060
AT1G52290	12.5211	19.5057	5.18703	2.41392	3.76048	0.0556825	0.0240531	GO:0004672; GO:0004674; GO:0005524; GO:0005886; GO:0006468; GO:0016021
AT1G52360	152.121	166.541	45.0223	3.3788	3.69908	0.000947798	0.0029484	GO:0000139; GO:0005198; GO:0005737; GO:0006886; GO:0016192; GO:0030117; GO:0030126; GO:0005829
AT1G52370	53.8129	54.4275	21.7666	2.47227	2.5005	0.0152001	0.0209326	GO:0003735; GO:0005840; GO:0006412; GO:0009507
AT1G52430	3.07062	3.42565	0.123764	24.8102	27.6788	0.0182728	0.0707059	GO:0005634; GO:0016579; GO:0036459; GO:0005829
AT1G52500	64.8146	67.9409	18.5695	3.49037	3.65873	0.0204907	0.0076413	GO:0003684; GO:0005634; GO:0006284; GO:0006289; GO:0008270; GO:0008534; GO:0006281; GO:0019104; GO:0006979
AT1G52540	24.8024	34.1826	11.8012	2.10169	2.89654	0.0325765	0.0133176	GO:0004672; GO:0005524; GO:0005886; GO:0006468; GO:0016301; GO:0009506
AT1G52710	42.8907	43.9845	15.5483	2.75854	2.82889	0.00456797	0.0229348	GO:0005739; GO:0046872
AT1G52820	5.94446	7.19547	1.88954	3.14599	3.80806	0.0582122	0.0583247	GO:0005737; GO:0046872; GO:0055114
AT1G53090	12.1956	13.9489	5.98621	2.03729	2.33018	0.0501928	0.0814719	GO:0004672; GO:0004871; GO:0005524; GO:0005634; GO:0005834; GO:0006468; GO:0009585; GO:0005515; GO:0080008; GO:0009637
AT1G53110	24.0631	23.3273	6.49152	3.70686	3.59351	0.0015836	0.000228923	GO:0003674; GO:0008150; GO:0016021
AT1G53165	43.3811	44.4152	11.9054	3.6438	3.73066	0.00099635	0.0433327	GO:0004672; GO:0004702; GO:0005524; GO:0005634; GO:0005737; GO:0006468; GO:0016301; GO:0006972; GO:0009611; GO:0009651
AT1G53200	12.0985	10.9311	3.94881	3.06384	2.7682	0.0126671	0.0114942	GO:0003674; GO:0005634; GO:0005739; GO:0008150
AT1G53250	50.7138	50.6632	15.7691	3.21603	3.21282	0.0166595	0.0107243	GO:0003677; GO:0009507
AT1G53260	6.97975	5.59708	0.921526	7.57412	6.0737	0.0187307	0.0273316	GO:0005634
AT1G53350	19.1099	23.3517	4.72748	4.0423	4.93956	0.00151871	0.0319897	GO:0006952
AT1G53390	11.8836	12.0549	5.4919	2.16385	2.19504	0.0192316	0.0972172	GO:0005524; GO:0016021; GO:0042626; GO:0005886
AT1G53440	74.2972	89.6777	21.3667	3.47724	4.19708	0.00457059	0.00447563	GO:0005524; GO:0005886; GO:0006468; GO:0016021; GO:0016301
AT1G53450	12.3732	13.7788	4.50779	2.74485	3.05667	0.0323444	0.0548409	GO:0003674; GO:0005739; GO:0008150
AT1G53510	35.5087	40.6963	8.84463	4.01472	4.60124	0.00275532	0.00538061	GO:0005524; GO:0005634; GO:0004707; GO:0007165; GO:0005737; GO:0043622
AT1G53590	25.2671	27.8811	12.0187	2.10232	2.31981	0.0479743	0.0205792	GO:0009507; GO:0016021; GO:0005773; GO:0005886
AT1G53680	15.2924	17.9248	7.18081	2.12962	2.49621	0.0879585	0.0218634	GO:0004364; GO:0005737; GO:0005829; GO:0006749; GO:0009636; GO:0009407; GO:0046686
AT1G53720	80.3086	75.418	26.3819	3.04407	2.8587	0.0136752	0.0192848	GO:0000166; GO:0000413; GO:0003676; GO:0003755; GO:0005634; GO:0006457; GO:0008270; GO:0003723; GO:0005829
AT1G53730	20.9121	24.3893	6.11198	3.42149	3.99041	0.00171845	0.058747	GO:0004672; GO:0004674; GO:0005524; GO:0005576; GO:0006468; GO:0007169; GO:0016021; GO:0005886
AT1G53780	81.2361	95.3035	17.6251	4.60912	5.40727	0.0070611	0.0173533	GO:0016887; GO:0016020
AT1G53790	6.16374	7.95749	1.2413	4.96557	6.41064	0.0281252	0.0350874	GO:0005634
AT1G53800	102.804	92.0185	43.4401	2.36656	2.11828	0.0168719	0.0280802	GO:0003677; GO:0005886; GO:0008150
AT1G53860	5.90743	5.71742	1.44126	4.0988	3.96696	0.0780883	0.0922682	GO:0003677; GO:0005575; GO:0008150
AT1G54170	47.824	48.3067	18.5022	2.58477	2.61086	0.0202182	0.0157478	GO:0005634; GO:0010494; GO:0010603; GO:0034063; GO:0044822
AT1G54180	22.9143	23.1994	10.2828	2.22841	2.25614	0.0581882	0.0355214	GO:0003674; GO:0005634; GO:0008150
AT1G54220	23.5605	27.1221	10.4567	2.25314	2.59375	0.0332627	0.048542	GO:0004742; GO:0005739; GO:0005759; GO:0006096; GO:0045254
AT1G54260	39.5754	40.8351	9.59928	4.12275	4.25397	0.00081618	0.000618667	GO:0000786; GO:0003677; GO:0005634; GO:0006334
AT1G54310	25.2615	22.7067	11.0463	2.28688	2.0556	0.0171239	0.0303862	GO:0003723; GO:0005737; GO:0008168; GO:0009507; GO:0005886
AT1G54355	9.19343	13.7973	1.42359	6.45794	9.69193	0.0172007	0.0856367	GO:0003674; GO:0005575; GO:0008150
AT1G54360	41.1466	49.4756	18.0025	2.2856	2.74827	0.0109908	0.000671913	GO:0005634; GO:0006352; GO:0046982; GO:0051090
AT1G54370	51.8988	62.4555	13.5277	3.83648	4.61686	0.0100811	0.0354596	GO:0005737; GO:0005886; GO:0006814; GO:0006885; GO:0010008; GO:0015385; GO:0015386; GO:0016021; GO:0032580; GO:0051453; GO:0071805; GO:0098719; GO:0005768; GO:0010351; GO:0015081; GO:0035725
AT1G54380	45.8717	50.1351	18.2502	2.51349	2.74709	0.0104003	0.0263187	GO:0000245; GO:0003674; GO:0005634; GO:0005681; GO:0000380; GO:0000387; GO:0070417
AT1G54440	43.389	48.5198	15.181	2.85811	3.19609	0.000862544	0.017731	GO:0000166; GO:0003676; GO:0005622; GO:0005634; GO:0005654; GO:0008408; GO:0000175; GO:0005730; GO:0080188; GO:0003727; GO:0006346; GO:0044030; GO:1903705; GO:1904281; GO:1990280; GO:1902466
AT1G54490	48.4627	55.818	18.5024	2.61926	3.0168	0.00949528	0.0328268	GO:0003676; GO:0005634; GO:0006397; GO:0008270; GO:0008409; GO:0009630; GO:0009723; GO:0009873; GO:0009961; GO:0009826; GO:0004534; GO:0005829; GO:0000291; GO:0031087; GO:0040029; GO:0010587; GO:0001944; GO:0051301; GO:0000932; GO:0005515; GO:0005844; GO:0006402; GO:0010286; GO:0010494; GO:0061014; GO:0070370; GO:0003729
AT1G54510	27.89	30.2863	8.06302	3.45901	3.7562	0.00585258	0.0303699	GO:0004674; GO:0005524; GO:0005886; GO:0006468; GO:0016301
AT1G54730	77.7182	88.6012	13.0386	5.96064	6.79532	0.00014701	0.0304611	GO:0005351; GO:0005886; GO:0015144; GO:0016020
AT1G54770	33.1844	34.3328	15.0038	2.21173	2.28827	0.0207941	0.0818239	GO:0003674; GO:0005634; GO:0008150
AT1G54773	59.5034	45.8502	0	Inf	Inf	0.0491077	0.0303199	NA
AT1G54926	23.661	19.3296	0.386473	61.2229	50.0153	0.0354325	0.000716554	NA
AT1G55040	26.3272	25.5814	6.50524	4.04707	3.93243	0.00906095	0.00294153	GO:0005739; GO:0008270; GO:0005634; GO:0048046; GO:0009793
AT1G55050	5.02857	4.99992	0.50331	9.99101	9.93408	0.00424914	0.00411513	GO:0003677; GO:0005575; GO:0008150
AT1G55080	62.3946	58.2541	21.437	2.91061	2.71746	0.0159089	0.00863956	GO:0005634; GO:0006351; GO:0006355; GO:0016592; GO:0005515
AT1G55110	83.9775	83.4829	41.027	2.04688	2.03483	0.0590972	0.0646455	GO:0003676; GO:0003677; GO:0005634; GO:0006351; GO:0008270; GO:0046872; GO:0003700; GO:0006355
AT1G55170	85.6455	80.0085	14.1807	6.03957	5.64205	0.00156185	0.0316698	GO:0003674; GO:0005634; GO:0009908; GO:0030154
AT1G55175	12.9738	27.0438	0	Inf	Inf	0.045116	0.0253326	GO:0003674; GO:0005739; GO:0008150
AT1G55180	23.4475	26.0487	6.09239	3.84865	4.27561	0.00333906	0.0205593	GO:0004630; GO:0005509; GO:0046470; GO:0070290; GO:0009395; GO:0005886; GO:0006970; GO:0006995; GO:0009791; GO:0016036; GO:0016049; GO:0045848; GO:0048364; GO:0051301; GO:0051365
AT1G55200	9.75826	13.478	4.06852	2.39848	3.31276	0.025004	0.0887369	GO:0004672; GO:0005524; GO:0005634; GO:0006468; GO:0016301; GO:0005886
AT1G55250	52.4455	56.5283	12.1118	4.33013	4.66722	0.000354942	0.00803048	GO:0005634; GO:0008270; GO:0016874; GO:0010162; GO:0010390; GO:0009965; GO:0010228; GO:0033523; GO:0042803; GO:0045087
AT1G55310	125.487	128.697	51.3873	2.44197	2.50446	0.0259824	0.021583	GO:0003723; GO:0005634; GO:0000398; GO:0005515; GO:0005886; GO:0035061; GO:0016607; GO:0005730; GO:0008380
AT1G55325	29.3901	34.1691	5.57152	5.27505	6.13282	0.00134373	0.0296921	GO:0001104; GO:0005634; GO:0006351; GO:0006631; GO:0007275; GO:0016592; GO:0016874; GO:0040008; GO:0040034; GO:0090213
AT1G55340	161.726	153.866	65.0247	2.48715	2.36626	0.0171033	0.0208858	GO:0003674; GO:0005634; GO:0008150
AT1G55350	62.2483	70.0916	14.7238	4.22772	4.76041	0.00104704	0.0154996	GO:0004198; GO:0005622; GO:0006508; GO:0009793; GO:0016021; GO:0005886; GO:0001708; GO:0009957; GO:0009960; GO:2000014; GO:0009934; GO:0005887; GO:0010008; GO:0001558; GO:0004197; GO:0005737; GO:0005783; GO:0005789; GO:0008234; GO:0040014; GO:0042127; GO:0097264; GO:2000024; GO:0032877; GO:0090392
AT1G55540	11.7127	12.81	3.91029	2.99535	3.27597	0.000783847	0.00968869	GO:0003674; GO:0005487; GO:0005634; GO:0006405; GO:0006606; GO:0008139; GO:0009793; GO:0017056; GO:0044613; GO:0044615; GO:0051028; GO:0005739; GO:0010070
AT1G55550	3.7548	4.36884	0.975884	3.84759	4.4768	0.0309961	0.0417944	GO:0003777; GO:0005524; GO:0008017; GO:0005739
AT1G55690	31.7989	39.0037	10.738	2.96134	3.63229	0.013935	0.0528199	GO:0000139; GO:0005215; GO:0005794; GO:0005886; GO:0006810; GO:0015031
AT1G55750	20.7558	25.8251	4.49138	4.62124	5.74992	7.41371e-05	0.027398	GO:0005634; GO:0006289
AT1G55810	32.5201	38.6299	9.53112	3.41199	4.05303	0.0188851	0.0267354	GO:0004845; GO:0004849; GO:0005524; GO:0005525; GO:0005829; GO:0006206; GO:0009058; GO:0016021; GO:0016168; GO:0016301; GO:0016310; GO:0031969; GO:0043097; GO:0044206; GO:0044211
AT1G55830	15.1162	15.3558	3.45489	4.37531	4.44466	0.0117527	0.0318269	GO:0003674; GO:0005737; GO:0008150
AT1G55865	1.51421	3.91501	0	Inf	Inf	0.0532028	0.0185744	NA
AT1G55870	7.06844	8.80409	3.1549	2.24047	2.79061	0.0288062	0.00988553	GO:0003723; GO:0004535; GO:0004540; GO:0005634; GO:0006397; GO:0006952; GO:0009451; GO:0046872; GO:0006970; GO:0009651; GO:0009737; GO:0009751; GO:0005739
AT1G55970	19.3018	23.3973	2.94118	6.5626	7.95505	0.002682	0.0163372	GO:0004402; GO:0005634
AT1G55980	29.4008	37.6226	4.29229	6.84968	8.76516	0.0304566	0.0217313	GO:0005634; GO:0016491; GO:0055114
AT1G56120	11.3382	12.1998	2.01183	5.63576	6.06404	0.00164317	0.0898231	GO:0005524; GO:0005886; GO:0006468; GO:0016021; GO:0016301
AT1G56140	18.9496	20.3553	6.06341	3.12524	3.35708	0.0257001	0.0301835	GO:0004672; GO:0005524; GO:0005886; GO:0006468; GO:0016021
AT1G56145	22.3374	24.8191	7.17722	3.11226	3.45804	0.0001024	0.039444	GO:0004672; GO:0005886; GO:0009506
AT1G56230	21.9783	24.4138	8.62399	2.54851	2.83092	0.000718956	0.0383121	GO:0003674; GO:0005634; GO:0008150; GO:0005886
AT1G56310	11.4528	13.276	2.87916	3.97783	4.61107	0.0157299	0.0641108	GO:0003676; GO:0005622; GO:0005634; GO:0008408; GO:0016740
AT1G56350	12.487	13.7091	4.88854	2.55434	2.80433	0.0390365	0.000488281	GO:0003747; GO:0006415; GO:0009507; GO:0009570
AT1G56390	1.62529	1.47904	0.277917	5.84813	5.3219	0.0403877	0.0573973	NA
AT1G56440	10.5225	9.96753	4.02231	2.61603	2.47806	0.0879734	0.0971127	GO:0005737; GO:0008150
AT1G56500	33.0822	39.4663	15.8214	2.09098	2.49449	0.0354498	0.0347709	GO:0008152; GO:0016787; GO:0045454; GO:0009570; GO:0009507; GO:0009534; GO:0010196; GO:0042651
AT1G56510	15.5655	20.5274	5.16575	3.01321	3.97374	0.0280794	0.0730378	GO:0005524; GO:0006952; GO:0007165; GO:0043531; GO:0005737; GO:0009817; GO:0002229; GO:0034644
AT1G56520	12.4274	15.8838	2.63581	4.71481	6.02616	0.00630436	0.036572	GO:0006952; GO:0007165; GO:0043531
AT1G56570	9.89706	10.7503	4.1293	2.39679	2.60342	0.0379772	0.0239753	GO:0003674; GO:0005739; GO:0009651; GO:0009737; GO:0009749; GO:0050832
AT1G56612	21.3525	26.487	3.46365	6.16475	7.64715	0.00171509	0.000733154	GO:0003674; GO:0005575; GO:0008150
AT1G56660	139.674	106.839	36.7559	3.80004	2.90671	0.0139967	0.0682924	GO:0003674; GO:0008150
AT1G56690	9.13645	11.355	3.66915	2.49007	3.09471	0.0466316	0.0285422	GO:0005739; GO:0008150; GO:0008270
AT1G56760	3.78849	3.44349	0.516893	7.32935	6.6619	0.0108817	0.0139866	GO:0005575; GO:0006412; GO:0006414; GO:0030533
AT1G56820	3.78849	3.44349	0.516893	7.32935	6.6619	0.0108817	0.0139866	GO:0005575; GO:0006412; GO:0006414; GO:0030533
AT1G56880	3.78849	3.44349	0.516893	7.32935	6.6619	0.0108817	0.0139866	GO:0005575; GO:0006412; GO:0006414; GO:0030533
AT1G56970	3.78849	3.44349	0.516893	7.32935	6.6619	0.0108817	0.0139866	GO:0005575; GO:0006412; GO:0006414; GO:0030533
AT1G57000	3.78849	3.44349	0.516893	7.32935	6.6619	0.0108817	0.0139866	GO:0005575; GO:0006412; GO:0006414; GO:0030533
AT1G57030	3.78849	3.44349	0.516893	7.32935	6.6619	0.0108817	0.0139866	GO:0005575; GO:0006412; GO:0006414; GO:0030533
AT1G57060	3.78849	3.44349	0.516893	7.32935	6.6619	0.0108817	0.0139866	GO:0005575; GO:0006412; GO:0006414; GO:0030533
AT1G57090	3.78849	3.44349	0.516893	7.32935	6.6619	0.0108817	0.0139866	GO:0005575; GO:0006412; GO:0006414; GO:0030533
AT1G57120	3.78849	3.44349	0.516893	7.32935	6.6619	0.0108817	0.0139866	GO:0005575; GO:0006412; GO:0006414; GO:0030533
AT1G57180	3.78849	3.44349	0.516893	7.32935	6.6619	0.0108817	0.0139866	GO:0005575; GO:0006412; GO:0006414; GO:0030533
AT1G57240	3.78849	3.44349	0.516893	7.32935	6.6619	0.0108817	0.0139866	GO:0005575; GO:0006412; GO:0006414; GO:0030533
AT1G57300	3.78849	3.44349	0.516893	7.32935	6.6619	0.0108817	0.0139866	GO:0005575; GO:0006412; GO:0006414; GO:0030533
AT1G57360	3.78849	3.44349	0.516893	7.32935	6.6619	0.0108817	0.0139866	GO:0005575; GO:0006412; GO:0006414; GO:0030533
AT1G57700	13.8611	15.1961	3.19774	4.33464	4.75215	0.00127451	0.0543531	GO:0004672; GO:0005524; GO:0005634; GO:0006468; GO:0016301; GO:0005886
AT1G57870	33.0639	39.6521	14.3961	2.29672	2.75436	0.0286335	0.00845644	GO:0004672; GO:0004674; GO:0005524; GO:0005634; GO:0006468; GO:0006972; GO:0009651; GO:0005829
AT1G57980	4.11404	3.50244	1.4281	2.88077	2.45251	0.0805024	0.0993367	GO:0005215; GO:0005345; GO:0006810; GO:0016021
AT1G58060	32.2996	38.1392	6.81439	4.73991	5.59687	0.000668839	0.0409024	GO:0003676; GO:0004386; GO:0005524; GO:0009507
AT1G58200	55.4268	63.0802	26.6986	2.07602	2.36268	0.0201454	0.0139655	GO:0005886; GO:0006811; GO:0016020; GO:0016021; GO:0031969; GO:0055085; GO:0005216; GO:0006970; GO:0009526; GO:0009657; GO:0010020
AT1G58220	24.191	25.7	10.4498	2.31498	2.45939	0.0330955	0.0434053	GO:0003677; GO:0003700; GO:0005886; GO:0009737; GO:0009751; GO:0009753
AT1G58230	12.9266	17.6038	5.155	2.50759	3.41489	0.00244542	0.0631687	GO:0007165; GO:0005739
AT1G58250	31.1763	37.7374	9.31943	3.3453	4.04933	0.000305575	0.0350634	GO:0005576; GO:0009825; GO:0005886; GO:0009723; GO:0016049
AT1G58350	25.2977	30.1062	7.23419	3.49696	4.16166	0.00709803	0.0501289	GO:0044255; GO:0052689
AT1G58370	8.13359	9.16856	2.07181	3.92584	4.42539	0.0228785	0.00463455	GO:0004553; GO:0005576; GO:0045493; GO:0005618; GO:0031176
AT1G58460	10.7295	14.21	2.82416	3.79918	5.03158	0.0349989	0.0092838	GO:0003674; GO:0005634; GO:0008150
AT1G58520	7.88379	7.48833	3.7134	2.12306	2.01657	0.0787387	0.0640297	GO:0005576; GO:0006811; GO:0009507; GO:0016021; GO:0016042; GO:0016298
AT1G58602	37.5525	49.8429	14.6187	2.56879	3.40952	0.00826267	0.0332724	GO:0005524; GO:0006952; GO:0043531
AT1G58807	73.172	83.5775	24.2731	3.01453	3.44321	0.00096545	0.00100749	GO:0005524; GO:0005575; GO:0006952; GO:0043531
AT1G59218	60.3414	60.1161	4.65152	12.9724	12.924	0.000170869	0.0540719	GO:0006952
AT1G59265	78.8952	77.195	6.49336	12.1501	11.8883	0.00484692	0.0202942	NA
AT1G59540	16.2769	18.9554	6.45343	2.52221	2.93726	0.0518528	0.0225954	GO:0003777; GO:0005524; GO:0005737; GO:0005871; GO:0005874; GO:0007018; GO:0008017; GO:0016887
AT1G59560	23.551	27.6015	7.30662	3.22324	3.77759	0.00258242	0.00128517	GO:0004842; GO:0005739; GO:0006996; GO:0008270; GO:0009707; GO:0016021; GO:0016567; GO:0016874; GO:0009941
AT1G59570	3.78849	3.44349	0.516893	7.32935	6.6619	0.0108817	0.0139866	GO:0005575; GO:0006412; GO:0006414; GO:0030533
AT1G59610	83.4481	89.6089	36.1911	2.30576	2.47599	0.0247456	0.012733	GO:0000266; GO:0003924; GO:0005525; GO:0005737; GO:0005874; GO:0008017; GO:0005886; GO:0005773; GO:0005829; GO:0009504; GO:0005515; GO:0030276; GO:0045334; GO:0072583; GO:0009737; GO:0009506; GO:0048766; GO:2000114
AT1G59660	15.1156	15.7744	3.91283	3.86309	4.03145	0.000354901	0.0117726	GO:0005215; GO:0005634; GO:0051028; GO:0005515; GO:0005635
AT1G59720	13.888	16.6573	4.41755	3.14382	3.7707	0.054195	0.0870555	GO:0005739; GO:0006397; GO:0008270; GO:0004519; GO:0009507; GO:0016556
AT1G59750	99.4217	119.698	36.9559	2.69028	3.23895	0.0178172	0.00577822	GO:0003677; GO:0005634; GO:0005768; GO:0006351; GO:0006355; GO:0007264; GO:0009734; GO:0015031; GO:0016192; GO:0003700; GO:0010150; GO:0045892; GO:0042802; GO:0009733
AT1G59820	32.8153	40.8588	11.0881	2.9595	3.68493	0.0159211	0.0455955	GO:0000139; GO:0000287; GO:0004012; GO:0005524; GO:0005789; GO:0015662; GO:0016021; GO:0005794; GO:0005886; GO:0005548; GO:0048194; GO:0048364; GO:0048367; GO:0005768; GO:0005802
AT1G59910	23.2874	23.8295	10.6446	2.18773	2.23865	0.0992613	0.074549	GO:0003779; GO:0005634; GO:0005886
AT1G59980	15.0423	15.9537	2.13169	7.05653	7.48408	0.00066511	0.00667878	GO:0005634; GO:0006457; GO:0016020
AT1G60200	315.604	289.225	63.8496	4.94292	4.52978	0.000360324	0.00011877	GO:0000166; GO:0003676; GO:0005886; GO:0006397
AT1G60220	50.0191	56.2665	16.6988	2.99537	3.36949	0.0115606	0.0100692	GO:0004175; GO:0005634; GO:0006508; GO:0008234; GO:0016607; GO:0016926; GO:0016929; GO:0009651; GO:0010228
AT1G60260	51.8345	54.897	13.2918	3.89973	4.13013	0.0116511	0.0349663	GO:0005576; GO:0008422; GO:1901657
AT1G60490	27.9003	31.4433	11.8677	2.35094	2.64949	0.00666082	0.0188855	GO:0005524; GO:0005794; GO:0005942; GO:0016303; GO:0046854; GO:0048015; GO:0006897; GO:0009651; GO:0072593; GO:0055046
AT1G60510	8.0313	9.51118	0	Inf	Inf	0.00959591	0.0471676	NA
AT1G60530	4.51159	6.86386	0	Inf	Inf	0.00842302	0.0424962	GO:0000266; GO:0003924; GO:0005525; GO:0005737; GO:0008017
AT1G60620	17.0621	18.8492	7.63454	2.23486	2.46894	0.0270337	0.0269055	GO:0001054; GO:0001056; GO:0003677; GO:0003899; GO:0005634; GO:0005666; GO:0005736; GO:0006351; GO:0046983
AT1G60640	235.015	219.457	48.5748	4.8382	4.51791	0.000430744	0.000584993	GO:0003674; GO:0005634; GO:0008150
AT1G60670	21.8534	24.2391	10.2399	2.13413	2.36711	0.0433911	0.00545963	GO:0005634; GO:0008150
AT1G60860	64.5999	68.0628	11.3456	5.69383	5.99905	1.30141e-05	0.0105768	GO:0005096; GO:0005737; GO:0005794; GO:0046872
AT1G60890	33.1684	35.0889	12.905	2.5702	2.71901	0.00523567	0.00942443	GO:0005524; GO:0005634; GO:0016308; GO:0005886
AT1G60900	283.605	278.536	79.845	3.55194	3.48846	0.00347951	0.00144402	GO:0000166; GO:0000243; GO:0003723; GO:0005634; GO:0006397; GO:0008187; GO:0008380; GO:0016607; GO:0030628; GO:0071004; GO:0089701; GO:0005515
AT1G60930	9.81496	11.2351	0.349278	28.1007	32.1667	0.0167867	0.0261075	GO:0000724; GO:0003677; GO:0003678; GO:0005524; GO:0005634; GO:0005694; GO:0005737; GO:0006260; GO:0009378; GO:0043140; GO:0046872; GO:0070417; GO:0006310
AT1G60989	16.0891	17.4916	3.2392	4.96699	5.39998	0.0924756	0.0477677	GO:0005576
AT1G60990	46.8092	53.258	17.8242	2.62616	2.98796	0.000375862	0.00537101	GO:0004047; GO:0005739; GO:0016740; GO:0009507; GO:0016226
AT1G61000	16.1965	15.4351	3.88576	4.16817	3.97223	0.00243821	0.0756205	GO:0000775; GO:0003674; GO:0005634; GO:0007067; GO:0005886; GO:0005774
AT1G61030	15.3821	15.9566	4.40824	3.4894	3.61971	0.00559546	0.0359823	GO:0000798; GO:0003674; GO:0005634; GO:0007064; GO:0060623; GO:0071922; GO:0000070; GO:0000212; GO:0009793; GO:0010789; GO:0045132
AT1G61100	97.49	99.0786	22.6061	4.31254	4.38282	0.00025644	0.0566613	GO:0005886; GO:0006952
AT1G61140	15.6712	19.4487	5.6136	2.79165	3.46458	0.00212693	0.0338386	GO:0003677; GO:0004386; GO:0005524; GO:0005634; GO:0005737; GO:0008270; GO:0042981; GO:0048025; GO:0009553
AT1G61210	26.8903	30.133	6.73552	3.99232	4.47375	0.00255751	0.0300365	GO:0000166; GO:0005737; GO:0005834; GO:0005874; GO:0008017; GO:0008352; GO:0051013; GO:0080008; GO:0009651; GO:0009737
AT1G61215	5.791	7.79353	2.81269	2.05888	2.77084	0.0930244	0.05998	GO:0003677; GO:0005634; GO:0008150
AT1G61240	33.7307	39.9151	13.4367	2.51034	2.9706	0.00965972	0.0143623	GO:0005739; GO:0008150; GO:0016757
AT1G61260	34.8354	36.6382	16.9233	2.05843	2.16495	0.0161933	0.0412686	GO:0003674; GO:0008150; GO:0009507; GO:0016021
AT1G61275	629.141	638.092	159.393	3.94711	4.00327	0.0366583	0.043265	GO:0003674; GO:0000398; GO:0005689
AT1G61310	18.352	18.3519	8.86929	2.06917	2.06915	0.0737332	0.0860088	GO:0005886; GO:0006952
AT1G61370	3.32399	6.19076	0.897553	3.70339	6.89737	0.0810889	0.0537364	GO:0005524; GO:0005886; GO:0016021; GO:0016301; GO:0030246; GO:0048544
AT1G61380	11.0979	12.501	4.20868	2.63691	2.97028	0.0253387	0.0721483	GO:0004674; GO:0005524; GO:0005886; GO:0009506; GO:0016021; GO:0016301; GO:0030246; GO:0048544; GO:0004672; GO:0031625; GO:0046777; GO:0032497; GO:0045087; GO:0052033
AT1G61400	2.83104	3.24626	0	Inf	Inf	0.0218185	0.00453937	GO:0005886; GO:0016301; GO:0030246
AT1G61410	7.18894	6.18867	0.92847	7.74278	6.66545	0.0308275	0.0157712	GO:0003677; GO:0005634; GO:0006310
AT1G61420	3.90715	6.89184	0.851416	4.58901	8.09457	0.0979715	0.0487925	GO:0005524; GO:0005886; GO:0016021; GO:0016301; GO:0030246; GO:0048544
AT1G61430	8.91543	10.9694	1.47378	6.04937	7.44305	0.020258	0.0594471	GO:0005524; GO:0005886; GO:0016021; GO:0016301; GO:0030246; GO:0048544
AT1G61450	24.6125	24.0229	10.5176	2.34012	2.28406	0.0944411	0.0968751	GO:0003674; GO:0005634; GO:0008150
AT1G61490	9.47815	9.03226	2.27171	4.17225	3.97597	0.00282388	0.065087	GO:0005524; GO:0005886; GO:0016021; GO:0016301; GO:0030246; GO:0048544
AT1G61500	4.65147	5.30033	1.58032	2.94336	3.35395	0.0188376	0.0569087	GO:0005524; GO:0005886; GO:0016021; GO:0016301; GO:0030246; GO:0048544
AT1G61600	8.86904	10.8108	4.28849	2.0681	2.52089	0.00122872	0.00607686	GO:0003674; GO:0005739; GO:0008150; GO:0016020
AT1G61610	1.17872	1.43668	0.345374	3.41287	4.15979	0.0365949	0.0279009	GO:0005524; GO:0005886; GO:0016021; GO:0016301; GO:0030246; GO:0048544
AT1G61660	50.0004	53.4448	15.1973	3.29007	3.51672	0.00412415	0.00143821	GO:0001228; GO:0003677; GO:0003700; GO:0005634; GO:0006366; GO:0046983; GO:0005515; GO:0001046; GO:0042631; GO:0043565; GO:0045893; GO:0071215; GO:0071472; GO:2000214; GO:2000377
AT1G61690	25.5266	29.7215	11.8752	2.14958	2.50283	0.0153213	0.0213694	GO:0005634; GO:0046872; GO:0007165; GO:0035091; GO:0009506
AT1G61850	48.6215	49.5672	12.5477	3.87493	3.9503	0.00158202	0.020722	GO:0005634; GO:0006629; GO:0016042; GO:0009507; GO:0004620; GO:0009620; GO:0009695; GO:0047372; GO:0047714; GO:0050832
AT1G61970	8.02353	10.5887	1.87113	4.28807	5.65897	0.0123168	0.0339459	GO:0003690; GO:0006355
AT1G62130	24.4163	29.9322	3.93832	6.19966	7.60023	8.45035e-05	0.00412228	GO:0005524; GO:0005886; GO:0016887
AT1G62250	15.178	22.924	6.8654	2.2108	3.33906	0.0266685	0.00207265	GO:0005739
AT1G62310	57.8686	63.2026	8.98658	6.43944	7.033	0.00368666	0.0296346	GO:0003700; GO:0005634; GO:0008270
AT1G62630	10.1154	11.4104	4.49248	2.25162	2.53989	0.044322	0.0276868	GO:0005524; GO:0005634; GO:0006952; GO:0043531
AT1G62860	12.9033	14.7485	4.29096	3.00709	3.43711	0.00392191	0.0571893	NA
AT1G62870	13.3211	14.1751	5.71194	2.33215	2.48166	0.0417731	0.0958276	GO:0003676; GO:0009507
AT1G62914	12.3441	13.7859	1.8035	6.84452	7.64397	0.0147618	0.017602	GO:0005739
AT1G62915	10.1049	8.34048	1.35025	7.4837	6.17699	0.0105554	0.0919153	NA
AT1G62920	7.84714	10.9901	1.25315	6.26196	8.77003	0.0175147	0.00813921	GO:0003674; GO:0005739
AT1G62950	4.15564	4.59267	1.42681	2.91253	3.21883	0.0121756	0.0165961	GO:0004672; GO:0004674; GO:0005524; GO:0005886; GO:0006468; GO:0007169; GO:0016021; GO:0016301; GO:0016020
AT1G62970	13.9044	15.0331	6.83722	2.03364	2.19871	0.0986026	0.060316	GO:0005634; GO:0006457
AT1G63020	4.43763	5.78879	1.41589	3.13416	4.08844	0.00362858	0.0396868	GO:0001056; GO:0003677; GO:0003899; GO:0005634; GO:0005666; GO:0006351; GO:0006355; GO:0046872; GO:0030422; GO:0031047; GO:0000418; GO:0005515; GO:0010495; GO:0005654
AT1G63100	100.91	108.771	19.6	5.1485	5.54956	0.00166193	0.000316102	GO:0003700; GO:0005634; GO:0006351; GO:0006355
AT1G63240	35.2713	37.2622	13.664	2.58133	2.72704	0.00139457	0.0159985	GO:0003674; GO:0005634; GO:0008150
AT1G63250	15.2628	14.7586	2.59726	5.87648	5.68237	0.0170067	0.0107573	GO:0003723; GO:0005524; GO:0005739; GO:0008026
AT1G63300	20.5225	23.3726	9.73505	2.10811	2.40087	0.0185255	0.0202286	GO:0003674; GO:0008150
AT1G63350	0.908221	1.35842	0	Inf	Inf	0.00598101	0.0289177	GO:0005524; GO:0005575; GO:0006952; GO:0043531
AT1G63390	25.9075	26.0756	2.98558	8.67754	8.73386	0.0110031	0.0323066	GO:0004497; GO:0005575
AT1G63420	46.6021	46.9178	16.1776	2.88066	2.90017	0.0049129	0.0159255	GO:0009507; GO:0016021; GO:0005768; GO:0005794; GO:0005802
AT1G63430	34.1344	38.322	13.4395	2.53985	2.85144	0.00758265	0.0175083	GO:0004672; GO:0004674; GO:0005524; GO:0005886; GO:0006468; GO:0007169; GO:0016021
AT1G63490	20.6299	21.3497	3.61725	5.70321	5.90219	0.00343538	0.0353811	GO:0005634; GO:0008270; GO:0016706; GO:0055114; GO:0003700
AT1G63530	1.17531	0.82574	0.178376	6.58892	4.62921	0.0388999	0.083655	GO:0003674; GO:0005634; GO:0009860
AT1G63650	30.0893	25.1062	10.0424	2.99622	2.50001	0.00648554	0.00157755	GO:0003677; GO:0005634; GO:0006351; GO:0007275; GO:0046983; GO:0003700; GO:0006355; GO:0005515; GO:0009957; GO:0009867; GO:0010026
AT1G63700	23.0033	28.0343	9.43389	2.43837	2.97166	0.00719479	0.0193757	GO:0004702; GO:0004709; GO:0005524; GO:0005737; GO:0009793; GO:0016301; GO:0040008; GO:0010098; GO:0010103; GO:0005515; GO:0010229
AT1G63720	3.85565	4.66709	1.60252	2.40599	2.91235	0.0570696	0.0755765	GO:0005634
AT1G63730	14.9637	17.1999	2.14398	6.97942	8.02242	0.000957234	0.0469147	GO:0006952; GO:0007165; GO:0043531
AT1G63740	5.63023	7.79455	2.50098	2.25121	3.1166	0.0748807	0.056109	GO:0005737; GO:0006952; GO:0007165; GO:0043531
AT1G63810	24.4818	28.3361	8.43784	2.90144	3.35822	0.0179126	0.0434191	GO:0003674; GO:0005634; GO:0005829
AT1G63850	19.6009	24.4115	9.45959	2.07206	2.58061	0.029133	0.0441106	GO:0005634; GO:0016567
AT1G63880	25.3781	29.8651	11.3978	2.22659	2.62026	0.0380198	0.0326867	GO:0005524; GO:0005634; GO:0006952; GO:0007165; GO:0043531; GO:0050832
AT1G63990	1.79873	1.85718	0	Inf	Inf	0.0120615	0.0328669	GO:0000228; GO:0000706; GO:0000737; GO:0003677; GO:0003918; GO:0005524; GO:0005634; GO:0005694; GO:0006259; GO:0006265; GO:0016889; GO:0046872; GO:0007126; GO:0009553; GO:0009555; GO:0048316; GO:0048437; GO:0042138; GO:0051026
AT1G64050	28.3439	30.9475	10.3122	2.74859	3.00106	0.0186906	0.0128859	GO:0005634; GO:0008150
AT1G64140	28.5526	38.1087	2.38516	11.9709	15.9774	0.00291289	0.0309839	GO:0003674; GO:0005576; GO:0008150
AT1G64150	44.8012	47.7266	17.2051	2.60395	2.77398	0.00289136	0.0287129	GO:0009507; GO:0016021; GO:0031969; GO:0032472; GO:0005384; GO:0006828; GO:0009535; GO:0010270; GO:0015095; GO:0006816
AT1G64270	24.097	27.1008	8.93198	2.69783	3.03413	0.000630096	0.0606527	NA
AT1G64300	11.2642	10.8404	3.87124	2.90972	2.80024	0.0195445	0.00797581	GO:0005524; GO:0006468; GO:0016301; GO:0004712
AT1G64310	2.88931	3.36806	0.455987	6.3364	7.38631	0.0208061	0.0458778	GO:0005739; GO:1900864; GO:1900865
AT1G64320	22.3456	27.1181	2.69185	8.30118	10.0741	0.0319856	0.0177166	GO:0003674; GO:0046686
AT1G64330	124.413	105.279	39.7011	3.13375	2.6518	0.00447249	0.038488	GO:0003779; GO:0008150; GO:0005773; GO:0005774
AT1G64340	2.67085	2.33802	0.277458	9.62613	8.42655	0.00352109	0.0447279	GO:0003674; GO:0005634; GO:0008150
AT1G64430	64.7206	78.6597	18.3635	3.52442	4.28349	0.00162574	0.0105781	GO:0003674; GO:0008150; GO:0009507
AT1G64530	7.32526	8.11158	3.35341	2.18442	2.4189	0.00596965	0.00132642	GO:0003677; GO:0005634; GO:0006351; GO:0006355; GO:0003700
AT1G64561	21.6453	17.7903	0	Inf	Inf	0.00587342	0.0457262	GO:0003674; GO:0008150
AT1G64570	33.9241	36.9891	10.5535	3.21448	3.5049	0.0162965	0.011075	GO:0003677; GO:0005634; GO:0008150
AT1G64600	70.0793	76.4477	18.3108	3.82721	4.175	0.0154419	0.0051108	GO:0005739; GO:0006412; GO:0008168; GO:0032259
AT1G64790	67.9232	74.9905	18.9457	3.58516	3.95819	0.00144199	0.0217397	GO:0005634; GO:0006417; GO:0009507; GO:0019887; GO:0019901; GO:0033554; GO:0033674; GO:0043022; GO:0016020; GO:0005829; GO:0009682; GO:0042742; GO:0045087
AT1G64960	10.5655	13.1092	3.41839	3.09077	3.83489	0.0806262	0.0316052	GO:0005634; GO:0005739
AT1G65010	79.7243	87.2942	39.2913	2.02906	2.22172	0.027248	0.022371	GO:0005634; GO:0009507; GO:0009908; GO:0005875
AT1G65070	31.1985	37.592	14.2092	2.19566	2.64561	0.0153011	0.0414656	GO:0003684; GO:0004519; GO:0005524; GO:0005634; GO:0006298; GO:0016887; GO:0030983; GO:0045910
AT1G65110	1.81957	2.60725	0.0855525	21.2684	30.4755	0.0968311	0.00977026	GO:0005634; GO:0016579; GO:0036459; GO:0046872
AT1G65120	2.88309	4.01942	0.541103	5.32816	7.42819	0.0347132	0.0384351	GO:0005634; GO:0016787; GO:0046872
AT1G65240	4.8462	6.10105	1.63389	2.96606	3.73407	0.0824586	0.0614539	GO:0005886; GO:0006508; GO:0031225; GO:0046658
AT1G65280	93.4974	90.7504	32.9673	2.83607	2.75274	0.00866815	0.00998565	GO:0005634; GO:0006457
AT1G65430	34.5563	38.1438	16.3515	2.11334	2.33274	0.0418055	0.0631766	GO:0000151; GO:0000209; GO:0005634; GO:0005737; GO:0008270; GO:0016874; GO:0031624; GO:0032436; GO:0042787; GO:0061630; GO:0004842
AT1G65440	172.408	179.263	62.9629	2.73825	2.84712	0.0118373	0.00609134	GO:0000991; GO:0003677; GO:0003700; GO:0003746; GO:0005634; GO:0006139; GO:0006333; GO:0006342; GO:0006352; GO:0006357; GO:0006368; GO:0006414; GO:0008023; GO:0031491; GO:0032784; GO:0032968; GO:0034728; GO:0035327; GO:0042393; GO:0042789; GO:0050684; GO:0070827; GO:0005829; GO:0009506
AT1G65470	24.8057	26.2567	6.18933	4.00782	4.24225	0.000644114	0.00596069	GO:0005634; GO:0006260; GO:0006351; GO:0006355; GO:0016569; GO:0006334; GO:0009934; GO:0033186; GO:0042393; GO:0031507; GO:0006310; GO:0006325; GO:0008283; GO:0010026; GO:0048366; GO:0000724; GO:0009555; GO:0045787
AT1G65540	76.248	89.9455	28.0019	2.72296	3.21212	0.00672461	0.00431752	GO:0005509; GO:0005739; GO:0005743; GO:0006875; GO:0016021; GO:0043022
AT1G65800	15.66	17.6926	5.1796	3.0234	3.41583	7.56903e-05	0.0351549	GO:0004674; GO:0005524; GO:0005886; GO:0006952; GO:0009506; GO:0016021; GO:0016301; GO:0030246; GO:0048544; GO:0004672; GO:0005829; GO:0006468; GO:0031625; GO:0034613; GO:0046777; GO:0004675
AT1G65830	3.78849	3.44349	0.516893	7.32935	6.6619	0.0108817	0.0139866	GO:0005575; GO:0006412; GO:0006414; GO:0030533
AT1G65875	18.992	21.9513	7.98642	2.37803	2.74858	0.0838905	0.041599	NA
AT1G65920	23.2323	25.2396	7.74527	2.99955	3.25872	0.0190654	0.0333313	GO:0005794; GO:0046872; GO:0005773; GO:0005886
AT1G65950	22.1464	24.9291	4.06593	5.44682	6.13122	0.000330524	0.0317003	GO:0005576; GO:0016301; GO:0016310
AT1G66080	9.69044	11.5408	4.20358	2.30528	2.74547	0.0206452	0.00862956	GO:0003674; GO:0005737; GO:0008150; GO:0005829
AT1G66140	2.61654	3.3005	0.6094	4.29363	5.41598	0.0618557	0.0350289	GO:0003676; GO:0005634; GO:0008270; GO:0046872; GO:0003700; GO:0006355; GO:0044212; GO:0019760; GO:0043565
AT1G66190	10.4191	11.8709	2.47765	4.20522	4.79118	0.00871566	0.0106431	GO:0003674; GO:0005634; GO:0008150
AT1G66500	78.2516	71.7954	17.7927	4.39795	4.0351	4.61918e-05	0.0401988	GO:0005634; GO:0046872
AT1G66510	25.667	27.6605	3.91012	6.56426	7.07408	0.00194019	0.00147366	GO:0003674; GO:0009507
AT1G66530	31.4571	36.7151	13.0326	2.41373	2.81718	0.0196613	0.0242931	GO:0004814; GO:0005524; GO:0005737; GO:0005829; GO:0006420
AT1G66650	4.86514	4.1187	1.32933	3.65985	3.09834	0.0622917	0.0478205	GO:0005634; GO:0006511; GO:0007275; GO:0008270; GO:0016874
AT1G66660	31.9649	29.6901	8.2136	3.8917	3.61475	0.00382836	0.018482	GO:0005634; GO:0005737; GO:0006511; GO:0007275
AT1G66730	28.0882	33.8526	5.08425	5.52455	6.65832	0.00828375	0.0278198	GO:0003677; GO:0003910; GO:0005524; GO:0005634; GO:0005737; GO:0006260; GO:0006266; GO:0006273; GO:0006281; GO:0006310; GO:0046872; GO:0051103; GO:0071897; GO:0010225; GO:0006979; GO:0009409; GO:0009845; GO:0048316; GO:2000685; GO:0002237; GO:0006303; GO:0015074; GO:1904975
AT1G66840	44.4558	41.2521	7.0087	6.34295	5.88584	0.00128452	0.00424627	GO:0009637; GO:0009903; GO:0005515; GO:0005623; GO:0005829; GO:0009904
AT1G66880	10.6218	13.9394	3.87395	2.74184	3.59823	0.00570535	0.0698935	GO:0004674; GO:0005524; GO:0005886; GO:0006468; GO:0016021
AT1G66910	14.567	16.3664	5.4061	2.69455	3.02739	0.0109117	0.00821993	GO:0004674; GO:0005524; GO:0005886; GO:0006468; GO:0016021; GO:0016301
AT1G66960	13.5306	15.5669	5.25641	2.57412	2.9615	0.0888478	0.028633	GO:0005634; GO:0016866; GO:0019745; GO:0042299
AT1G67120	45.6715	52.181	6.17762	7.39305	8.44678	0.000317211	0.00412874	GO:0000027; GO:0005524; GO:0005634; GO:0006364; GO:0016887; GO:0030687; GO:0009941; GO:0009506; GO:0009553
AT1G67140	47.0924	57.9213	8.90773	5.28669	6.50236	0.000365555	0.0291562	GO:0005634; GO:0005829; GO:0005975; GO:0005982; GO:0005991
AT1G67210	10.6882	12.9917	3.06042	3.49239	4.24506	0.0472677	0.0278746	GO:0003676; GO:0005634; GO:0008150; GO:0008270
AT1G67230	187.053	187.064	45.9915	4.06713	4.06736	0.00610328	0.00746842	GO:0005634; GO:0031965; GO:0005654; GO:0006997; GO:0034399; GO:0005829; GO:0000789; GO:0005652; GO:0097298; GO:0005515; GO:0005635
AT1G67300	97.3491	102.774	25.0553	3.88538	4.10189	0.00263855	0.00399478	GO:0005351; GO:0008643; GO:0015144; GO:0016020; GO:0016021; GO:0022891; GO:0031969; GO:0055085
AT1G67310	39.8991	45.6548	16.6738	2.39292	2.73811	0.0417262	0.0150507	GO:0005516; GO:0005634; GO:0006355; GO:0005829
AT1G67420	10.1764	10.7615	2.0707	4.91449	5.19704	0.012207	0.0275791	GO:0016021
AT1G67460	2.17307	3.31392	0.238233	9.12161	13.9104	0.0867434	0.0492513	GO:0003924; GO:0005525; GO:0009507
AT1G67490	22.1629	26.7759	7.50059	2.95482	3.56984	0.00710469	0.0305532	GO:0004573; GO:0005789; GO:0006487; GO:0009311; GO:0016021; GO:0004558; GO:0005783; GO:0009913; GO:0010053
AT1G67500	10.9666	13.8684	2.29462	4.77926	6.04386	0.00370847	0.00447521	GO:0000166; GO:0003677; GO:0003887; GO:0005634; GO:0006260; GO:0008408; GO:0016035; GO:0019985; GO:0042276; GO:0046872; GO:0051539; GO:0006281; GO:0009411; GO:0010224; GO:0006974; GO:0071494
AT1G67550	22.7386	27.7964	7.73533	2.93958	3.59343	0.00592938	0.0221305	GO:0005737; GO:0009039; GO:0016151; GO:0043419; GO:0006807
AT1G67626	18.4043	23.9667	2.184	8.42689	10.9738	0.000992583	0.0533983	NA
AT1G67650	1.33035	1.38924	0.162569	8.18328	8.54552	0.00617722	0.0585751	GO:0005737; GO:0006614; GO:0008312; GO:0005829; GO:0009506
AT1G67690	13.9475	18.3573	3.06217	4.55478	5.99485	0.0116242	0.00116178	GO:0004222; GO:0005737; GO:0005739; GO:0006508; GO:0046872
AT1G67720	23.8537	24.3364	9.81983	2.42913	2.4783	0.00882445	0.0615071	GO:0004672; GO:0004674; GO:0005524; GO:0005886; GO:0006468; GO:0009535; GO:0016021; GO:0016301
AT1G67800	12.239	10.3264	3.95256	3.09647	2.61259	0.00935348	0.0366252	GO:0005886; GO:0008270
AT1G67850	38.653	39.0605	13.5369	2.85538	2.88549	0.00184394	0.00912049	GO:0008150; GO:0009507; GO:0016021; GO:0016757
AT1G67890	25.5967	27.732	7.61834	3.35988	3.64017	0.00192821	0.0249386	GO:0004672; GO:0005524; GO:0005634; GO:0005737; GO:0006355; GO:0006468; GO:0016301; GO:0004712; GO:0009749; GO:0009789; GO:0010231
AT1G67970	57.1237	49.1446	18.6476	3.06333	2.63544	0.00577203	0.0220977	GO:0003677; GO:0003700; GO:0005634; GO:0005737; GO:0006351; GO:0006355; GO:0043565
AT1G68060	102.416	97.0075	41.5313	2.46601	2.33577	0.00437472	0.0061578	GO:0005737; GO:0005819; GO:0009524; GO:0071555; GO:0007010; GO:0008017; GO:0010005; GO:0009832; GO:0010051
AT1G68080	10.5209	10.7126	3.0093	3.49613	3.55983	0.0215661	0.072388	GO:0005506; GO:0005634; GO:0016705; GO:0031418; GO:0055114
AT1G68130	29.2425	32.0154	11.1873	2.61389	2.86176	0.0264962	0.0154113	GO:0003676; GO:0005634; GO:0006351; GO:0008270; GO:0046872; GO:0003700; GO:0006355; GO:0043621; GO:0044212; GO:0046982; GO:2000904; GO:0009630; GO:0009965; GO:0010601; GO:0048444; GO:2000012
AT1G68170	10.0077	10.144	2.3646	4.23232	4.28995	0.0103969	0.0573337	GO:0005886; GO:0006810; GO:0016021; GO:0022857
AT1G68190	17.3788	19.8546	5.72185	3.03728	3.46995	0.0911622	0.0578718	GO:0005634; GO:0008270; GO:0003700; GO:0006355
AT1G68410	29.7553	31.2973	11.9043	2.49954	2.62907	0.0205783	0.00869242	GO:0004722; GO:0005575; GO:0006470; GO:0046872
AT1G68520	238.636	224.034	86.8005	2.74925	2.58103	0.00959368	0.00824278	GO:0005634; GO:0008270; GO:0003700; GO:0006355
AT1G68568	24.3669	14.3469	0	Inf	Inf	0.0748154	0.0729915	GO:0003674; GO:0005575; GO:0008150
AT1G68580	35.8139	40.3248	15.4196	2.32263	2.61517	0.00924351	0.0241666	GO:0003677; GO:0003682; GO:0005634; GO:0008150; GO:0009506
AT1G68640	5.64599	5.64663	1.73285	3.25822	3.25859	0.0853475	0.0615115	GO:0003677; GO:0003700; GO:0005634; GO:0006351; GO:0006355; GO:0043565; GO:0005515; GO:0009909
AT1G68670	25.5504	30.646	11.9596	2.13639	2.56245	0.0341346	0.0220809	GO:0003677; GO:0005634; GO:0006351; GO:0003700; GO:0006355; GO:0009737; GO:0055062
AT1G68700	10.7343	13.628	2.01193	5.33532	6.77363	0.0590904	0.0552084	GO:0003674; GO:0005634; GO:0008150
AT1G68710	27.7657	32.1537	10.8786	2.55233	2.9557	0.0182061	0.0241709	GO:0000287; GO:0005524; GO:0015662; GO:0016021
AT1G68720	32.5042	33.008	12.546	2.59079	2.63095	0.000831663	0.00143935	GO:0005634; GO:0008270; GO:0016787; GO:0005886; GO:0002100; GO:0008251; GO:0009507
AT1G68750	3.26239	3.63656	1.45712	2.23892	2.49571	0.00531338	0.0302505	GO:0005737; GO:0005829; GO:0006099; GO:0008964; GO:0015977; GO:0015979
AT1G68790	108.15	105.044	26.9125	4.01857	3.90316	0.00121465	0.00210055	GO:0005634; GO:0005652; GO:0031965; GO:0005730; GO:0009506; GO:0005654; GO:0005737; GO:0006997
AT1G68820	67.242	66.0002	24.4705	2.74788	2.69714	0.00942522	0.0652569	GO:0005634; GO:0008270; GO:0016021
AT1G68862	49.6851	42.7848	5.5774	8.90829	7.6711	0.00283324	0.0203815	GO:0003674; GO:0005575; GO:0008150
AT1G68890	61.8391	73.3115	14.6813	4.2121	4.99353	0.000227754	0.0155109	GO:0005739; GO:0009063; GO:0009234; GO:0016021; GO:0030976; GO:0031969; GO:0046872; GO:0070204; GO:0070205; GO:0042372; GO:0042550
AT1G68910	19.6861	19.4441	9.6217	2.04601	2.02085	0.0334451	0.0827629	GO:0003674; GO:0005634; GO:0008150; GO:0016021
AT1G68930	5.11086	6.59755	2.40364	2.1263	2.74482	0.0232581	0.0958132	GO:0005739; GO:0008150; GO:0008270
AT1G68990	35.285	38.884	13.0314	2.70769	2.98387	0.0172143	0.0152595	GO:0003677; GO:0003899; GO:0005739; GO:0006351; GO:0009793; GO:0009860; GO:0048481
AT1G69020	8.94556	9.35176	2.76314	3.23746	3.38447	0.00287791	0.0677758	GO:0005737; GO:0006508; GO:0008236; GO:0070008; GO:0009507
AT1G69060	35.9704	35.8904	10.5282	3.41657	3.40897	0.00383004	0.00398024	GO:0005737; GO:0008150; GO:0005774
AT1G69070	101.698	98.9609	26.1802	3.88452	3.77998	0.0070492	0.00313681	GO:0003674; GO:0005634; GO:0005829
AT1G69160	12.2489	10.7141	4.46763	2.74169	2.39817	0.00850149	0.0168593	GO:0003674; GO:0005739; GO:0009734
AT1G69170	8.51654	11.5246	3.27176	2.60305	3.52245	0.0317461	0.0679028	GO:0003677; GO:0005634; GO:0006351; GO:0046872; GO:0003700; GO:0006355; GO:0010468; GO:0042742
AT1G69220	74.3217	80.7798	23.8161	3.12064	3.39181	0.00683025	0.00885595	GO:0004672; GO:0004702; GO:0005524; GO:0005737; GO:0006468; GO:0016301; GO:0005739; GO:0000775; GO:0005634; GO:0005694; GO:0001558; GO:0005515; GO:0005769; GO:0005802; GO:0005886; GO:0042127
AT1G69310	9.86633	9.35671	2.5108	3.92956	3.72659	0.0890161	0.00126875	GO:0003700; GO:0005634; GO:0006351; GO:0006355; GO:0006970; GO:0009414; GO:0009651; GO:0044212; GO:0043565
AT1G69340	36.5746	45.104	16.7373	2.18521	2.69481	0.00478007	0.0320489	GO:0003674; GO:0005634; GO:0008150
AT1G69523	13.2498	17.8295	5.52033	2.40018	3.2298	0.0374912	0.071318	GO:0008168
AT1G69526	6.66028	7.3568	2.32794	2.86102	3.16022	0.0475599	0.0912681	GO:0005739; GO:0008168; GO:0032259
AT1G69543	29.0536	41.4857	6.80889	4.267	6.09287	0.0294867	0.0628313	NA
AT1G69550	10.4644	13.6282	3.06124	3.41835	4.45185	0.000403247	0.055004	GO:0006952; GO:0007165; GO:0016021; GO:0043531
AT1G69580	35.9281	37.2665	16.8013	2.13842	2.21808	0.0135993	0.0567026	GO:0003677; GO:0005634; GO:0006351; GO:0006355; GO:0003700
AT1G69780	44.4943	40.7374	19.7733	2.25022	2.06022	0.00595379	0.012178	GO:0003677; GO:0003700; GO:0005634; GO:0006351; GO:0006355; GO:0043565; GO:0009744; GO:0009965; GO:0048826; GO:0080022
AT1G69980	24.5523	26.864	10.6698	2.30111	2.51776	0.0489107	0.0500257	GO:0009507; GO:0016021
AT1G70060	26.8923	32.058	9.20521	2.92142	3.48259	0.00365163	0.0117175	GO:0000118; GO:0000122; GO:0000785; GO:0001106; GO:0004407; GO:0005634; GO:0006351; GO:0006355; GO:0016575
AT1G70100	65.0129	62.936	19.7044	3.29942	3.19402	0.00403538	0.00365499	GO:0003674; GO:0005634; GO:0008150
AT1G70185	2191.83	1560.57	266.755	8.21663	5.8502	0.0209777	0.0126199	GO:0003674; GO:0005575; GO:0008150
AT1G70250	12.133	14.8217	1.96535	6.17348	7.54149	0.00161054	0.0033384	GO:0004672; GO:0004675; GO:0005524; GO:0005886; GO:0006468
AT1G70320	44.2128	51.8056	21.3214	2.07363	2.42974	0.0400885	0.0123518	GO:0004842; GO:0005634; GO:0042787; GO:0000151; GO:0016567; GO:0006511; GO:0005739; GO:0005829
AT1G70430	9.57028	11.9092	0.566106	16.9055	21.0371	0.0245337	0.0245495	GO:0005524; GO:0005886; GO:0016301
AT1G70440	2.98688	3.26764	0.290124	10.2952	11.2629	0.00374764	0.0983597	GO:0003950; GO:0005634; GO:0007275
AT1G70505	7.30224	8.0762	2.64789	2.75775	3.05005	0.0603327	0.036576	GO:0003674; GO:0008150; GO:0009507; GO:0016021
AT1G70510	7.56859	11.7972	1.5924	4.75296	7.40844	0.00147084	0.0494155	GO:0005634; GO:0006355; GO:0043565; GO:0003700; GO:0010094; GO:0009723; GO:0009736
AT1G70570	73.3196	68.7286	25.771	2.84505	2.6669	0.00215951	0.00619438	GO:0000162; GO:0004048; GO:0008152; GO:0009507; GO:0016757; GO:0009570
AT1G70610	40.0333	49.4153	15.6168	2.56348	3.16424	0.00443491	0.0153707	GO:0005215; GO:0005524; GO:0009507; GO:0016021; GO:0031969; GO:0042626; GO:0055085; GO:0009941
AT1G70620	209.569	226.373	45.057	4.65119	5.02416	0.00419388	0.000522149	GO:0003674; GO:0005634; GO:0008150
AT1G70630	11.2972	12.0129	4.58674	2.46301	2.61905	0.0325033	0.0389147	GO:0005737; GO:0071555; GO:0005794; GO:0016757; GO:0042546
AT1G70740	22.0058	24.6824	7.89867	2.78601	3.12488	0.0173926	0.0279322	GO:0004672; GO:0005524; GO:0005634; GO:0006468; GO:0016301
AT1G70750	30.2641	30.3635	12.2331	2.47395	2.48207	0.0125779	0.0199102	GO:0005737; GO:0008150; GO:0016021; GO:0017022; GO:0030133
AT1G70782	39.6314	41.5792	7.75303	5.11172	5.36296	0.0439494	0.0430679	GO:0009507
AT1G71210	10.643	11.7805	5.21445	2.04105	2.25921	0.0398173	0.0187153	GO:0005739; GO:0008150
AT1G71220	52.8812	56.3274	21.4626	2.46387	2.62444	0.00983529	0.0202983	GO:0003980; GO:0005783; GO:0005788; GO:0006486; GO:0009507; GO:0016051; GO:0016757; GO:0016758; GO:0018279; GO:0030968; GO:0051082; GO:0051084; GO:0071712; GO:0010204; GO:0009626; GO:0009751; GO:0046283
AT1G71240	11.4347	14.1327	3.44048	3.32358	4.10777	0.0213944	0.0176285	GO:0003674; GO:0005739; GO:0008150; GO:0016021
AT1G71270	49.6683	52.8885	19.0472	2.60764	2.77671	0.00389354	0.0205211	GO:0005794; GO:0006896; GO:0010008; GO:0015031; GO:0017137; GO:0019905; GO:0032456; GO:0042147; GO:0009860; GO:0000139; GO:0012505; GO:0019953; GO:0000938; GO:0005515
AT1G71330	12.6822	15.3432	3.08464	4.11141	4.97405	0.00757258	0.0316219	GO:0005215; GO:0005524; GO:0005634; GO:0016021; GO:0055085; GO:0042626
AT1G71340	33.1813	32.3193	6.99224	4.74544	4.62217	0.00187001	0.0200313	GO:0005886; GO:0006071; GO:0006629; GO:0008889; GO:0016021
AT1G71360	30.2359	30.3254	11.8833	2.54439	2.55192	0.020059	0.0117211	GO:0003674; GO:0016021; GO:0005635; GO:0005783; GO:0006997
AT1G71440	32.646	32.3376	12.2899	2.65633	2.63123	0.00645186	0.01483	GO:0009793; GO:0000911; GO:0007021; GO:0009507
AT1G71490	4.47498	5.1231	1.65958	2.69645	3.08698	0.00733534	0.0339181	GO:0003674; GO:0005739; GO:0008150
AT1G71528	4.89477	3.48918	0	Inf	Inf	0.0603116	0.0668162	GO:0003674; GO:0005575; GO:0008150
AT1G71530	8.80701	11.3495	3.06274	2.87554	3.70568	0.0225361	0.002537	GO:0004672; GO:0004674; GO:0005524; GO:0005634; GO:0006468; GO:0016301
AT1G71696	27.9933	39.2051	6.68848	4.1853	5.86159	0.0297564	0.00731935	GO:0004181; GO:0004185; GO:0005576; GO:0005615; GO:0006508; GO:0006518; GO:0008270; GO:0016021; GO:0016485; GO:0010082; GO:0010008
AT1G71720	102.166	103.863	48.2724	2.11644	2.15161	0.0256946	0.0167199	GO:0003676; GO:0003723; GO:0005840; GO:0009507; GO:0003729; GO:0009657
AT1G71760	17.7729	17.819	6.83442	2.60051	2.60725	0.0658282	0.0979456	GO:0003674; GO:0005575; GO:0008150
AT1G71810	16.9637	20.2907	7.4526	2.27621	2.72263	0.0905691	0.0504008	GO:0004672; GO:0005524; GO:0005886; GO:0006468; GO:0010287; GO:0009507
AT1G71820	72.0631	82.1788	23.29	3.09417	3.52851	0.00535476	0.0208113	GO:0000145; GO:0000149; GO:0005576; GO:0005618; GO:0005737; GO:0005829; GO:0005856; GO:0005886; GO:0006887; GO:0009524; GO:0051601; GO:0009846; GO:0009860; GO:0009506; GO:0060321
AT1G71850	17.4738	17.7719	8.56184	2.0409	2.07571	0.0207146	0.0521979	GO:0016787; GO:0005739
AT1G72050	108.189	102.347	39.3174	2.75168	2.60309	0.0153682	0.0123486	GO:0003676; GO:0005634; GO:0006351; GO:0006355; GO:0007275; GO:0008270; GO:0046872; GO:0003700; GO:0005730; GO:0005737; GO:0008097; GO:0080084; GO:0003723
AT1G72240	7.64999	10.3532	1.85857	4.11607	5.57054	0.0322052	0.07575	GO:0003674; GO:0005634; GO:0008150
AT1G72250	35.8614	41.6666	10.9606	3.27183	3.80148	0.0142203	0.00723844	GO:0003777; GO:0005524; GO:0005737; GO:0007018; GO:0008017
AT1G72275	18.7619	20.0749	6.83369	2.7455	2.93763	0.058735	0.0662726	NA
AT1G72300	3.20377	3.72841	0.925133	3.46303	4.03013	0.0254532	0.0592444	GO:0004674; GO:0005524; GO:0005886; GO:0006468; GO:0007169; GO:0016021; GO:0001653; GO:0004888; GO:0009611; GO:0031347; GO:0005515; GO:0009826; GO:0045851
AT1G72390	32.9651	31.1074	14.5959	2.25851	2.13124	0.0158628	0.0227533	GO:0005634; GO:0008150
AT1G72410	33.7648	37.141	11.0907	3.04442	3.34884	0.0039118	0.00276539	GO:0003674; GO:0005634; GO:0008150; GO:0005886
AT1G72440	76.9972	78.4171	31.023	2.48194	2.52771	0.00791627	0.00367256	GO:0005634; GO:0010197; GO:0005730; GO:0009553
AT1G72530	37.3385	45.9836	7.41639	5.03459	6.20027	0.00161199	0.0690613	GO:0003674; GO:0005739; GO:0080156
AT1G72540	4.79781	5.47785	1.03005	4.65785	5.31805	0.00830112	0.0510229	GO:0004674; GO:0005524; GO:0005886; GO:0006468; GO:0016301
AT1G72560	11.1906	13.4601	2.99514	3.73626	4.49399	0.00990263	0.0638512	GO:0000049; GO:0005643; GO:0006409; GO:0008033; GO:0008536; GO:0016363; GO:0071528; GO:0009908; GO:0010014; GO:0015932; GO:0005829
AT1G72640	95.1621	107.048	40.8094	2.33187	2.62312	0.0271046	0.00570077	GO:0009507; GO:0009535
AT1G72650	29.6315	35.0096	13.8503	2.13942	2.52772	0.0195989	0.0248102	GO:0000783; GO:0003677; GO:0003691; GO:0003700; GO:0005634; GO:0031627; GO:0009651; GO:0046686
AT1G72780	3.78849	3.44349	0.516893	7.32935	6.6619	0.0108817	0.0139866	GO:0005575; GO:0006412; GO:0006414; GO:0030533
AT1G72860	2.8229	2.63306	0.404647	6.9762	6.50705	0.0243967	0.0276238	GO:0005737; GO:0006952; GO:0007165; GO:0016021; GO:0043531
AT1G72950	3.60626	4.25797	1.29705	2.78036	3.28282	0.058222	0.0151671	GO:0006952; GO:0007165; GO:0043531
AT1G72960	5.77938	4.78676	1.92866	2.99658	2.48191	0.0798906	0.0848269	GO:0000166; GO:0005634; GO:0005789; GO:0016021
AT1G73020	21.0588	24.3872	10.4574	2.01377	2.33205	0.0857748	0.047887	GO:0005254; GO:0008150; GO:0034707
AT1G73066	5.70484	6.63524	0.364857	15.6358	18.1859	0.0262515	0.0270432	GO:0005886; GO:0016301; GO:0016310
AT1G73100	19.363	19.9285	9.19112	2.10671	2.16824	0.0385888	0.0562641	GO:0000775; GO:0003677; GO:0005634; GO:0008270; GO:0018024; GO:0034968; GO:0042393; GO:0040029; GO:0042054; GO:0005694
AT1G73110	27.9516	43.3171	13.0185	2.14707	3.32735	0.0526363	0.0169581	GO:0005524; GO:0009507; GO:0016787; GO:0016887; GO:0009535
AT1G73150	10.6086	10.6414	4.77355	2.22238	2.22925	0.0485584	0.0835918	GO:0003677; GO:0005634; GO:0006351; GO:0006355; GO:0009507; GO:0016569; GO:0005515; GO:0042393
AT1G73175	0.793721	0.83842	0	Inf	Inf	0.0865094	0.0954102	NA
AT1G73210	7.0374	7.921	1.58261	4.44671	5.00504	0.00122077	0.000213944	GO:0003674; GO:0005634; GO:0008150
AT1G73310	13.943	17.39	3.21499	4.33687	5.40904	0.0115881	0.0728049	GO:0004185; GO:0005576; GO:0006508; GO:0016747; GO:0019748; GO:0051603
AT1G73320	31.0994	36.256	14.9613	2.07866	2.42332	0.0320774	0.0709006	GO:0005737; GO:0008168; GO:0032259
AT1G73350	57.4718	55.4261	16.7451	3.43216	3.30998	0.00054428	0.0117156	GO:0003674; GO:0005634; GO:0008150
AT1G73360	4.51786	5.85805	1.5698	2.87799	3.73173	0.0401809	0.0800399	GO:0003677; GO:0005634; GO:0006351; GO:0006355; GO:0008289; GO:0003700; GO:0010091; GO:0000976; GO:0009828
AT1G73430	33.3083	40.5802	11.7459	2.83573	3.45483	0.0129888	0.0209153	GO:0005794; GO:0005801; GO:0006886; GO:0016020; GO:0005829; GO:0007030; GO:0009860; GO:0048193
AT1G73570	23.0649	27.0279	8.64949	2.66663	3.1248	0.0183997	0.0248307	GO:0008150
AT1G73660	14.243	17.3552	6.58183	2.16399	2.63684	0.0201929	0.00229702	GO:0005524; GO:0005634; GO:0006468; GO:0016301; GO:0004712; GO:0004709; GO:0009651; GO:0005515; GO:0010182
AT1G73670	15.1226	14.9129	6.21175	2.43451	2.40076	0.00649309	0.0373262	GO:0005524; GO:0005634; GO:0016301; GO:0004707; GO:0007165
AT1G73730	15.8747	18.0475	7.71079	2.05876	2.34056	0.0106243	0.0860686	GO:0005634; GO:0006351; GO:0003700; GO:0006355; GO:0003677; GO:0042762; GO:0071281; GO:0005622; GO:0009873
AT1G73750	41.4265	32.7647	13.7451	3.01391	2.38373	0.0213245	0.023528	NA
AT1G73805	11.4445	13.4114	5.01119	2.28379	2.67628	0.0744041	0.0181535	GO:0005516; GO:0005634; GO:0006351; GO:0009626; GO:0002229; GO:0003700; GO:0009617; GO:0010112; GO:0010224; GO:0042742; GO:0043565; GO:0080142; GO:0071219; GO:1900426; GO:0006355
AT1G73850	14.7951	13.8792	5.19665	2.84705	2.6708	0.0339181	0.0394228	GO:0016021
AT1G73860	7.97786	8.83174	2.61534	3.05041	3.37689	0.027268	0.0155985	GO:0003777; GO:0005524; GO:0008017
AT1G73890	67.5752	74.6901	10.3533	6.52695	7.21416	0.0420683	0.0147246	GO:0005886; GO:0006508; GO:0006869; GO:0008233; GO:0008289; GO:0031225
AT1G73950	15.6739	18.0129	5.47153	2.86463	3.29211	0.0300267	0.0217772	GO:0005634; GO:0008270; GO:0016021; GO:0005773
AT1G73960	36.9481	42.4171	10.1084	3.65518	4.19621	1.95735e-05	0.0211489	GO:0001075; GO:0001129; GO:0003682; GO:0005634; GO:0005669; GO:0008237; GO:0008270; GO:0043565; GO:0044212; GO:0045944; GO:0009506
AT1G73990	46.1316	48.5943	19.0512	2.42145	2.55072	0.00150369	0.00721189	GO:0005886; GO:0006465; GO:0009570; GO:0016021; GO:0004252; GO:0006508; GO:0009535; GO:0009642; GO:0009507; GO:0009534; GO:0009941
AT1G74150	6.33975	7.90514	1.55263	4.08324	5.09146	0.00734445	0.00817462	GO:0005634; GO:0008150
AT1G74170	13.6824	14.926	3.20404	4.27036	4.6585	0.00430512	0.0297403	GO:0016021; GO:0007165
AT1G74180	7.81324	7.87911	1.42305	5.49049	5.53678	0.00865605	0.0723524	GO:0016021; GO:0007165; GO:0009507
AT1G74250	245.521	215.343	37.4787	6.55095	5.74573	0.00284517	0.00172028	GO:0003676; GO:0005634; GO:0006457; GO:0008270; GO:0005515
AT1G74310	17.7616	21.8962	5.18791	3.42365	4.22062	0.0389976	0.069145	GO:0005524; GO:0005634; GO:0005737; GO:0005829; GO:0016887; GO:0019538; GO:0009408; GO:0043335; GO:0009644; GO:0042542; GO:0005515; GO:0009570; GO:0009941; GO:0045727
AT1G74330	21.6454	23.0275	6.5119	3.32397	3.53621	0.0421282	0.0154894	GO:0004672; GO:0005524; GO:0005634; GO:0006468
AT1G74350	9.80832	10.7697	1.04672	9.3705	10.2889	0.005166	0.049551	GO:0003723; GO:0003964; GO:0005739; GO:0006278; GO:0006397; GO:0008380; GO:0009845; GO:0090351; GO:1900864
AT1G74360	6.63138	6.07103	1.39302	4.76045	4.35819	0.00133109	0.0353977	GO:0004674; GO:0005524; GO:0005886; GO:0006468; GO:0007169; GO:0016021; GO:0031966; GO:0005739
AT1G74480	5.01238	3.49593	0	Inf	Inf	0.0416051	0.0820263	GO:0003677; GO:0005634; GO:0006351; GO:0003700; GO:0006355
AT1G74650	13.1593	14.3414	4.6144	2.85178	3.10796	0.0106595	0.0305617	GO:0000981; GO:0001135; GO:0003677; GO:0005634; GO:0006355; GO:0006357; GO:0030154; GO:0043565; GO:0044212; GO:0003700; GO:0009739; GO:0009751; GO:0010200
AT1G74750	4.80661	6.28773	1.61125	2.98316	3.9024	0.0791422	0.0320623	GO:0009507
AT1G74900	10.0778	10.1809	3.58683	2.80966	2.83842	0.00578981	0.0190989	GO:0005739; GO:0008380
AT1G75010	17.4578	16.4118	6.02759	2.89631	2.72278	0.00407874	0.0158043	GO:0003924; GO:0009707; GO:0010020; GO:0035452; GO:0005515; GO:0009570; GO:0043621
AT1G75100	13.3164	14.2908	3.44838	3.86166	4.14422	0.0119342	0.00498104	GO:0006898; GO:0009507; GO:0031982; GO:0005737; GO:0009903; GO:0009904; GO:0071483; GO:0007015
AT1G75120	9.12417	9.7412	0.799829	11.4076	12.1791	0.0316	0.0779394	GO:0000139; GO:0016021; GO:0016757; GO:0071555; GO:0080147
AT1G75150	29.2354	32.8637	5.72444	5.10712	5.74095	0.00520239	0.000903143	GO:0003674; GO:0005634; GO:0008150
AT1G75190	112.154	99.887	30.4144	3.68754	3.2842	0.0100253	0.0382161	GO:0003674; GO:0005634; GO:0008150
AT1G75295	19.9368	18.9395	0	Inf	Inf	0.0204913	0.0129536	GO:0003674; GO:0005575; GO:0008150
AT1G75310	56.1184	59.2327	15.5109	3.61801	3.81879	0.00216027	0.0554496	GO:0006457; GO:0006898; GO:0009507; GO:0031982
AT1G75340	36.4129	39.2434	10.8755	3.34817	3.60844	0.00145403	0.0221588	GO:0003676; GO:0003677; GO:0005634; GO:0005643; GO:0015031; GO:0046872; GO:0051028; GO:0005515; GO:0005635
AT1G75360	7.14741	5.49367	0.248387	28.7752	22.1174	5.87257e-05	0.0268051	GO:0003674; GO:0005634; GO:0008150; GO:0016021
AT1G75410	29.6024	33.3976	11.4776	2.57914	2.9098	0.0105277	0.0264649	GO:0003677; GO:0005634; GO:0006351; GO:0006355; GO:0003700; GO:0005515; GO:0048510; GO:0043565
AT1G75420	35.0538	34.1148	16.3198	2.14793	2.09039	0.0760502	0.0794593	GO:0016021; GO:0016740; GO:0016757; GO:0005768; GO:0005794; GO:0005802
AT1G75520	6.93905	6.60867	2.90903	2.38535	2.27178	0.0658671	0.085445	GO:0003677; GO:0005634; GO:0007275; GO:0009734; GO:0009851; GO:0046872; GO:0048467
AT1G75730	10.4265	10.6895	3.66836	2.84229	2.91397	0.0120035	0.0281709	GO:0003674; GO:0005634; GO:0008150
AT1G75850	61.0225	64.4121	13.2416	4.60838	4.86435	0.00145187	0.00932342	GO:0005622; GO:0005623; GO:0005770; GO:0005794; GO:0005829; GO:0006886; GO:0008565; GO:0030904; GO:0031902; GO:0042147
AT1G75945	36.5875	40.7446	2.55097	14.3426	15.9722	0.0248648	0.029698	NA
AT1G76065	4.01183	3.17411	0.297049	13.5056	10.6855	0.00422327	0.0033686	NA
AT1G76170	30.6791	29.3521	9.64129	3.18206	3.04441	0.0219793	0.0147189	GO:0005737
AT1G76220	3.69725	3.23545	0	Inf	Inf	0.0713693	0.0169892	GO:0003674; GO:0008150
AT1G76270	19.6089	20.9435	9.77558	2.00591	2.14243	0.061399	0.04057	GO:0005794; GO:0008150; GO:0005768; GO:0005802; GO:0016757
AT1G76280	13.1199	15.7965	5.87106	2.23468	2.69058	0.03118	0.0164038	GO:0003674; GO:0005739; GO:0008150; GO:0009507
AT1G76310	32.5435	35.5567	11.6677	2.7892	3.04745	0.00455569	0.00247977	GO:0005634; GO:0007049; GO:0016538; GO:0051301; GO:0051726; GO:0005515
AT1G76360	5.10804	4.41874	0.744147	6.86429	5.938	0.0659231	0.0374911	GO:0004674; GO:0005524; GO:0006468; GO:0009507; GO:0016301
AT1G76480	1.07958	2.30491	0	Inf	Inf	0.00178678	0.0924351	GO:0003674; GO:0005739; GO:0008150; GO:0016021
AT1G76510	41.0908	41.3889	16.1838	2.53901	2.55743	0.00341607	0.0372001	GO:0003677; GO:0005622; GO:0005634; GO:0003700; GO:0006355; GO:0044212; GO:0043565
AT1G76520	12.9324	17.0557	5.74444	2.25129	2.96908	0.0309636	0.0408234	GO:0009672; GO:0009734; GO:0009926; GO:0016021; GO:0055085; GO:0005789; GO:0009733
AT1G76530	8.00068	8.13825	1.38281	5.7858	5.88528	0.0642274	0.0332781	GO:0005789; GO:0009672; GO:0009734; GO:0009926; GO:0016021; GO:0055085; GO:0009733
AT1G76570	16.9918	17.5402	6.86865	2.47381	2.55367	0.0384526	0.038569	GO:0009507; GO:0009522; GO:0009523; GO:0009535; GO:0009768; GO:0009941; GO:0010287; GO:0015979; GO:0016021; GO:0016168; GO:0018298; GO:0030076; GO:0031409; GO:0046872; GO:0009637; GO:0010218
AT1G76580	26.3619	30.5578	8.04775	3.27568	3.79706	0.00795056	0.0582395	GO:0005634; GO:0006351; GO:0046872; GO:0003700; GO:0006355; GO:0005886; GO:0044212
AT1G76620	14.8801	13.651	2.3995	6.20133	5.68911	0.0183048	0.0323496	GO:0003674; GO:0008150
AT1G76630	17.8876	22.9814	5.5835	3.20364	4.11595	0.00274574	0.0533032	GO:0003677; GO:0005737; GO:0006351; GO:0006355; GO:0055087; GO:0070478; GO:0016441; GO:1904278
AT1G76705	9.36577	8.85134	1.27172	7.36464	6.96013	0.0598327	0.0606919	GO:0005516; GO:0005739; GO:0008150
AT1G76710	48.2996	51.3941	15.3667	3.14313	3.34451	0.0147554	0.00626682	GO:0000775; GO:0005634; GO:0009908; GO:0018024; GO:0010228; GO:0016571; GO:0006281; GO:0010224
AT1G76720	66.3643	70.7765	5.56448	11.9264	12.7194	3.10113e-05	0.0039788	GO:0003743; GO:0005525; GO:0005737; GO:0006413
AT1G76740	5.03203	5.33199	2.06312	2.43904	2.58444	0.0200806	0.0191131	GO:0003674; GO:0005739; GO:0008150
AT1G76780	33.927	36.4243	2.31668	14.6447	15.7226	0.0112259	0.0191245	GO:0003674; GO:0005737; GO:0008150; GO:0016021
AT1G76810	167.017	166.891	58.7084	2.84486	2.84271	0.0105574	0.00432726	GO:0003743; GO:0005525; GO:0005737; GO:0006413; GO:0008135; GO:0005886; GO:0005829
AT1G76820	39.1478	41.5599	4.59617	8.5175	9.0423	0.00134856	0.00329114	GO:0003743; GO:0005525; GO:0005737; GO:0006413
AT1G76850	93.4826	94.337	31.6902	2.94989	2.97685	0.00130014	0.00142767	GO:0000145; GO:0001927; GO:0003674; GO:0006893; GO:0005886; GO:0005829; GO:0009846; GO:0009860; GO:0009506; GO:0060321
AT1G76870	8.98429	8.97965	4.05708	2.21447	2.21333	0.0544436	0.0584369	GO:0003674; GO:0005634; GO:0008150
AT1G76880	127.081	118.385	48.8658	2.60061	2.42265	0.0108898	0.0117039	GO:0005634; GO:0003700; GO:0006355; GO:0044212; GO:0019760; GO:0043565; GO:0010192
AT1G76890	15.971	16.8422	5.4217	2.94576	3.10644	0.048017	0.0403212	GO:0003677; GO:0005634; GO:0006351; GO:0006355; GO:0003700
AT1G76900	22.8488	26.1929	11.31	2.02023	2.31592	0.0199519	0.0299604	GO:0003700; GO:0005634; GO:0005929; GO:0008081; GO:0035091; GO:0061512; GO:0006355
AT1G77010	1.37176	2.18738	0.155772	8.8062	14.0422	0.00699659	0.0007422	GO:0005739; GO:0008150
AT1G77020	10.7816	12.3259	4.72772	2.2805	2.60716	0.0232154	0.00638278	GO:0005737; GO:0006457
AT1G77030	104.139	99.183	36.476	2.85499	2.71913	0.0129927	0.00817153	GO:0003723; GO:0005524; GO:0005634
AT1G77200	10.3281	6.65815	2.02478	5.10085	3.28833	0.00898465	0.0350651	GO:0003677; GO:0003700; GO:0005634; GO:0006351; GO:0006355; GO:0009873
AT1G77210	6.7622	6.73806	2.57186	2.6293	2.61991	0.0300847	0.0159117	GO:0005351; GO:0005355; GO:0005887; GO:0015144; GO:0016020; GO:0046323; GO:0005886; GO:0005354
AT1G77230	22.9478	23.0286	7.47417	3.07028	3.08109	0.0469597	0.0388051	GO:0008150
AT1G77270	61.0594	65.8344	17.9164	3.40801	3.67453	0.000109647	0.0124245	GO:0003674; GO:0005634; GO:0008150
AT1G77300	34.726	38.6522	10.3334	3.36058	3.74053	0.00207211	0.017345	GO:0005634; GO:0009910; GO:0031062; GO:0042800; GO:0046975; GO:0010223; GO:0016116; GO:0040029; GO:0009553; GO:0009555; GO:0010452; GO:0048481; GO:0048653; GO:0010363; GO:0043067
AT1G77310	15.5116	13.8364	1.75641	8.83145	7.87769	0.00010836	0.0313324	GO:0005634; GO:0009611
AT1G77320	12.163	12.7687	3.24705	3.74587	3.93239	0.006118	0.0339611	GO:0003713; GO:0005622; GO:0005634; GO:0006270; GO:0007095; GO:0007131; GO:0007140; GO:0033314; GO:0006974; GO:0007143
AT1G77390	3.6175	4.29962	0	Inf	Inf	0.00891848	0.0505857	GO:0005634; GO:0016538; GO:0051301; GO:0051726; GO:0007140; GO:0009556; GO:0005737; GO:0051445; GO:0007135; GO:0005515
AT1G77410	10.5028	11.2224	2.84874	3.68683	3.93942	0.00151422	0.0163961	GO:0004565; GO:0005576; GO:0005618; GO:0005773; GO:0005975; GO:0030246; GO:0048046
AT1G77460	10.0111	12.7853	4.62088	2.1665	2.76685	0.0835867	0.0946425	GO:0005634; GO:0005737; GO:0005515; GO:0005886; GO:0009826; GO:0010330; GO:0052324; GO:0055028; GO:0072699
AT1G77550	13.0873	15.6133	5.59947	2.33723	2.78835	0.0067216	0.0425941	GO:0004835; GO:0005737; GO:0006464; GO:0016874; GO:0009507; GO:0005829
AT1G77580	41.1432	38.8348	15.8866	2.5898	2.4445	0.00795946	0.0161849	GO:0005737
AT1G77600	14.0312	17.3961	3.86046	3.63459	4.50623	0.0136478	0.00894566	GO:0000785; GO:0005634; GO:0006281; GO:0007064
AT1G77620	13.9718	17.9092	5.69745	2.45228	3.14337	0.0332757	0.0296334	GO:0005634; GO:0005886; GO:0006281; GO:0007049; GO:0016787
AT1G77740	110.144	112.621	40.1563	2.74287	2.80457	0.00743962	0.00773441	GO:0005524; GO:0016308; GO:0003006; GO:0005515; GO:0005886; GO:0040007; GO:0009958; GO:0010311
AT1G77800	59.3989	63.9488	21.2207	2.7991	3.01351	0.00544097	0.0164458	GO:0005634; GO:0008270; GO:0009506
AT1G77850	24.6748	24.7235	11.3992	2.16461	2.16888	0.0178869	0.044761	GO:0005634; GO:0006351; GO:0003700; GO:0006355; GO:0009653; GO:0009734; GO:0048830; GO:0009555; GO:0000987; GO:0010208; GO:0052543
AT1G77855	21.3396	22.8922	4.02844	5.29723	5.68264	0.0296125	0.0402654	GO:0003674; GO:0008150; GO:0009507; GO:0016021
AT1G77890	18.2421	23.3202	4.25195	4.29028	5.48458	0.00128187	0.0338849	GO:0003899; GO:0005634; GO:0010508
AT1G77990	8.54236	10.1044	4.02947	2.11997	2.50762	0.00577378	0.0420543	GO:0005887; GO:0008271; GO:0015116; GO:0015293; GO:1902358
AT1G78010	33.0541	33.7794	11.2418	2.94028	3.0048	0.00554619	0.0142399	GO:0002098; GO:0003924; GO:0005525; GO:0005737; GO:0006400; GO:0030488
AT1G78130	18.9973	19.2159	2.95748	6.42348	6.49737	0.000815143	0.0236268	GO:0005351; GO:0005739; GO:0015144; GO:0016020; GO:0016021; GO:0055085; GO:0009567
AT1G78230	12.2678	10.554	3.87051	3.16957	2.72676	0.0130968	0.058727	GO:0005576; GO:0008150; GO:0005773
AT1G78260	25.4432	28.1458	5.32223	4.78056	5.28834	0.0180946	0.0130524	GO:0000166; GO:0003676; GO:0003723; GO:0008150; GO:0016021; GO:0003729
AT1G78290	5.01023	7.26008	1.99938	2.50589	3.63116	0.0191622	0.00194475	GO:0004674; GO:0005524; GO:0005634; GO:0006468; GO:0016301; GO:0035556; GO:0080167; GO:0005737; GO:0006970
AT1G78310	6.7474	5.6535	2.35515	2.86495	2.40048	0.00776445	0.0737724	GO:0005634; GO:0005515; GO:0006883; GO:0030007; GO:0043433; GO:1901001
AT1G78350	1.09182	1.30253	0	Inf	Inf	0.0153753	0.00537202	NA
AT1G78420	48.4612	48.1364	20.1588	2.40398	2.38786	0.0118753	0.0168558	GO:0005737; GO:0008270
AT1G78476	22.2989	28.1264	4.30369	5.18134	6.53541	0.0111395	0.0259967	GO:0005739
AT1G78540	8.27901	10.0734	1.59821	5.18017	6.30294	0.0103395	0.0414341	GO:0003700; GO:0004871; GO:0005634; GO:0006355; GO:0007165
AT1G78550	10.9883	12.5686	3.05505	3.59678	4.11404	0.0326929	0.00778024	GO:0005737; GO:0046872; GO:0055114
AT1G78580	39.3086	48.3753	12.9659	3.0317	3.73098	0.00487704	0.0117171	GO:0004805; GO:0005576; GO:0005618; GO:0005737; GO:0005773; GO:0005946; GO:0005992; GO:0016757; GO:0070413; GO:0003825; GO:0005991; GO:0010182; GO:0009793; GO:0009832; GO:0051301
AT1G78600	47.025	35.9909	17.8388	2.63611	2.01756	0.0131331	0.0494241	GO:0000989; GO:0005622; GO:0005634; GO:0006351; GO:0006355; GO:0008270; GO:0003700; GO:0009658; GO:0009718; GO:0015995; GO:0010099; GO:0016607; GO:0009641; GO:0043565
AT1G78650	29.7543	27.7914	10.1687	2.92606	2.73303	0.0220495	0.0463779	GO:0005634; GO:0003887; GO:0006271
AT1G78810	15.8832	20.1	7.89519	2.01176	2.54586	0.0208359	0.0488137	GO:0003674; GO:0005634; GO:0008150
AT1G78940	11.5393	12.4965	3.7816	3.05143	3.30454	0.0429758	0.00232201	GO:0004672; GO:0005524; GO:0005634; GO:0006468; GO:0006950; GO:0016301; GO:0016787
AT1G78955	7.65609	9.97246	1.95859	3.90898	5.09165	0.0508742	0.0386222	GO:0042300; GO:0090438
AT1G78960	157.129	190.805	75.7503	2.0743	2.51887	0.0176474	0.0140764	GO:0005634; GO:0019745; GO:0016104; GO:0042300; GO:0042299
AT1G78970	119.711	135.56	54.9332	2.17922	2.46773	0.0337012	0.0207129	GO:0005634; GO:0016829; GO:0019745; GO:0042299; GO:0042300
AT1G79000	48.2666	51.3415	22.8871	2.10891	2.24325	0.0694632	0.0480853	GO:0003712; GO:0004402; GO:0005634; GO:0006351; GO:0006355; GO:0008270; GO:0016573; GO:0006357; GO:0006473; GO:0009908; GO:0048573; GO:0009294
AT1G79020	17.6292	18.7153	7.53924	2.33832	2.48238	0.0115203	0.0291256	GO:0005634; GO:0006351; GO:0003700; GO:0006355
AT1G79060	26.5219	26.143	10.0375	2.64228	2.60453	0.0487266	0.0532814	GO:0003674; GO:0005634; GO:0008150
AT1G79110	104.658	104.887	45.8528	2.28247	2.28747	0.00901985	0.0115886	GO:0005634; GO:0005737; GO:0006952; GO:0008270; GO:0016874; GO:0043161; GO:0043067
AT1G79150	24.741	26.9231	11.6827	2.11774	2.30452	0.0233999	0.0176736	GO:0005634; GO:0008150
AT1G79245	111.837	116.141	17.363	6.44114	6.68901	0.0171321	0.0565236	NA
AT1G79280	133.811	153.858	30.951	4.32333	4.97104	0.000417426	0.00542498	GO:0005487; GO:0005634; GO:0005643; GO:0006606; GO:0007094; GO:0031965; GO:0051028; GO:0009507; GO:0005730; GO:0005635; GO:0009910; GO:0016973; GO:0033234; GO:0048443; GO:0005829; GO:0005515; GO:0009506
AT1G79350	75.5328	83.0057	22.564	3.34749	3.67867	0.00242232	0.00805231	GO:0003677; GO:0005634; GO:0006355; GO:0008270; GO:0009793; GO:0005829; GO:0010286; GO:0016584; GO:0031490; GO:0042393
AT1G79440	98.8721	98.2125	46.3339	2.1339	2.11967	0.00548367	0.00563804	GO:0004028; GO:0004029; GO:0009013; GO:0009450; GO:0009507; GO:0055114; GO:0004777; GO:0005759; GO:0006540; GO:0051287; GO:0005739; GO:0009408; GO:0009416; GO:0072593; GO:0005507; GO:0009570
AT1G79510	43.7442	52.7825	21.7756	2.00886	2.42393	0.0798385	0.0327996	GO:0003674; GO:0008150; GO:0009507
AT1G79570	28.559	29.7942	9.99834	2.85637	2.97991	0.00888358	0.0108853	GO:0004672; GO:0005524; GO:0005634; GO:0006468; GO:0004712; GO:0005829
AT1G79630	31.8369	35.4012	12.409	2.56563	2.85287	0.0188185	0.0292599	GO:0004722; GO:0005634; GO:0005737; GO:0006470; GO:0046872
AT1G79640	16.6646	24.6609	6.88944	2.41886	3.57953	0.000947818	0.0541629	GO:0004674; GO:0005524; GO:0005634; GO:0006468; GO:0016301
AT1G79700	123.023	118.398	32.2571	3.81383	3.67045	0.00543572	0.000717771	GO:0003677; GO:0003700; GO:0005634; GO:0006351; GO:0006355; GO:0007275; GO:0009873; GO:0000981; GO:0045723; GO:1901959; GO:0000976; GO:0043565; GO:1904278
AT1G79730	72.5143	80.7121	28.1468	2.57629	2.86754	0.00382634	0.000284156	GO:0003674; GO:0005634; GO:0006355; GO:0006368; GO:0009908; GO:0009910; GO:0016571; GO:0016593
AT1G79740	36.1139	43.9487	10.8843	3.31799	4.03781	0.00505154	0.0160753	GO:0003677; GO:0005634; GO:0008150; GO:0046983
AT1G79780	79.9032	72.003	16.0367	4.98253	4.4899	0.0167093	0.014856	GO:0005739; GO:0005886; GO:0016021; GO:0016020
AT1G79790	51.8046	51.0616	17.4311	2.97197	2.92934	0.0376119	0.00567898	GO:0008152; GO:0016787; GO:0009507; GO:0090711; GO:0043621
AT1G79820	62.0896	64.1091	18.3418	3.38514	3.49524	0.000507967	0.00773208	GO:0005351; GO:0008643; GO:0009507; GO:0015144; GO:0016020; GO:0016021; GO:0022891; GO:0031969; GO:0055085; GO:0005794; GO:0005768; GO:0005802
AT1G79830	137.99	138.906	50.7522	2.71891	2.73695	0.00394077	0.00393454	GO:0005576; GO:0005737; GO:0005794; GO:0008150; GO:0005634; GO:0005515
AT1G79880	41.6582	41.1553	12.5417	3.32156	3.28147	0.0170199	0.00988398	GO:0000166; GO:0005634; GO:0030529
AT1G79890	5.96156	5.83575	1.31761	4.52452	4.42904	0.000501458	0.0485728	GO:0003677; GO:0004003; GO:0005524; GO:0005634; GO:0006139
AT1G79950	52.0618	53.6419	10.3508	5.02976	5.18241	0.00505854	0.0140852	GO:0003677; GO:0004003; GO:0005524; GO:0005634; GO:0006355; GO:0005739; GO:0000723; GO:0000725; GO:0045910; GO:0048364
AT1G79960	14.735	20.2222	2.33991	6.29726	8.6423	0.0515009	0.00691612	GO:0005634; GO:0006351; GO:0045892
AT1G79990	100.091	103.898	48.9214	2.04596	2.12378	0.0103559	0.0126606	GO:0000139; GO:0005198; GO:0005737; GO:0005886; GO:0006886; GO:0016021; GO:0016192; GO:0030117; GO:0030126; GO:0005829
AT1G80000	45.293	46.1738	22.1328	2.04642	2.08622	0.0464905	0.0260559	GO:0005634; GO:0008150; GO:0003729
AT1G80060	3.68033	3.87385	1.50841	2.43988	2.56818	0.00341613	0.0134577	GO:0003674; GO:0005634
AT1G80170	8.73738	10.685	2.14125	4.08051	4.99007	0.0117836	0.0227989	GO:0004650; GO:0005576; GO:0005975; GO:0071555; GO:0009505
AT1G80210	38.7691	38.6593	7.87861	4.9208	4.90687	0.0213789	0.000833514	GO:0004843; GO:0005634; GO:0006281; GO:0070531; GO:0070536; GO:0070552; GO:0006310
AT1G80245	52.4595	52.2991	19.5728	2.68023	2.67203	0.000269541	0.0035807	GO:0005874
AT1G80260	25.7946	28.5524	12.8589	2.00596	2.22043	0.054204	0.0372257	GO:0000923; GO:0005200; GO:0005813; GO:0005816; GO:0005874; GO:0007126; GO:0008274; GO:0009793; GO:0015631; GO:0031122; GO:0043015; GO:0051011; GO:0051298; GO:0051415; GO:0090307
AT1G80320	12.2791	7.80543	1.82795	6.71739	4.27003	0.0503342	0.0546771	GO:0005737; GO:0055114
AT1G80390	2.40134	2.42086	0	Inf	Inf	0.0838972	0.0696309	GO:0005634; GO:0006351; GO:0009734; GO:0003700; GO:0006355; GO:0009733
AT1G80420	40.5912	36.8261	10.2908	3.94443	3.57855	0.0174432	0.0284312	GO:0003713; GO:0005622; GO:0005634; GO:0006281; GO:0005515; GO:0006266; GO:0010385; GO:0080111; GO:1901969; GO:1901972; GO:0006303
AT1G80430	3.78849	3.44349	0.516893	7.32935	6.6619	0.0108817	0.0139866	GO:0005575; GO:0006412; GO:0006414; GO:0030533
AT1G80450	4.99446	5.90656	2.45363	2.03554	2.40728	0.0475564	0.0386504	GO:0003674; GO:0005634; GO:0008150
AT1G80790	105.173	110.521	39.4891	2.66334	2.79876	0.0127705	0.0134142	GO:0004526; GO:0005634; GO:0005655; GO:0090502; GO:0080188
AT1G80800	63.0566	41.6475	9.37693	6.72465	4.44148	0.011971	0.0445811	NA
AT1G80810	44.135	43.4198	8.80796	5.01081	4.9296	0.00119665	0.00824346	GO:0000785; GO:0005634; GO:0006281; GO:0007064
AT1G80870	56.0219	54.7623	26.4351	2.11922	2.07157	0.0411278	0.0255593	GO:0004674; GO:0005524; GO:0006468; GO:0016021; GO:0016301; GO:0005886
AT1G80930	247.416	222.595	66.8737	3.69975	3.32859	0.00135639	0.00675308	GO:0003723; GO:0005634; GO:0006412; GO:0005829
AT2G01100	290.004	266.312	117.893	2.45989	2.25893	0.00958556	0.0246943	GO:0003674; GO:0005634; GO:0008150
AT2G01130	32.4186	34.1277	8.14795	3.97874	4.1885	0.00355815	0.0390049	GO:0003676; GO:0004386; GO:0005524; GO:0005634; GO:0005739
AT2G01220	48.6342	59.9472	21.2856	2.28484	2.81632	0.00647638	0.015306	GO:0009058; GO:0016740; GO:0009941
AT2G01330	15.2891	17.2774	5.84526	2.61564	2.95579	0.0224115	0.0299294	GO:0000166; GO:0003779; GO:0005737; GO:0008150; GO:0080008
AT2G01390	13.6416	15.1883	4.50563	3.02767	3.37096	0.0301553	0.0406919	GO:0005739; GO:0008150
AT2G01400	20.8672	20.7941	9.51346	2.19344	2.18575	0.0368449	0.0435808	GO:0003674; GO:0008150; GO:0009507
AT2G01460	52.6394	64.6648	11.422	4.6086	5.66143	0.00845019	0.0326097	GO:0005524; GO:0005737; GO:0009058; GO:0016021; GO:0016301; GO:0016310; GO:0031307
AT2G01480	20.9739	23.8419	5.15844	4.06595	4.62193	0.00576844	0.0451959	GO:0005794; GO:0016021; GO:0016757; GO:0007155
AT2G01630	44.5073	45.891	14.1013	3.15624	3.25437	0.0070202	0.0357524	GO:0004553; GO:0005576; GO:0005886; GO:0005975; GO:0006952; GO:0042973; GO:0031225; GO:0046658
AT2G01690	63.4758	65.9702	15.5559	4.0805	4.24086	0.00195505	0.00798584	GO:0043550; GO:0070772; GO:0005774; GO:0005829
AT2G01750	78.4006	77.8973	14.9838	5.23235	5.19876	0.00185697	0.00325753	GO:0005737; GO:0005874; GO:0007010; GO:0008017; GO:0005886
AT2G01760	16.5221	17.343	4.03093	4.09882	4.30249	0.0121506	0.0084481	GO:0000156; GO:0000160; GO:0003677; GO:0005634; GO:0006351; GO:0006355; GO:0003700; GO:0009736
AT2G01830	17.6098	19.8842	5.10357	3.45048	3.89613	0.00353898	0.0321152	GO:0000155; GO:0004673; GO:0005789; GO:0005886; GO:0009116; GO:0016021; GO:0010086; GO:0000160; GO:0009885; GO:0009736; GO:0009884; GO:0008272; GO:0016036; GO:0071329; GO:0019955; GO:0010029; GO:0048831; GO:0010150; GO:0004721; GO:0006468; GO:0005515; GO:0043424; GO:0005034; GO:0009414; GO:0019899; GO:0019901; GO:0042742; GO:0048509; GO:0007231; GO:0033500; GO:0005783
AT2G01910	37.6775	40.2409	17.3168	2.17577	2.3238	0.0286708	0.0291933	GO:0000910; GO:0005634; GO:0005874; GO:0007067; GO:0009536; GO:0005739; GO:0007020; GO:0008017; GO:0031116; GO:0009524; GO:0009574
AT2G01930	44.8677	47.3544	19.7917	2.26699	2.39264	0.00631113	0.00617057	GO:0005634; GO:0006351; GO:0006355; GO:0003677; GO:0003700; GO:0043565; GO:0009723; GO:0050793
AT2G01940	14.8765	12.4857	2.42944	6.12342	5.13933	0.000230425	0.0351639	GO:0003676; GO:0003677; GO:0005634; GO:0006351; GO:0006355; GO:0008270; GO:0046872; GO:0003700; GO:0009590; GO:0010031; GO:2000904; GO:0009630; GO:0009965; GO:0010601; GO:0048444; GO:2000012; GO:0009958; GO:0009959
AT2G01980	8.37116	9.81572	2.34541	3.56918	4.18509	0.000696496	0.0612103	GO:0005886; GO:0006814; GO:0015299; GO:0015385; GO:0015386; GO:0016021; GO:0051453; GO:0098719; GO:0009651; GO:0010163; GO:0009941; GO:0005515; GO:0042542; GO:2000377; GO:0000302; GO:0006979
AT2G02020	1.65548	1.32842	0	Inf	Inf	0.00125122	0.0252536	GO:0005215; GO:0006857; GO:0016020; GO:0016021; GO:0009705
AT2G02070	67.4308	60.9611	17.5957	3.83223	3.46455	0.00145738	0.00166185	GO:0003676; GO:0003677; GO:0005634; GO:0006351; GO:0009507; GO:0046872; GO:0003700; GO:0006355
AT2G02080	30.176	31.1747	13.5129	2.23313	2.30704	0.0289195	0.0410883	GO:0003677; GO:0005634; GO:0006351; GO:0006355; GO:0009507; GO:0046872; GO:0003700; GO:0008356; GO:0048364
AT2G02160	264.956	247.094	94.9905	2.78929	2.60124	0.0049177	0.00734769	GO:0003676; GO:0003677; GO:0003723; GO:0004521; GO:0005634; GO:0005847; GO:0006378; GO:0016973; GO:0046872; GO:0003729
AT2G02170	40.8084	45.8855	14.3673	2.84037	3.19374	0.0105622	0.00758716	GO:0003677; GO:0005886; GO:0008150
AT2G02350	6.787	7.34776	1.99988	3.3937	3.6741	0.0215429	0.0898304	GO:0005634; GO:0008150; GO:0030246
AT2G02360	25.4516	29.8363	11.1343	2.28588	2.67968	0.03895	0.0250941	GO:0005634; GO:0016567; GO:0030246
AT2G02380	6.42299	5.88911	0	Inf	Inf	0.0503956	0.033774	GO:0004364; GO:0005737; GO:0005829; GO:0006749; GO:0009072; GO:0009636; GO:0009407
AT2G02410	72.2569	76.19	13.5915	5.31635	5.60573	3.90375e-06	0.010816	GO:0003674; GO:0008150; GO:0009507
AT2G02480	30.0064	33.8587	8.61706	3.4822	3.92926	0.000588173	0.023661	GO:0003689; GO:0003887; GO:0005524; GO:0005634; GO:0005663; GO:0006261; GO:0009360; GO:0010026; GO:0010091; GO:0005886
AT2G02560	39.9084	48.3153	16.564	2.40935	2.91689	0.0112862	0.0341694	GO:0005634; GO:0006351; GO:0006355; GO:0010265; GO:0016567; GO:0009733; GO:0005515; GO:0010228; GO:0005618; GO:0010051; GO:0005886; GO:0005829
AT2G02570	170.503	191.738	77.9139	2.18836	2.4609	0.0207681	0.007514	GO:0003723; GO:0005634; GO:0005737; GO:0006397
AT2G02700	0.96736	0.870303	0	Inf	Inf	0.0704443	0.0468218	GO:0005634; GO:0008270
AT2G02730	48.9393	60.8598	13.4248	3.64545	4.5334	0.00235782	0.00859022	GO:0003674; GO:0008150; GO:0009507
AT2G02765	24.9191	34.131	2.17275	11.4689	15.7086	0.0117214	0.0401574	NA
AT2G02790	48.6202	50.6342	18.9645	2.56374	2.66994	0.0241712	0.0106661	GO:0005516; GO:0005634; GO:0008150; GO:0005886; GO:0005875
AT2G02820	10.65	11.8397	2.72243	3.91193	4.34894	0.00126498	0.0591908	GO:0000981; GO:0001135; GO:0003677; GO:0003700; GO:0005634; GO:0006355; GO:0006357; GO:0007049; GO:0043565; GO:0044212; GO:0010052; GO:0009553
AT2G02860	22.0537	23.4906	8.7083	2.53249	2.6975	0.00414814	0.012954	GO:0005351; GO:0005886; GO:0005887; GO:0005985; GO:0008506; GO:0008515; GO:0015144; GO:0015293; GO:0015770; GO:0016020; GO:0055085; GO:0009611; GO:0090406; GO:0005794
AT2G02960	39.491	42.1544	11.1871	3.53004	3.76812	0.0026301	0.0337175	GO:0005634; GO:0008270; GO:0016021
AT2G03010	22.9036	21.0664	5.50462	4.1608	3.82703	0.00394262	0.0459044	GO:0003674; GO:0008150
AT2G03020	5.59222	5.27926	1.31505	4.25248	4.0145	0.0814103	0.0756553	GO:0005737
AT2G03060	28.1054	27.2876	8.96798	3.13398	3.04278	0.00501495	0.0274566	GO:0000982; GO:0000987; GO:0003677; GO:0003700; GO:0005634; GO:0006351; GO:0006355; GO:0045944; GO:0046983; GO:0005515; GO:0009555; GO:0010152; GO:0080092
AT2G03070	50.7651	46.4194	10.2733	4.94144	4.51844	0.00125616	0.00101832	GO:0005634; GO:0006351; GO:0006355; GO:0016592; GO:0009909; GO:0050832
AT2G03140	40.2921	49.5646	7.98365	5.04683	6.20827	0.000302369	0.0184297	GO:0006508; GO:0009507; GO:0016021; GO:0016787; GO:0005634
AT2G03150	123.468	124.63	27.0165	4.57011	4.6131	0.00124548	0.000964762	GO:0005737; GO:0009793; GO:0005829; GO:0005509; GO:0005515; GO:0005634; GO:0006355; GO:0055078
AT2G03280	12.4269	15.0876	5.45081	2.27983	2.76795	0.0611605	0.0385403	GO:0005794; GO:0008150; GO:0016021; GO:0016757; GO:0009507
AT2G03330	6.19609	8.26428	2.74201	2.25969	3.01395	0.057331	0.0429784	GO:0003674; GO:0008150; GO:0016021
AT2G03340	48.1476	45.3349	19.3426	2.4892	2.34378	0.034269	0.0285874	GO:0003700; GO:0005634; GO:0006351; GO:0006355; GO:0043565
AT2G03360	1.0309	0.694431	0	Inf	Inf	0.066993	0.0469935	GO:0005576; GO:0016021; GO:0016757
AT2G03410	5.4788	4.37922	1.98242	2.76369	2.20903	0.0325722	0.0208579	GO:0005737; GO:0008150
AT2G03480	13.2273	14.3776	4.90906	2.69446	2.92878	0.0168481	0.0508391	GO:0005768; GO:0005774; GO:0005789; GO:0005802; GO:0008757; GO:0016021; GO:0032259; GO:0005794
AT2G03530	15.1003	17.3241	3.79349	3.98058	4.56679	0.042482	0.0152828	GO:0005524; GO:0016021; GO:0005274; GO:0015210; GO:0015505; GO:0015720; GO:0015857; GO:0043100; GO:0005886
AT2G03667	19.5777	22.985	3.55949	5.50014	6.45739	0.0016636	0.0204278	NA
AT2G03880	3.76051	3.47022	0.657844	5.71642	5.27514	0.00661256	0.0965661	GO:0005739; GO:0008270; GO:0009451
AT2G04235	6.1192	6.99174	1.75057	3.49555	3.99399	0.00802092	0.0708798	GO:0003674; GO:0005634; GO:0008150
AT2G04270	25.3384	26.2937	8.87168	2.8561	2.96378	0.00977765	0.00700977	GO:0003723; GO:0004519; GO:0004540; GO:0005737; GO:0006396; GO:0009570; GO:2001070; GO:0009507; GO:0004521; GO:0009658; GO:0010239; GO:1901259
AT2G04450	7.53359	9.32918	0.850979	8.85284	10.9629	0.0376033	0.0280617	GO:0000210; GO:0016787; GO:0046872; GO:0005829; GO:0047631; GO:0051287; GO:0051707; GO:0035529; GO:0080151
AT2G04540	42.0042	46.9723	9.9543	4.21971	4.71879	0.00351709	0.0293679	GO:0004312; GO:0004315; GO:0005739; GO:0006633
AT2G04560	8.60119	9.09665	0.699633	12.2939	13.002	0.0207911	0.0126328	GO:0005543; GO:0005829; GO:0009245; GO:0009507; GO:0016757; GO:0005739; GO:0008915; GO:2001289
AT2G04660	14.8893	19.2968	4.56786	3.25957	4.22446	0.00587944	0.00714106	GO:0004842; GO:0005680; GO:0007067; GO:0031625; GO:0042787; GO:0051301; GO:0061630; GO:0000151; GO:0006511; GO:0005515; GO:0005634; GO:0005819; GO:0009561
AT2G04670	9.18579	12.4881	0.0859277	106.901	145.332	0.00899117	0.0266628	NA
AT2G04790	13.0256	18.8703	5.97411	2.18033	3.15868	0.0232871	0.0159173	GO:0003674; GO:0005634; GO:0008150; GO:0009507
AT2G04845	31.5005	36.0583	15.6563	2.012	2.30311	0.0448454	0.0205957	GO:0005575; GO:0008080
AT2G04850	20.8785	25.7537	8.36415	2.49618	3.07906	0.0473224	0.0308091	GO:0005576; GO:0016021; GO:0046872; GO:0055114; GO:0016020
AT2G04860	11.9703	13.23	3.36298	3.55944	3.93401	0.0295323	0.0780955	GO:0005739; GO:0008150
AT2G04865	64.9118	64.5146	28.1987	2.30194	2.28786	0.0401375	0.0262041	GO:0005634; GO:0008150; GO:0008483
AT2G05025	0.850817	0.894003	0	Inf	Inf	0.0419005	0.0352035	NA
AT2G05040	1.11105	1.18037	0	Inf	Inf	0.0617673	0.0406457	NA
AT2G05210	41.4727	46.0499	10.7321	3.86437	4.29086	0.00405129	0.0215998	GO:0000783; GO:0003723; GO:0005576; GO:0007165; GO:0010521; GO:0016233; GO:0031640; GO:0050832; GO:0051974; GO:0098505; GO:0032206; GO:0043047; GO:0000723; GO:0032212; GO:0042162; GO:0005515
AT2G05240	12.8892	16.0721	1.50753	8.54991	10.6612	0.000437928	0.0115892	NA
AT2G05300	3.59567	4.47476	0.87719	4.09908	5.10125	0.0524144	0.0406666	NA
AT2G05590	21.743	22.4216	9.28093	2.34276	2.41588	0.0337586	0.0186927	GO:0003674; GO:0005739; GO:0008150
AT2G05632	2.8081	2.39535	0.535727	5.24167	4.47122	0.0399568	0.0936142	GO:0003674; GO:0005575; GO:0008150
AT2G05995	15.8033	14.6675	3.54229	4.46132	4.14069	0.0259951	0.0129909	GO:0003674; GO:0005575; GO:0008150
AT2G06005	19.3682	20.1545	5.43072	3.56642	3.7112	0.0221416	0.0229505	GO:0008150; GO:0005515
AT2G06025	68.9409	75.9954	29.2046	2.36062	2.60217	0.0241431	0.00642168	GO:0008080
AT2G06040	19.4122	19.9633	8.92859	2.17416	2.23589	0.0233438	0.0243552	GO:0005634
AT2G06210	71.346	73.8161	20.0937	3.55067	3.6736	0.0165459	0.00508361	GO:0000993; GO:0005634; GO:0006351; GO:0009908; GO:0016593; GO:0051569; GO:0009910; GO:0045893; GO:0016571; GO:0016020
AT2G07042	4.90012	4.47559	0.49428	9.91366	9.05476	0.00473528	0.00555972	GO:0003674; GO:0005575; GO:0008150
AT2G07050	67.2007	81.2515	26.6223	2.52422	3.05201	0.00473613	0.00291775	GO:0019745; GO:0005773; GO:0009555; GO:0010027; GO:0016871
AT2G07070	0.991805	1.08535	0	Inf	Inf	0.0671207	0.0825942	NA
AT2G07170	11.4603	11.7483	4.5074	2.54254	2.60644	0.0060218	0.0116958	GO:0005737
AT2G07360	72.7944	78.1245	28.7904	2.52842	2.71356	0.0225544	0.0119377	GO:0009507; GO:0005886; GO:0016020; GO:0005634; GO:0005829
AT2G07599	82.0096	92.718	24.0139	3.41508	3.86101	0.0144882	0.00884058	GO:0005739
AT2G07617	62.9601	60.8516	12.2402	5.14372	4.97145	0.0324903	0.0653199	NA
AT2G07623	55.3236	75.5197	19.4304	2.84728	3.88669	0.0745486	0.086144	NA
AT2G07625	108.113	100.12	13.0766	8.26769	7.65641	0.0015633	0.00814949	NA
AT2G07633	11.9009	12.8131	2.44118	4.87507	5.24873	0.00119218	0.00102901	NA
AT2G07638	19.6683	21.7125	1.63057	12.0622	13.3159	0.0434457	0.0061732	NA
AT2G07641	176.979	188.906	41.0265	4.31377	4.60449	0.0237423	0.0158156	NA
AT2G07643	7.66501	11.1161	0.871947	8.79069	12.7486	0.0447331	0.0802072	NA
AT2G07655	170.063	188.463	33.5655	5.06662	5.61478	0.00975285	0.0167441	NA
AT2G07658	28.343	24.522	5.00448	5.66352	4.90001	0.00587808	0.00642559	NA
AT2G07659	12.2246	17.2941	1.79727	6.80179	9.62243	0.0613245	0.0111415	NA
AT2G07662	203.154	209.052	60.9721	3.33192	3.42865	0.000499077	0.00403772	NA
AT2G07665	65.797	63.7751	7.19465	9.14526	8.86424	0.0260267	0.0117293	NA
AT2G07674	19.4767	21.4346	3.51968	5.53367	6.08994	0.0282178	0.0250942	GO:0003674; GO:0005739; GO:0008150
AT2G07677	18.2634	16.0795	2.76116	6.61441	5.82345	0.012201	0.00464539	NA
AT2G07678	9.50115	10.1581	0.97798	9.71508	10.3869	0.00388162	0.028869	GO:0003674; GO:0005739; GO:0008150
AT2G07680	6.99577	8.23091	0.542596	12.8931	15.1695	0.0170751	0.0113956	GO:0005886; GO:0042626; GO:0005774
AT2G07681	2.81966	3.30044	0.413	6.82726	7.99138	0.0351929	0.0658165	GO:0005739; GO:0005886; GO:0006461; GO:0008535; GO:0015232; GO:0015886; GO:0016020; GO:0016021; GO:0017004; GO:0020037; GO:0055114
AT2G07687	58.0611	60.8055	27.39	2.11979	2.21999	0.0434456	0.0319913	GO:0004129; GO:0005739; GO:0016020
AT2G07690	52.5867	63.2358	21.4839	2.44772	2.9434	0.0272077	0.0113312	GO:0003677; GO:0003678; GO:0003682; GO:0003688; GO:0005524; GO:0005634; GO:0006270; GO:0007049; GO:0008094; GO:0042555; GO:0000347; GO:0005515; GO:0005737; GO:0006268
AT2G07696	12.6731	14.2908	0.77639	16.3231	18.4068	0.000451709	0.00966836	GO:0003735; GO:0005840; GO:0006412; GO:0009507
AT2G07697	5.43865	5.91761	0.546517	9.95148	10.8279	0.0747508	0.00285564	NA
AT2G07703	30.5822	40.4511	5.37883	5.68566	7.52043	0.0242929	0.0107666	NA
AT2G07707	72.3116	79.7427	28.7481	2.51535	2.77384	0.0638035	0.0444661	GO:0009507; GO:0005739; GO:0005773; GO:0016020; GO:0050897
AT2G07709	83.7765	89.1697	20.9218	4.00427	4.26205	0.000787846	0.00448967	NA
AT2G07711	81.4235	85.5321	26.6898	3.05074	3.20467	0.00188903	0.0120092	NA
AT2G07715	33.8663	34.5254	11.8804	2.85059	2.90607	4.42251e-05	0.00376481	GO:0003735; GO:0005739; GO:0006412; GO:0015934
AT2G07717	72.1634	87.4865	16.7381	4.31132	5.22678	0.00417345	0.00348238	NA
AT2G07718	28.867	33.5353	9.60478	3.00548	3.49152	0.0247994	0.00616175	GO:0005739; GO:0016491
AT2G07723	58.4613	66.059	15.0904	3.87408	4.37756	0.0014241	0.000456056	NA
AT2G07724	22.7173	20.1052	4.86422	4.67029	4.13329	0.0246284	0.0266275	GO:0003674; GO:0005739; GO:0008150
AT2G07725	134.142	127.7	30.1519	4.44888	4.23522	0.000281398	0.00350578	GO:0003735; GO:0005840; GO:0006412; GO:0009507
AT2G07727	39.968	44.8652	15.2405	2.62249	2.94382	0.0246577	0.026264	GO:0005739; GO:0016020; GO:0016491
AT2G07728	17.9488	12.0796	5.35362	3.35265	2.25635	0.0539741	0.0383993	GO:0003674; GO:0005739; GO:0008150
AT2G07731	88.2538	85.0661	33.4739	2.63649	2.54126	0.000184116	0.0279105	NA
AT2G07733	60.8878	74.6686	14.3357	4.24728	5.20857	0.0195515	0.00540114	NA
AT2G07734	25.5477	27.7871	5.43582	4.69987	5.11184	0.0330076	0.00566822	GO:0003723; GO:0003735; GO:0005739; GO:0006412; GO:0015935
AT2G07738	14.2164	10.4993	0	Inf	Inf	0.0808789	0.0842633	GO:0003674; GO:0005575; GO:0008150
AT2G07747	56.4275	56.2361	3.56357	15.8346	15.7809	0.00242319	0.00147818	NA
AT2G07755	9.4897	8.78552	2.39869	3.9562	3.66263	0.0185093	0.0257747	GO:0005575; GO:0006412; GO:0006414; GO:0030533
AT2G07762	57.1577	46.3399	5.5139	10.3661	8.4042	0.0889954	0.0378324	GO:0005575; GO:0006412; GO:0006414; GO:0030533
AT2G07767	20.3836	28.948	0	Inf	Inf	0.0252711	0.0338742	NA
AT2G07771	8.29644	10.6795	2.19851	3.77367	4.85763	0.0933699	0.046349	GO:0005739
AT2G07774	34.8707	30.3971	7.73207	4.50988	3.93131	0.0127649	0.0113404	GO:0003674; GO:0005575; GO:0008150
AT2G07779	18.5405	15.3353	5.4506	3.40154	2.81351	0.0332317	0.0116727	GO:0003674; GO:0005739; GO:0008150
AT2G07782	52.9505	51.2475	12.4114	4.26627	4.12906	0.0319851	0.0382176	NA
AT2G07787	14.0886	17.3891	5.48687	2.56769	3.16921	0.022596	0.022017	GO:0003674; GO:0005739; GO:0008150
AT2G07792	34.8143	41.5961	9.44815	3.68477	4.40256	0.00766017	0.00306721	GO:0005575; GO:0006412; GO:0006414; GO:0030533
AT2G07799	11.9896	8.21462	1.24453	9.63388	6.60058	0.0154569	0.0214421	NA
AT2G07809	29.2075	24.2002	3.41227	8.55957	7.09213	0.0050568	0.0251591	NA
AT2G07811	23.1294	19.0824	2.3302	9.92593	8.18917	0.00840316	0.00692723	NA
AT2G07815	14.0587	18.2029	5.85642	2.40056	3.10819	0.0333716	0.00954656	GO:0005739; GO:0016021
AT2G07825	47.6839	48.7748	10.3172	4.62179	4.72753	0.00834157	0.046928	NA
AT2G07835	43.3048	40.8205	6.90153	6.27466	5.9147	0.0158339	0.024853	GO:0009507
AT2G09800	2.40387	2.96767	0.879165	2.73426	3.37556	0.0843964	0.077874	NA
AT2G10400	0.72325	1.5326	1.56458e-06	462263	979560	0.0588582	0.0524722	NA
AT2G10520	0.409967	0.532895	0	Inf	Inf	0.0569582	0.092444	NA
AT2G10931	13.5134	19.9836	4.9136	2.75021	4.067	0.0299985	0.0322063	GO:0003674; GO:0005739; GO:0008150
AT2G11000	24.2787	25.3158	9.16548	2.64893	2.76208	0.00369629	0.0513863	GO:0005575; GO:0008150; GO:0016407
AT2G11140	9.31938	8.64927	3.13047	2.97699	2.76293	0.0289813	0.0204063	NA
AT2G11225	101.37	100.203	28.1283	3.60385	3.56237	0.00373923	0.0082181	NA
AT2G11240	100.771	117.373	20.8902	4.82383	5.61857	0.000470861	0.0120773	NA
AT2G11280	8.84887	11.4907	3.97541	2.2259	2.89044	0.047205	0.0324128	NA
AT2G11310	0.31688	0.620956	0	Inf	Inf	0.0171865	0.0143901	NA
AT2G11700	1.29049	0.85399	0	Inf	Inf	0.0318795	0.0337678	NA
AT2G11810	3.15913	3.23786	0.78878	4.00508	4.10489	0.0117089	0.00991478	GO:0009247; GO:0009507; GO:0009707; GO:0046509; GO:0016036; GO:0019375; GO:0006631; GO:0019374
AT2G11880	10.2886	10.8374	1.61796	6.35899	6.69821	0.0122733	0.044348	NA
AT2G12170	6.23888	6.97255	0	Inf	Inf	0.053233	0.00402426	GO:0003674; GO:0005634; GO:0008150
AT2G12380	1.42884	1.48156	0	Inf	Inf	0.0113693	0.0814836	NA
AT2G12385	0.86165	1.67295	0.196932	4.37538	8.49506	0.0784158	0.00923558	NA
AT2G12450	3.34217	3.45348	0.42247	7.91102	8.17449	0.00691996	0.0645204	NA
AT2G12460	17.3265	18.7285	2.43794	7.107	7.68208	0.00397651	0.00257703	NA
AT2G12461	151.388	205.949	56.6227	2.67363	3.63721	0.058654	0.013121	GO:0005739
AT2G12490	10.2669	14.9929	1.55271	6.61227	9.65598	0.00119384	0.0383575	NA
AT2G12505	2.9612	2.80845	0.266326	11.1187	10.5452	0.00448047	0.0502973	NA
AT2G12905	137.457	208.553	14.2929	9.61714	14.5914	0.0375339	0.000605788	GO:0003674; GO:0005739; GO:0008150
AT2G13370	85.798	97.362	15.3395	5.59329	6.34716	0.000184437	0.0123356	GO:0003677; GO:0003682; GO:0004386; GO:0005524; GO:0005634; GO:0006333; GO:0016569; GO:0009506
AT2G13390	1.05557	1.07461	0	Inf	Inf	0.0356913	0.0837013	NA
AT2G13410	3.56284	2.66087	0	Inf	Inf	0.00651778	0.0504962	NA
AT2G13420	30.4534	33.2914	7.9278	3.84135	4.19933	0.00146826	0.00166995	NA
AT2G13600	10.4786	13.918	4.06584	2.57724	3.42316	0.0571946	0.0245726	GO:0003674; GO:0005739; GO:0010182; GO:0080156
AT2G13665	13.9514	18.2098	6.35567	2.19511	2.86512	0.0521557	0.000669772	GO:0003674; GO:0005575; GO:0008150
AT2G13690	50.0295	56.1648	21.7644	2.29868	2.58058	0.00473782	0.00541491	GO:0005634; GO:0016567
AT2G13790	22.4976	29.598	10.9585	2.05299	2.70092	0.0341391	0.0941117	GO:0004672; GO:0004714; GO:0005524; GO:0005886; GO:0016021; GO:0004675; GO:0006468; GO:0060548; GO:1900140; GO:0010200; GO:0008219; GO:0033612; GO:0009742; GO:0010150
AT2G13800	11.4505	10.2262	3.19013	3.58934	3.20557	0.00198735	0.00663163	GO:0004672; GO:0005524; GO:0005886; GO:0006468; GO:0016021; GO:0004675
AT2G13965	470.595	360.322	110.485	4.25935	3.26127	0.00707336	0.0236495	NA
AT2G13970	90.2702	89.3009	17.5689	5.13807	5.0829	1.0699e-05	0.0104123	NA
AT2G14050	15.2949	15.9474	2.89427	5.28455	5.50998	0.000514395	0.0373094	GO:0003677; GO:0004386; GO:0005524; GO:0005634; GO:0006260; GO:0006270; GO:0006281; GO:0008094; GO:0046872; GO:0051321
AT2G14080	21.0576	25.8473	4.34165	4.85014	5.95334	0.00232565	0.00373401	GO:0005737; GO:0006952; GO:0007165; GO:0016021; GO:0043531
AT2G14120	53.1608	49.4137	23.0951	2.30183	2.13958	0.010281	0.0343465	GO:0003924; GO:0005525; GO:0005739; GO:0007031; GO:0007049; GO:0008017; GO:0051301; GO:0005886; GO:0005515; GO:0005777; GO:0016559; GO:0000266; GO:0009791; GO:0005829
AT2G14255	52.6208	60.5218	9.76783	5.38715	6.19604	0.00498447	0.0126416	GO:0000139; GO:0008270; GO:0016021; GO:0019706; GO:0016020; GO:0005794
AT2G14475	5.05681	4.50417	0	Inf	Inf	0.0806376	0.063661	NA
AT2G14680	65.1883	76.3412	15.4354	4.22329	4.94585	0.00621824	0.00435119	GO:0003674; GO:0005737; GO:0009793
AT2G14775	15.4607	13.9168	1.48138	10.4367	9.39447	0.0145399	0.0552089	NA
AT2G14800	7.38616	9.95264	0.179663	41.1111	55.3961	0.0234111	0.0258342	GO:0003674; GO:0005739; GO:0008150
AT2G15040	4.50481	6.71422	0.617213	7.29863	10.8783	0.0172316	0.0109039	NA
AT2G15042	9.46732	9.03923	0.43596	21.716	20.7341	0.0642153	0.0709021	GO:0005886; GO:0016021
AT2G15160	0.412603	0.365005	0	Inf	Inf	0.0553474	0.0145717	NA
AT2G15230	8.16106	11.3103	3.69635	2.20787	3.05986	0.0929093	0.0744413	GO:0005576; GO:0016042; GO:0016787; GO:0004620; GO:0004806; GO:0005615; GO:0047714
AT2G15530	32.025	36.2426	15.2588	2.09879	2.37519	0.0118023	0.00271974	GO:0005634; GO:0008270; GO:0009908; GO:0016567; GO:0016874; GO:0061630; GO:0005515; GO:0010228; GO:0043161
AT2G15650	6.94134	8.51559	1.46233	4.74676	5.8233	0.0229565	0.0451852	NA
AT2G15810	0.470654	0.475771	0	Inf	Inf	0.0176946	0.00885209	NA
AT2G15900	27.7648	27.0733	10.7669	2.57871	2.51448	0.0394754	0.0228734	GO:0016021; GO:0035091; GO:0035556; GO:0007165; GO:0005794
AT2G15980	44.7099	40.5451	7.88399	5.67097	5.14272	0.00175641	0.0271173	GO:0003674; GO:0005739; GO:0008150
AT2G16245	31.4793	37.1608	3.707	8.49185	10.0245	0.0472234	0.00948502	GO:0003674; GO:0005575; GO:0008150
AT2G16370	26.0624	29.1913	8.37927	3.11035	3.48375	0.00163049	0.0624372	GO:0005737; GO:0006231; GO:0006545; GO:0006730; GO:0032259; GO:0055114; GO:0005829; GO:0004146; GO:0004799; GO:0009257
AT2G16405	26.2284	29.5477	9.91444	2.64547	2.98027	0.0810446	0.0389195	GO:0000166; GO:0005737; GO:0008150
AT2G16460	14.9671	16.4124	7.03132	2.12864	2.33419	0.00172895	0.00318266	GO:0008150; GO:0009507; GO:0005739; GO:0046872; GO:0005774
AT2G16485	137.703	136.91	25.7388	5.35002	5.3192	0.000707401	0.00108703	GO:0005634; GO:0005829
AT2G16640	80.7834	81.9343	38.8707	2.07826	2.10787	0.0488106	0.0304222	GO:0005525; GO:0009507; GO:0009707; GO:0015031; GO:0016021; GO:0016817; GO:0046872; GO:0004888; GO:0045036; GO:0016020; GO:0009536
AT2G16650	19.9202	18.0786	5.08662	3.9162	3.55414	4.02263e-05	0.0611673	GO:0005739; GO:0005634; GO:0001682; GO:0004526; GO:0006397; GO:0043144
AT2G16870	3.68609	6.5206	0.731266	5.0407	8.91686	0.0240312	0.0809327	GO:0006952; GO:0007165; GO:0043531
AT2G16880	15.3224	17.4722	7.32644	2.09138	2.38481	0.0631465	0.0350172	GO:0003674; GO:0005739; GO:0008150
AT2G16920	15.7261	18.4991	7.3069	2.15223	2.53173	0.0432118	0.0259849	GO:0004842; GO:0005524; GO:0005634; GO:0016567; GO:0031625; GO:0061630; GO:0005829
AT2G16940	316.9	320.227	111.646	2.83843	2.86823	0.00775046	0.00283756	GO:0000166; GO:0003676; GO:0003723; GO:0005634; GO:0006397; GO:0005829
AT2G16950	42.791	46.7128	16.8386	2.54124	2.77414	0.0031641	0.0543022	GO:0000059; GO:0005634; GO:0005643; GO:0005737; GO:0008565; GO:0051170; GO:0005829; GO:0035280
AT2G16990	15.028	17.2785	4.91431	3.058	3.51596	0.0609966	0.00988136	GO:0008493
AT2G17030	13.1377	13.7927	4.70286	2.79355	2.93283	0.0666762	0.0678561	GO:0003674; GO:0005634
AT2G17036	4.01719	6.71401	0.476183	8.43622	14.0996	0.00903854	0.0828786	GO:0003674; GO:0005634; GO:0008150
AT2G17040	18.119	17.3172	6.30049	2.87582	2.74854	0.0314772	0.0394346	GO:0003677; GO:0005634; GO:0006351; GO:0006355; GO:0007275; GO:0003700; GO:0010200; GO:0009965; GO:0045792; GO:0048281
AT2G17110	28.1923	31.7955	9.93294	2.83826	3.20101	0.0100144	0.025723	GO:0005634
AT2G17140	4.79521	6.26091	1.70186	2.81762	3.67886	0.018498	0.0293772	GO:0005739
AT2G17210	6.02345	7.18948	0	Inf	Inf	0.0056171	0.0827707	GO:0005739
AT2G17320	69.2205	73.3595	22.4245	3.08683	3.2714	0.0137225	0.0278439	GO:0003674; GO:0005737
AT2G17430	5.88197	4.94237	0.421527	13.954	11.7249	0.0134652	0.0796597	GO:0005516; GO:0005886; GO:0006952; GO:0008219; GO:0009507; GO:0009607; GO:0016021; GO:0005737; GO:0010483; GO:0012505
AT2G17442	50.7273	49.9947	17.5115	2.89679	2.85496	0.004994	0.0133883	GO:0003674; GO:0008150; GO:0009507
AT2G17470	9.33601	10.0628	4.59609	2.03129	2.18943	0.0354146	0.0315828	GO:0009705; GO:0016021; GO:0005774; GO:0015140; GO:0071423
AT2G17510	37.4681	41.221	12.5169	2.9934	3.29322	0.0138445	0.0483004	GO:0000175; GO:0000176; GO:0000177; GO:0000178; GO:0003723; GO:0004519; GO:0004527; GO:0004540; GO:0005634; GO:0005737; GO:0006364; GO:0006402; GO:0016075; GO:0046872
AT2G17525	22.6625	25.7407	4.62906	4.8957	5.56068	0.00337803	0.0938574	GO:0005739; GO:0008150
AT2G17550	30.2189	31.3539	12.0549	2.50677	2.60093	0.0254779	0.0515881	GO:0003674; GO:0005634; GO:0008150
AT2G17580	10.9483	14.5917	3.48196	3.1443	4.19066	0.00808921	0.031157	GO:0003723; GO:0005739; GO:0006396; GO:0016779; GO:0009507; GO:0097222
AT2G17620	10.4201	10.901	3.44594	3.02389	3.16342	0.0539284	0.00233612	GO:0005634; GO:0007049; GO:0016538; GO:0051301; GO:0051726; GO:0005515
AT2G17640	45.7526	48.882	18.595	2.46047	2.62877	0.00669359	0.00478461	GO:0005737; GO:0006535; GO:0008652; GO:0009001; GO:0016407; GO:0000103; GO:0005829
AT2G17700	22.4492	27.9147	8.66629	2.59041	3.22106	0.0444805	0.0154472	GO:0004672; GO:0005524; GO:0005634; GO:0006468; GO:0016597; GO:0004712; GO:0004674; GO:0005829; GO:0009658
AT2G17770	2.91635	2.44199	0.290166	10.0506	8.41585	0.0232529	0.0630926	GO:0005634; GO:0003700; GO:0010200
AT2G17780	11.5514	12.5414	3.65702	3.15869	3.42941	0.0280176	0.0419443	GO:0005634; GO:0005737; GO:0005886; GO:0016021; GO:0048528; GO:0070509; GO:0005262
AT2G17790	47.1993	51.2771	20.3186	2.32296	2.52365	0.00836377	0.0534628	GO:0005770; GO:0005794; GO:0006886; GO:0008565; GO:0015031; GO:0030904; GO:0031902; GO:0042147; GO:0005622; GO:0005623
AT2G17820	13.8482	18.7058	3.57454	3.87413	5.23305	0.00042703	0.0309046	GO:0000155; GO:0000160; GO:0004673; GO:0005783; GO:0005886; GO:0009738; GO:0010105; GO:0016021; GO:0005034; GO:0006970; GO:0009927; GO:0005515; GO:0009414; GO:0010431; GO:0010375
AT2G17900	4.16533	7.90018	0.384043	10.846	20.5711	0.0312966	0.0181365	GO:0005634; GO:0005694; GO:0008150; GO:0018024; GO:0046872
AT2G17930	23.1655	29.1979	9.43009	2.45655	3.09625	0.0140987	0.0240491	GO:0000123; GO:0005634; GO:0016310; GO:0016573; GO:0005829; GO:0009506
AT2G17970	32.7414	27.1722	10.3077	3.17641	2.63611	0.0381935	0.0165591	GO:0005634; GO:0016491; GO:0055114; GO:0009506
AT2G18100	15.004	22.6096	4.71883	3.1796	4.79136	0.000361579	0.0375509	GO:0003674; GO:0008150; GO:0009507; GO:0016021
AT2G18196	9.18935	10.565	4.03786	2.27579	2.61648	0.0413407	0.0181848	GO:0005576; GO:0046872
AT2G18220	80.4442	79.1645	25.2792	3.18223	3.13161	0.00418554	0.00294078	GO:0005634; GO:0008150; GO:0005829
AT2G18440	115.499	107.78	46.6633	2.47516	2.30974	0.00754809	0.0650629	GO:0003674
AT2G18465	10.3856	11.5619	4.19179	2.47761	2.75823	0.0698071	0.0534973	GO:0006457; GO:0009507
AT2G18560	15.9782	17.6936	5.3489	2.98719	3.30789	0.0637422	0.0373916	GO:0005886; GO:0008194; GO:0016757
AT2G18760	16.5396	18.9358	5.6803	2.91174	3.33359	0.00250288	0.0215357	GO:0003677; GO:0004386; GO:0005524; GO:0005634; GO:0006351; GO:0006355; GO:0006974; GO:0006281; GO:0010332
AT2G18780	4.77017	5.35879	1.14574	4.16341	4.67715	0.0124837	0.0217947	GO:0003674; GO:0005634; GO:0008150
AT2G18860	16.4492	15.7257	3.90068	4.21702	4.03154	0.0112309	0.0567839	GO:0005739; GO:0005794; GO:0016021; GO:0048193; GO:0005634
AT2G18890	24.6923	28.7293	10.41	2.37198	2.75978	0.0768663	0.0293149	GO:0004674; GO:0005524; GO:0005634; GO:0006468; GO:0016301
AT2G18900	24.2003	23.8948	10.4944	2.30603	2.27692	0.00513606	0.00922527	GO:0000166; GO:0005634; GO:0008150
AT2G19090	17.5612	17.879	5.31541	3.30383	3.36362	0.000503373	0.026564	GO:0003674; GO:0005634
AT2G19100	0.579267	1.20164	0.060779	9.53071	19.7707	0.0243606	0.0667821	NA
AT2G19120	7.11811	6.65147	1.8274	3.89522	3.63986	0.00160786	0.00178376	GO:0004386; GO:0005634; GO:0008150; GO:0009506
AT2G19160	16.5856	17.0736	7.53321	2.20166	2.26644	0.0636153	0.0857369	GO:0005739; GO:0008375; GO:0016021; GO:0016757
AT2G19250	26.8542	31.7037	2.80086	9.58785	11.3192	0.000450404	0.0196251	NA
AT2G19260	16.6709	18.61	4.29823	3.87856	4.3297	0.0138586	0.0161925	GO:0003677; GO:0005634; GO:0006355; GO:0008270
AT2G19280	8.40574	8.01499	2.92494	2.87381	2.74022	0.0269379	0.0467119	GO:0005739; GO:0008150
AT2G19380	15.0547	16.5536	3.45296	4.35993	4.79402	0.0121597	0.00503728	GO:0000166; GO:0003723; GO:0005634; GO:0008270
AT2G19390	16.6728	17.9947	5.65066	2.95059	3.18453	0.00709296	0.0306979	GO:0003674; GO:0005634; GO:0008150
AT2G19400	33.4528	31.5988	6.32209	5.29142	4.99816	8.35897e-05	0.0233419	GO:0005524; GO:0005634; GO:0016301
AT2G19470	37.3818	44.4055	16.0593	2.32773	2.7651	0.00752777	0.0181219	GO:0004674; GO:0005524; GO:0005634; GO:0005737; GO:0006897; GO:0008360; GO:0016055; GO:0016301; GO:0018105
AT2G19490	6.79715	7.44759	2.53109	2.68547	2.94245	0.0277056	0.0496703	GO:0000150; GO:0000400; GO:0000730; GO:0003677; GO:0003690; GO:0003697; GO:0004520; GO:0005524; GO:0005739; GO:0006281; GO:0006310; GO:0006312; GO:0008094; GO:0009432; GO:0010212; GO:0042148
AT2G19590	2.62218	4.65392	1.0961	2.39228	4.24589	0.000916738	0.00386408	GO:0005737; GO:0006952; GO:0009693; GO:0009815; GO:0031418; GO:0046872; GO:0055114; GO:0051365; GO:0071398; GO:0071281; GO:0071732
AT2G19600	31.1086	34.8062	9.47926	3.28175	3.67183	0.000461568	0.0263372	GO:0006813; GO:0015079; GO:0015299; GO:0015386; GO:0016021
AT2G19620	32.6485	38.7593	11.9311	2.73642	3.2486	0.00923271	0.0374609	GO:0003674; GO:0005737; GO:0016021; GO:0030154
AT2G19710	14.2513	15.2977	3.70616	3.8453	4.12763	0.020412	0.0135565	GO:0015031
AT2G19880	41.2658	41.4613	16.5175	2.4983	2.51014	0.0128838	0.0774576	GO:0005794; GO:0006679; GO:0008120; GO:0016020; GO:0016021; GO:0016757
AT2G19910	7.09906	9.18226	3.21584	2.20753	2.85532	0.0767693	0.0368764	GO:0003723; GO:0003968; GO:0005575; GO:0016441; GO:0031047
AT2G19920	4.90961	5.7425	0.791872	6.20001	7.2518	0.0399248	0.0148892	GO:0003723; GO:0003968; GO:0009507; GO:0016441; GO:0031047
AT2G19930	4.34087	4.92545	0.210167	20.6544	23.4359	0.000254898	0.039126	GO:0003723; GO:0003968; GO:0005575; GO:0016441; GO:0031047
AT2G19950	85.4874	90.1912	24.7958	3.44766	3.63736	0.00426494	0.00289202	GO:0000139; GO:0000301; GO:0005576; GO:0005794; GO:0007030; GO:0009706; GO:0016021; GO:0016491; GO:0031640; GO:0031985; GO:0050662; GO:0050832; GO:0055114; GO:0042803
AT2G20000	16.5078	19.396	7.86194	2.09971	2.46708	0.019852	0.0453923	GO:0005634; GO:0007067; GO:0016567; GO:0051301; GO:0005680; GO:0007346; GO:0009733; GO:0030154; GO:0005515; GO:0005819; GO:0007276; GO:0009504; GO:0051302; GO:0051510; GO:0010071; GO:0048364; GO:0048829
AT2G20050	31.4815	38.082	13.9765	2.25246	2.72473	0.0156865	0.025324	GO:0004672; GO:0004674; GO:0004721; GO:0004722; GO:0005524; GO:0006468; GO:0046872; GO:0005886
AT2G20110	7.68576	5.55407	1.86561	4.1197	2.97708	0.0138374	0.010028	GO:0005634; GO:0007275; GO:0046872; GO:0003700
AT2G20120	27.8277	29.0284	13.029	2.13582	2.22798	0.069003	0.0295108	GO:0003674; GO:0005634; GO:0009734; GO:0010222; GO:0016021; GO:0005794
AT2G20142	7.84989	4.93209	0.990086	7.92849	4.98147	0.0835462	0.0439074	GO:0005737; GO:0007165; GO:0016021
AT2G20180	37.737	35.9829	15.1611	2.48907	2.37337	0.0152719	0.0255514	GO:0005634; GO:0006351; GO:0046983; GO:0003700; GO:0015995; GO:0010187; GO:0010313; GO:0009959; GO:0010029; GO:0010099; GO:0003677; GO:0006355; GO:0009740; GO:0010100; GO:0010161; GO:0006783; GO:0005515
AT2G20190	35.6139	44.3534	15.3593	2.31872	2.88773	0.00427958	0.0256576	GO:0005737; GO:0051301; GO:0005886; GO:0005876; GO:0007026; GO:0007067; GO:0009524; GO:0016049; GO:0050821; GO:0051010; GO:0043622; GO:0005829; GO:0009506; GO:0005938
AT2G20210	5.98264	9.5023	1.36254	4.3908	6.97396	0.00641324	0.0443176	NA
AT2G20290	29.5607	37.9301	4.5603	6.48218	8.31746	0.000139456	0.0138525	GO:0003774; GO:0003779; GO:0005516; GO:0005524; GO:0016459; GO:0030048
AT2G20320	40.8145	44.5582	16.0872	2.53707	2.76979	0.0262983	0.0097183	GO:0003674; GO:0005634; GO:0008150
AT2G20495	18.781	19.1757	7.56357	2.48309	2.53528	0.0140361	0.0354983	GO:0003674; GO:0005634; GO:0008150
AT2G20510	0.676613	1.50579	0	Inf	Inf	0.0690113	0.0999752	GO:0005739; GO:0030150; GO:0051087; GO:0005744; GO:0006626; GO:0015462; GO:0071806
AT2G20540	6.97263	7.19359	1.68076	4.14849	4.27996	0.0128961	0.0368445	GO:0005739; GO:0080156
AT2G20590	12.4758	13.6869	5.22313	2.38856	2.62044	0.0506862	0.0194292	GO:0005634; GO:0005783; GO:0005789; GO:0008150; GO:0016021
AT2G20650	8.91945	9.55369	3.11183	2.8663	3.07012	0.0137101	0.0587455	GO:0000209; GO:0005886; GO:0008270; GO:0016021; GO:0016874; GO:0042787; GO:0043161; GO:0061630; GO:0004842; GO:0009827
AT2G20670	26.7209	21.935	4.41904	6.04676	4.96376	0.025708	0.0861439	GO:0005634; GO:0009507
AT2G20720	22.946	20.2509	5.27405	4.35074	3.83973	0.00630383	0.0159027	GO:0008150
AT2G20725	22.5197	19.4627	9.49311	2.37222	2.05019	0.00698499	0.0309776	GO:0006508; GO:0008233; GO:0016021
AT2G20770	10.6	14.2247	4.68473	2.26268	3.0364	0.0649937	0.0920427	GO:0003824; GO:0005886; GO:0007165; GO:0046872; GO:0019898
AT2G20790	34.0475	29.1672	14.1364	2.40851	2.06328	0.0161754	0.0303547	GO:0005634; GO:0006886; GO:0016192; GO:0030131; GO:0030659
AT2G20815	7.90387	9.72035	0.962053	8.21563	10.1038	0.0172744	0.0245058	GO:0003674; GO:0005634; GO:0008150
AT2G20825	10.9376	8.41358	2.25214	4.85651	3.73581	0.0067199	0.0161748	GO:0003677; GO:0006351; GO:0006355; GO:0007275; GO:0005634; GO:0005829
AT2G20850	25.5802	27.1682	6.69064	3.82329	4.06064	0.00811623	0.0465805	GO:0004672; GO:0005524; GO:0006468; GO:0016021; GO:0016301; GO:0005886; GO:0009506
AT2G20900	44.7051	49.74	19.1627	2.33292	2.59566	0.0189775	0.0076686	GO:0004143; GO:0005524; GO:0006952; GO:0007205; GO:0016310
AT2G20950	82.9927	87.7884	33.3961	2.4851	2.6287	0.0058117	0.00331137	GO:0003682; GO:0005634; GO:0005737; GO:0007064; GO:0010468
AT2G20980	10.0111	11.0095	3.45743	2.89554	3.1843	0.0144438	0.035529	GO:0003688; GO:0003697; GO:0005634; GO:0031298; GO:0006270
AT2G21150	128.765	136.422	37.0258	3.47771	3.68451	0.00194589	0.000180678	GO:0003674; GO:0005634; GO:0048511; GO:0009637; GO:0010099; GO:0010114; GO:0042752; GO:0009873; GO:0035196
AT2G21300	172.224	171.818	53.9301	3.19346	3.18594	0.00478652	0.00718269	GO:0003777; GO:0005524; GO:0005737; GO:0005874; GO:0008017; GO:0005886
AT2G21370	54.5751	54.4799	20.8165	2.62172	2.61715	0.00591743	0.0370285	GO:0004856; GO:0005975; GO:0016301; GO:0016310; GO:0016773; GO:0005737; GO:0009536; GO:0009507
AT2G21380	112.673	115.9	31.7336	3.5506	3.65227	0.00132456	0.00149206	GO:0003777; GO:0005524; GO:0005874; GO:0008017; GO:0008270; GO:0009507
AT2G21440	62.5599	62.5269	24.1205	2.59364	2.59227	0.0267619	0.0133132	GO:0000166; GO:0003723; GO:0005634
AT2G21450	9.11695	8.96741	3.86072	2.36146	2.32273	0.0452989	0.0621617	GO:0003677; GO:0004386; GO:0005524; GO:0005634
AT2G21460	0.540314	0.556802	0.059078	9.14578	9.42486	0.0947054	0.00671794	NA
AT2G21630	5.05081	5.68103	1.31511	3.84059	4.31981	0.0183732	0.075956	GO:0005215; GO:0005737; GO:0006810; GO:0006886; GO:0006888; GO:0008270; GO:0030127
AT2G21770	3.7512	4.31367	1.38825	2.70211	3.10727	0.0174606	0.00742758	GO:0000977; GO:0005794; GO:0005886; GO:0009833; GO:0016021; GO:0016757; GO:0016759; GO:0016760; GO:0030244; GO:0046872; GO:0071555; GO:0010214; GO:0009832
AT2G22070	6.10694	9.25514	1.40362	4.35085	6.59377	0.0347153	0.0686488	GO:0005739; GO:0008150; GO:0008270
AT2G22090	39.969	39.8865	19.1328	2.08903	2.08471	0.00542176	0.0371593	GO:0000166; GO:0003723; GO:0005634; GO:0017091; GO:0048255; GO:0003729
AT2G22100	24.7136	23.4104	6.05306	4.08282	3.86753	0.00668719	0.0140327	GO:0000166; GO:0003723; GO:0005634; GO:0008150
AT2G22190	12.4565	12.8525	2.37432	5.24635	5.41313	0.0101825	0.0094989	GO:0004805; GO:0005737; GO:0005992; GO:0070413; GO:0009507
AT2G22530	11.0633	13.0171	1.60117	6.90951	8.12974	0.00426765	0.053238	GO:0008654; GO:0016740; GO:0005783
AT2G22540	29.1145	31.3798	11.1004	2.62283	2.8269	0.000897229	0.0160646	GO:0000165; GO:0000977; GO:0003700; GO:0005634; GO:0006351; GO:0030154; GO:0045944; GO:0046983; GO:0009910; GO:0005515; GO:0048438; GO:0000900; GO:0009266; GO:0045892; GO:0010076; GO:0010582
AT2G22560	36.1766	35.0309	12.4798	2.89881	2.80701	0.00281801	0.0133183	GO:0003779; GO:0005886
AT2G22650	24.6114	25.8314	6.45378	3.81348	4.00252	0.000830851	0.0038696	GO:0009507; GO:0016491; GO:0055114
AT2G22720	101.482	101.014	33.6433	3.01642	3.00251	0.0232531	0.0112999	GO:0003674; GO:0008150
AT2G22730	13.8691	15.6066	1.2628	10.9828	12.3587	0.038187	0.056589	GO:0005351; GO:0005743; GO:0006869; GO:0009507; GO:0015144; GO:0016020; GO:0016021; GO:0055085
AT2G22795	243.282	194.716	91.618	2.6554	2.1253	0.0164298	0.0358884	GO:0003674; GO:0008150; GO:0005794; GO:0005768; GO:0005802
AT2G22840	15.1642	15.3332	4.56899	3.31894	3.35592	0.00358286	0.00858711	GO:0005524; GO:0006351; GO:0006355; GO:0016021; GO:0019904; GO:0005634; GO:0048366; GO:0005515; GO:0009624; GO:0048364; GO:0061062; GO:0019760; GO:0043565
AT2G22910	26.8053	29.5699	10.1914	2.63019	2.90146	0.00811661	0.0647665	GO:0004042; GO:0005737; GO:0006526; GO:0009507
AT2G22980	36.1109	47.6223	9.35383	3.86055	5.09121	0.0662191	0.0307799	GO:0004185; GO:0005576; GO:0006508; GO:0016747; GO:0019748; GO:0047158; GO:0051603
AT2G23060	12.8189	10.7118	4.38698	2.92203	2.44173	0.0313379	0.00311731	GO:0008080
AT2G23130	14.7175	10.8952	1.57173	9.36388	6.93199	0.0575589	0.0842	GO:0003674; GO:0005886; GO:0031225
AT2G23140	13.4097	18.0968	4.99481	2.68472	3.62312	0.0200798	0.0352875	GO:0004842; GO:0005634; GO:0016567; GO:0016874; GO:0005737; GO:0048658; GO:0061630; GO:0048364; GO:0034614; GO:1904821; GO:1904822
AT2G23200	15.3705	20.0412	5.89642	2.60675	3.39887	0.0182941	0.056157	GO:0004674; GO:0005524; GO:0005576; GO:0006468; GO:0016021; GO:0016301
AT2G23290	56.0788	53.7434	24.0027	2.33636	2.23906	0.0484317	0.0658146	GO:0000981; GO:0001135; GO:0003677; GO:0003700; GO:0005634; GO:0006357; GO:0030154; GO:0043565; GO:0044212; GO:0006355
AT2G23330	4.0006	3.82969	1.72733	2.31606	2.21712	0.0734231	0.0616294	NA
AT2G23360	29.6841	30.4825	13.8668	2.14066	2.19823	0.0469688	0.0266345	GO:0003674; GO:0005737; GO:0008150
AT2G23370	47.2655	43.0701	10.6126	4.45372	4.05839	0.00183473	0.00397592	GO:0003674; GO:0005739; GO:0008150
AT2G23380	29.423	32.0107	8.7223	3.37331	3.66998	0.00292017	0.0172577	GO:0005634; GO:0006351; GO:0006355; GO:0009908; GO:0030154; GO:0031519; GO:0009965; GO:0003700; GO:0005515; GO:0006349; GO:0016571; GO:0009294; GO:0010228; GO:0045857; GO:0018024; GO:0003727
AT2G23420	22.696	25.4041	8.88569	2.55422	2.85899	0.015664	0.00673367	GO:0004514; GO:0004516; GO:0005737; GO:0009435; GO:0016874; GO:0019358
AT2G23430	66.6939	80.3076	16.1161	4.13835	4.98307	0.000935605	0.00182263	GO:0005634; GO:0005654; GO:0007050; GO:0010102; GO:0005515; GO:0045740; GO:0045736; GO:0000082; GO:0010311; GO:0048366; GO:0048367; GO:0048527; GO:0004861; GO:0009737
AT2G23445	8.40165	7.07604	0	Inf	Inf	0.0261198	0.00327296	NA
AT2G23480	0.745735	0.584493	0	Inf	Inf	0.0518266	0.042682	NA
AT2G23550	2.47395	2.0425	0.418183	5.91595	4.88421	0.020135	0.0470759	GO:0005737; GO:0016787
AT2G23700	12.3338	13.0362	4.53176	2.72165	2.87664	0.0242801	0.0121701	GO:0003674; GO:0005634; GO:0008150
AT2G23740	23.844	27.3233	9.50984	2.5073	2.87317	0.0175102	0.0330894	GO:0003676; GO:0003677; GO:0005634; GO:0005694; GO:0008270; GO:0018024; GO:0034968; GO:0003700; GO:0006338; GO:0006342; GO:0043565; GO:1900109
AT2G23760	13.3138	15.8461	4.61984	2.88188	3.43	0.00903689	0.00878237	GO:0003677; GO:0005634; GO:0006351; GO:0006355; GO:0003700; GO:0009965
AT2G23980	36.5651	46.1706	16.6638	2.19429	2.77072	0.015153	0.017078	GO:0005249; GO:0005516; GO:0005886; GO:0005887; GO:0030552; GO:0030553; GO:0042391; GO:0046686; GO:0005223; GO:0071944
AT2G23987	80.544	79.4149	38.8967	2.07072	2.04169	0.0505514	0.0501284	NA
AT2G24010	1.36924	1.34876	0	Inf	Inf	0.0413525	0.085687	GO:0004185; GO:0005576; GO:0005615; GO:0005773; GO:0006508; GO:0009742; GO:0051603
AT2G24120	73.0882	81.2463	19.1971	3.80724	4.23221	0.000871833	0.00938038	GO:0003677; GO:0003899; GO:0006351; GO:0009507; GO:0005739; GO:0005515
AT2G24160	4.95731	6.83512	1.62217	3.05597	4.21356	0.0038913	0.0808447	NA
AT2G24250	7.21264	7.68873	1.13942	6.3301	6.74794	0.00689132	0.0102002	GO:0003674; GO:0005634; GO:0008150
AT2G24280	33.0191	35.6626	14.1145	2.33937	2.52666	0.00632172	0.0321419	GO:0004185; GO:0005764; GO:0009507
AT2G24300	11.7126	14.4921	2.10723	5.55831	6.87735	0.0167367	0.0272553	GO:0003677; GO:0005516; GO:0005634; GO:0006351; GO:0006355; GO:0006950
AT2G24350	10.2112	12.9778	2.99644	3.40776	4.33108	0.0204741	0.00617851	GO:0000166; GO:0003676; GO:0003723; GO:0005634; GO:0006397
AT2G24400	2.64407	2.91815	0.679016	3.89398	4.29761	0.0360397	0.0404216	GO:0005575; GO:0009733; GO:0005516
AT2G24520	12.8353	15.1521	5.03879	2.54729	3.00709	0.0399836	0.0177153	GO:0005886; GO:0005887; GO:0008553; GO:0016887; GO:0043231; GO:0051453; GO:1902600
AT2G24530	21.9677	20.3474	3.30405	6.64873	6.15834	0.00198036	0.0573962	GO:0003674; GO:0005634; GO:0008150
AT2G24535	3.18456	3.22459	0	Inf	Inf	0.0345248	0.0390772	NA
AT2G24610	0.826849	0.370699	0	Inf	Inf	0.0482849	0.0667741	GO:0005216; GO:0005249; GO:0005516; GO:0005886; GO:0005887; GO:0030551; GO:0030552; GO:0030553; GO:0042391
AT2G24640	16.6526	20.7627	6.84538	2.43268	3.0331	0.00985619	0.00239877	GO:0004197; GO:0005634; GO:0006511; GO:0016021; GO:0016579; GO:0036459; GO:0046872
AT2G24650	32.2432	37.825	8.63229	3.73518	4.38181	0.00261305	0.0376921	GO:0003677; GO:0003700; GO:0005634; GO:0006351; GO:0006355
AT2G24680	11.6765	9.72358	2.26488	5.15544	4.29319	0.0193778	0.0119329	GO:0003677; GO:0003700; GO:0005634; GO:0006351; GO:0006355
AT2G24690	36.185	39.2176	9.75931	3.70774	4.01848	0.00117376	0.0142536	GO:0003677; GO:0003700; GO:0005634; GO:0006351; GO:0006355
AT2G24700	12.5947	14.2037	2.83105	4.44878	5.01712	0.042998	0.0530698	GO:0003677; GO:0003700; GO:0005634; GO:0006351; GO:0006355
AT2G24750	6.20845	8.26869	0.751301	8.2636	11.0058	0.0198235	0.059363	NA
AT2G24755	37.5487	42.338	9.31812	4.02964	4.54362	0.00163158	0.0442533	GO:0003674; GO:0005575; GO:0008150
AT2G24760	7.68466	13.4097	1.39674	5.50187	9.60075	0.0117993	0.0192878	NA
AT2G24960	26.6061	28.3799	3.51824	7.56231	8.06649	0.000174955	0.0534557	GO:0003674; GO:0005634; GO:0008150
AT2G24990	58.0609	52.8919	21.2443	2.73301	2.48969	0.00515985	0.00607337	GO:0004674; GO:0005524; GO:0005737
AT2G25050	28.0716	31.3855	6.08828	4.61076	5.15508	3.3506e-05	0.0519726	GO:0003779; GO:0004721; GO:0005737
AT2G25095	2.08011	2.03732	0	Inf	Inf	0.0466682	0.0692863	GO:0035195; GO:0016036; GO:0010050
AT2G25170	73.2438	79.8697	26.2618	2.78899	3.04129	0.00266646	0.00325423	GO:0004386; GO:0005524; GO:0005634; GO:0008270; GO:0016569; GO:0003677; GO:0003678; GO:0006338; GO:0016887; GO:0045892; GO:0009736; GO:0009733; GO:2000023; GO:0009788; GO:0008283; GO:0009739; GO:0048364
AT2G25290	52.6592	53.444	8.71923	6.03943	6.12944	0.0014981	0.0073109	GO:0005739; GO:0008150
AT2G25320	18.5406	19.8235	8.66629	2.13939	2.28743	0.0208428	0.0701471	GO:0009507
AT2G25420	10.2531	13.8711	1.82344	5.62292	7.60714	0.0141034	0.0080962	GO:0003674; GO:0005634; GO:0006355; GO:0080008
AT2G25460	10.6837	10.2461	4.1553	2.57112	2.4658	0.0268208	0.0353862	GO:0003674; GO:0005634; GO:0008150
AT2G25480	40.0902	36.3457	14.9512	2.6814	2.43095	0.00583197	0.0105004	GO:0003674; GO:0005634; GO:0005737; GO:0005874; GO:0008150
AT2G25590	46.4722	57.4072	10.046	4.62595	5.71443	0.000232104	0.0274849	GO:0008150
AT2G25660	28.1979	33.2296	8.0212	3.51542	4.14273	0.000318034	0.0340153	GO:0003674; GO:0009507; GO:0009793; GO:0016021; GO:0048046
AT2G25730	50.8762	59.9256	16.5101	3.08151	3.62962	0.000390136	0.0236636	GO:0005634
AT2G25737	11.8443	15.9497	5.33432	2.2204	2.99002	0.0234455	0.0189197	GO:0009507
AT2G25760	108.533	119.337	25.956	4.18143	4.59766	0.000188351	0.00356781	GO:0004672; GO:0005524; GO:0005634; GO:0005886; GO:0006468; GO:0016301
AT2G25800	25.9041	28.8524	9.11661	2.84142	3.16482	0.00930191	0.0217525	GO:0008150; GO:0009507
AT2G25850	43.2121	52.9801	15.1792	2.84679	3.4903	0.00480293	0.0317709	GO:0003723; GO:0004652; GO:0005524; GO:0005634; GO:0005737; GO:0006378; GO:0016779; GO:0046872; GO:0005515; GO:0043631
AT2G25930	70.375	70.8621	29.9791	2.34747	2.36372	0.0134569	0.0225513	GO:0005634; GO:0006351; GO:0006355; GO:0003700; GO:0009409; GO:0009733; GO:0009737; GO:0009826; GO:0009909; GO:0008022; GO:0009585; GO:0007623; GO:0010031; GO:0048573; GO:0010119
AT2G26000	19.9032	21.5916	6.51637	3.05434	3.31345	0.00395543	0.0286907	GO:0000151; GO:0003824; GO:0008270; GO:0004842; GO:0010029; GO:0043130; GO:0046982
AT2G26190	37.7919	35.314	12.1406	3.11285	2.90875	0.0165908	0.0407206	GO:0005516; GO:0005634; GO:0005737
AT2G26270	17.1709	20.9397	6.75756	2.54099	3.09871	0.00614423	0.00672171	GO:0003674; GO:0005576; GO:0008150
AT2G26310	16.558	17.6935	6.73942	2.45689	2.62537	0.0145197	0.0853109	GO:0006631; GO:0005504; GO:0009570
AT2G26330	50.7224	56.5312	22.1261	2.29242	2.55495	0.0135578	0.0668608	GO:0005524; GO:0005576; GO:0005886; GO:0006468; GO:0016021; GO:0048281; GO:0009944; GO:0042742; GO:0005739; GO:0050832; GO:0010103; GO:0001558; GO:0009965; GO:0010148; GO:0030155; GO:0051302; GO:0009664; GO:0001944; GO:0042277; GO:0070370; GO:0019199; GO:1905421
AT2G26350	20.0262	21.711	7.34489	2.72655	2.95593	0.0255106	0.0212622	GO:0005634; GO:0005778; GO:0005779; GO:0008270; GO:0007031; GO:0009793; GO:0005777; GO:0005783; GO:0005829; GO:0009853; GO:0010381; GO:0006635; GO:0016558; GO:0004842; GO:0006513
AT2G26540	31.4291	37.4221	12.1647	2.58364	3.07629	0.00463093	0.00842381	GO:0004489; GO:0004852; GO:0005829; GO:0006730; GO:0006779; GO:0006782; GO:0009507; GO:0015995; GO:0006780
AT2G26550	45.2384	48.4644	21.1994	2.13395	2.28612	0.00782343	0.00529618	GO:0004392; GO:0006788; GO:0009507; GO:0015979; GO:0010024; GO:0020037
AT2G26560	1.25771	1.69819	0.227052	5.5393	7.47929	0.0301638	0.0686639	GO:0004620; GO:0009507; GO:0016042; GO:0045735; GO:0047372; GO:0005737; GO:0006629; GO:0009626; GO:0016020; GO:0016298; GO:0046686; GO:0008219; GO:0031408; GO:0051607; GO:0071456
AT2G26570	61.0095	62.6516	26.4138	2.30976	2.37193	0.0300552	0.0271136	GO:0005886; GO:0005515; GO:0005623; GO:0005829; GO:0009903; GO:0009904
AT2G26610	2.49399	3.34076	0.332949	7.49062	10.0338	0.0254711	0.00432225	GO:0003674; GO:0009507
AT2G26650	1.58072	1.54696	0.107348	14.7253	14.4108	0.035003	0.0912911	GO:0005242; GO:0005887; GO:0030551; GO:0034765; GO:0042391; GO:0005886; GO:0048767; GO:0042802; GO:0009651; GO:0006813; GO:0009414; GO:0090333; GO:0005515; GO:0010107
AT2G26692	12.7289	9.0906	0.877803	14.5009	10.3561	0.0981628	0.0141492	GO:0003674; GO:0005575; GO:0008150
AT2G26700	2.46485	3.55346	0.747218	3.2987	4.75558	0.025078	0.0130641	GO:0004672; GO:0004674; GO:0005524; GO:0005634; GO:0005737; GO:0005886; GO:0006468; GO:0009734; GO:0035556; GO:0016301; GO:0048825
AT2G26770	81.4963	93.2471	33.9797	2.39838	2.7442	0.0131076	0.00943721	GO:0005634; GO:0005737; GO:0005856; GO:0003779; GO:0007015; GO:0010119
AT2G26780	29.3594	36.0513	8.4541	3.4728	4.26435	0.00173468	0.0275996	GO:0032947; GO:0043248; GO:0016020
AT2G26810	33.2187	35.4968	12.8965	2.57579	2.75243	0.0515092	0.050108	GO:0005737; GO:0008168; GO:0016021; GO:0032259
AT2G26890	26.7741	29.6749	12.9562	2.0665	2.2904	0.0466962	0.0624982	GO:0005634; GO:0006457; GO:0005773; GO:0006897; GO:0009638; GO:0009660; GO:0009958; GO:0009959; GO:0000578; GO:0006623; GO:0007032; GO:0009793; GO:0043231; GO:0045324; GO:0005770; GO:0005774; GO:0005783; GO:0005802; GO:0005886; GO:0007033; GO:0031902; GO:0042594; GO:0051301; GO:0005794
AT2G26910	70.8273	82.4679	33.1969	2.13355	2.48421	0.0133456	0.0444553	GO:0005524; GO:0016021; GO:0042626; GO:0006855; GO:0005886; GO:0042335
AT2G26970	24.8848	31.4661	10.7595	2.31282	2.92449	0.0541533	0.0247748	GO:0003676; GO:0004527; GO:0005622; GO:0016740
AT2G26980	47.8424	47.8905	14.3523	3.33342	3.33678	0.00943662	0.0158478	GO:0004674; GO:0005524; GO:0005886; GO:0006468; GO:0007165; GO:0016301; GO:0035556; GO:0004672; GO:0009737; GO:0009738; GO:0005634; GO:0005737; GO:0009735
AT2G27090	21.2436	20.4766	8.14118	2.6094	2.51519	0.0159684	0.0117759	GO:0005634; GO:0005886; GO:0009506
AT2G27170	57.5424	65.4201	22.181	2.59421	2.94937	0.0204116	0.0142525	GO:0000775; GO:0005524; GO:0005634; GO:0006281; GO:0007059; GO:0007064; GO:0051301; GO:0051321; GO:0008278; GO:0000785; GO:0003682; GO:0005737; GO:0005819; GO:0016363; GO:0007062; GO:0009506
AT2G27210	34.9128	39.6945	15.8187	2.20706	2.50934	0.0466111	0.0227779	GO:0004721; GO:0004722; GO:0005634; GO:0009742; GO:0046872; GO:0005886; GO:0005829
AT2G27285	61.2851	55.2708	21.1247	2.9011	2.6164	0.0135005	0.0203324	GO:0005634
AT2G27340	33.5481	45.0812	5.63157	5.95714	8.00508	0.000955242	0.039442	GO:0003674; GO:0005576; GO:0008150
AT2G27390	14.9237	18.017	2.90354	5.13984	6.20519	0.0645843	0.024247	GO:0005575; GO:0008150
AT2G27440	1.43429	0.673279	0	Inf	Inf	0.0726668	0.0126086	NA
AT2G27460	21.2733	18.4659	9.06513	2.34672	2.03703	0.00509368	0.0838174	GO:0005215; GO:0005737; GO:0006886; GO:0006888; GO:0008270; GO:0016192; GO:0030127
AT2G27470	176.974	146.245	66.3265	2.66822	2.20493	0.0356084	0.0588308	GO:0005634; GO:0046982; GO:0003700; GO:0006355
AT2G27500	17.0809	17.8008	8.49511	2.01067	2.09542	0.0440365	0.067107	GO:0004553; GO:0005576; GO:0005618; GO:0005975; GO:0006952; GO:0042973; GO:0071555; GO:0046658; GO:0005634; GO:0005737
AT2G27630	0.650307	1.07425	0	Inf	Inf	0.0514098	0.0845307	GO:0005634; GO:0016787; GO:0046872
AT2G27760	35.9169	32.228	13.3524	2.68991	2.41364	0.002035	0.0478911	GO:0005524; GO:0005634; GO:0005739; GO:0006400; GO:0007049; GO:0015031; GO:0032585; GO:0052381; GO:0009691; GO:0009824; GO:0005829; GO:0005515; GO:0055075; GO:0055078; GO:0005771
AT2G27770	8.32945	10.4285	3.89308	2.13956	2.67874	0.0413795	0.0472134	GO:0009507
AT2G27900	42.5239	48.496	10.0235	4.24241	4.83822	0.000203895	0.0251523	GO:0003674; GO:0005634; GO:0008150
AT2G27980	73.3432	77.5762	18.0413	4.0653	4.29993	0.00075547	0.0194333	GO:0005634; GO:0008150; GO:0008270; GO:0016746
AT2G28040	1.74087	1.52788	0	Inf	Inf	0.0425271	0.0871203	GO:0005576; GO:0006508
AT2G28050	5.24982	8.62209	0.976977	5.37354	8.82527	0.00219174	0.0316457	GO:0005739; GO:0090617
AT2G28240	37.1544	38.446	14.488	2.56449	2.65364	0.0402154	0.0133965	GO:0004386; GO:0005575; GO:0008150
AT2G28260	6.48296	6.58836	3.12384	2.07532	2.10906	0.0522065	0.0568542	GO:0005249; GO:0005261; GO:0005516; GO:0005886; GO:0005887; GO:0030551; GO:0030552; GO:0030553; GO:0042391
AT2G28290	50.2707	61.1718	16.7537	3.00057	3.65123	0.00156787	0.0109363	GO:0003677; GO:0004386; GO:0005524; GO:0005634; GO:0006351; GO:0006355; GO:0006952; GO:0009873; GO:0042393; GO:0009908; GO:0016887; GO:0003682; GO:0010199; GO:0043044; GO:0040029; GO:0009611; GO:0005829; GO:0005515; GO:0010104; GO:1900150; GO:2000022
AT2G28310	71.795	79.9996	35.4309	2.02634	2.25791	0.00390837	0.00293102	GO:0008150; GO:0009507; GO:0016021; GO:0005794; GO:0005768; GO:0005802; GO:0016757
AT2G28320	32.2201	41.5663	10.2267	3.15058	4.06448	0.00337636	0.01672	GO:0005634; GO:0007165; GO:0035091; GO:0005886
AT2G28350	21.5271	21.2492	9.8385	2.18805	2.1598	0.0282935	0.0246292	GO:0003677; GO:0005634; GO:0006351; GO:0006355; GO:0003700; GO:0035198; GO:0007389; GO:0048829; GO:0051301; GO:0009734; GO:0009738; GO:0009743; GO:0010154; GO:0031540; GO:0048366; GO:0048441; GO:0048442; GO:0048589
AT2G28360	45.0376	45.7898	15.2075	2.96153	3.01099	0.00440868	0.00634656	GO:0008150; GO:0009507
AT2G28390	59.4582	60.3025	27.1902	2.18675	2.2178	0.0556341	0.0396062	GO:0005634; GO:0012505; GO:0016192
AT2G28426	26.7612	37.8643	0	Inf	Inf	0.0419006	0.0148741	GO:0005739
AT2G28440	17.0319	21.8128	2.22957	7.63911	9.7834	0.00161501	0.0343632	GO:0005634; GO:0016021
AT2G28450	23.1917	26.5056	9.88741	2.34558	2.68074	0.0364926	0.0138442	GO:0000166; GO:0003676; GO:0003677; GO:0005634; GO:0006396; GO:0008173; GO:0046872
AT2G28520	20.9069	24.6925	9.40669	2.22256	2.62499	0.00591815	0.0477718	GO:0000220; GO:0000325; GO:0005737; GO:0007035; GO:0015986; GO:0015991; GO:0016021; GO:0016471; GO:0016887; GO:0046961; GO:0051117; GO:0070072; GO:0005773; GO:0012510; GO:0070070; GO:0005794; GO:0005768; GO:0005802
AT2G28540	26.9329	28.0926	12.8361	2.09822	2.18857	0.0264268	0.0669939	GO:0000166; GO:0003723; GO:0005634; GO:0008270
AT2G28550	5.95934	5.77587	1.0964	5.43536	5.26802	0.00524318	0.0266715	GO:0003677; GO:0003700; GO:0005634; GO:0006351; GO:0006355; GO:0007275; GO:0009873; GO:0010228; GO:1905392
AT2G28620	25.9002	32.8302	9.93954	2.60578	3.30299	0.00950987	0.0155823	GO:0003777; GO:0005524; GO:0005737; GO:0005871; GO:0007018; GO:0008017; GO:0008574; GO:0009826; GO:0005819; GO:0005874; GO:0007052; GO:0043622; GO:0000281
AT2G28810	15.8366	13.4621	4.40484	3.59526	3.05621	0.0107537	0.0598456	GO:0003677; GO:0005634; GO:0006351; GO:0006355; GO:0046872; GO:0003700; GO:0044212; GO:0043565
AT2G28830	5.03168	6.44599	0.84058	5.98596	7.66851	0.000430754	0.0603931	GO:0005634; GO:0005737; GO:0010200; GO:0004842; GO:0042742
AT2G28880	7.49833	8.11873	2.70599	2.77102	3.00028	0.0014941	0.0515847	GO:0006541; GO:0009507; GO:0009793; GO:0016833; GO:0046654; GO:0008153; GO:0046417; GO:0046656; GO:0046820
AT2G29070	13.1208	13.8463	5.52269	2.37579	2.50717	0.033667	0.0305539	GO:0005634; GO:0006511; GO:0009507
AT2G29090	11.5332	10.5547	2.78521	4.14086	3.78954	0.088936	0.0261092	GO:0005506; GO:0009507; GO:0010268; GO:0016021; GO:0016125; GO:0016132; GO:0019825; GO:0020037; GO:0046345; GO:0055114; GO:0010295; GO:0048838; GO:0009687; GO:0009639; GO:0010114
AT2G29120	1.208	1.20504	0.085746	14.0881	14.0537	0.00150231	0.0327921	GO:0004970; GO:0005217; GO:0005634; GO:0016021; GO:0006874; GO:0009416; GO:0005773
AT2G29140	48.3671	49.7181	16.4797	2.93495	3.01693	0.00631487	0.012217	GO:0003723; GO:0005737; GO:0006417; GO:0005886; GO:0003729
AT2G29165	10.313	6.85009	0.90195	11.4341	7.59475	0.000850618	0.000674829	NA
AT2G29210	191.514	175.837	47.1404	4.06263	3.73007	0.00198831	0.00439392	GO:0005634; GO:0006397; GO:0008380; GO:0005515
AT2G29290	9.94059	15.4595	3.60163	2.76002	4.29237	0.0898209	0.0237513	GO:0016491; GO:0055114
AT2G29640	11.7131	13.2143	3.93218	2.97878	3.36056	0.0174381	0.0563143	GO:0000166; GO:0004843; GO:0005634; GO:0016579
AT2G29680	9.58112	9.25724	1.77957	5.38396	5.20196	0.0277023	0.0679298	GO:0005634; GO:0006260; GO:0006270; GO:0051301; GO:0051726; GO:0042023; GO:0005515
AT2G29890	36.5935	44.7509	6.37441	5.74069	7.0204	0.0266413	0.0226778	GO:0003779; GO:0005737; GO:0005856; GO:0007010; GO:0051017; GO:0051693; GO:0015629; GO:0007015; GO:0030042; GO:0030835; GO:0045010; GO:0051014; GO:0051015; GO:0051016
AT2G30070	20.0517	19.9199	9.69389	2.06849	2.05489	0.0712471	0.0729962	GO:0005886; GO:0015079; GO:0016020; GO:0016021; GO:0071805; GO:0006813
AT2G30120	49.5572	50.8567	18.6523	2.65689	2.72656	0.0218821	0.00949305	GO:0005634; GO:0005737; GO:0006351; GO:0006355; GO:0009507; GO:0009908; GO:0030154
AT2G30170	65.2368	70.7035	17.3045	3.76993	4.08584	0.00456297	0.0341539	GO:0004722; GO:0046872; GO:0009507; GO:0009570; GO:0010027; GO:0035970; GO:0071482
AT2G30370	28.8248	33.7931	9.98427	2.88703	3.38463	0.00117457	0.00119099	GO:0003674; GO:0005576; GO:0010052; GO:0016021; GO:2000122
AT2G30470	73.0764	73.6383	19.8736	3.67705	3.70533	0.00261244	0.00101869	GO:0003677; GO:0005634; GO:0006351; GO:0008270; GO:0003700; GO:0005739; GO:0009737; GO:0009744; GO:0045892; GO:0010030; GO:2000034; GO:0005515
AT2G30480	11.2996	12.6842	2.14902	5.25801	5.90233	0.0236468	0.0190468	GO:0003674; GO:0005634; GO:0005739; GO:0008150
AT2G30500	88.7952	80.8024	32.788	2.70816	2.46439	0.00672388	0.0275686	GO:0003779
AT2G30530	20.6292	22.9673	9.5871	2.15177	2.39564	0.0088554	0.0471771	GO:0005634
AT2G30575	16.5502	17.7287	6.48953	2.5503	2.73189	0.0511235	0.0360408	GO:0000139; GO:0005794; GO:0016021; GO:0016051; GO:0016757; GO:0045489; GO:0071555; GO:0047262
AT2G30580	14.0575	13.7348	6.11747	2.29792	2.24518	0.054385	0.0415814	GO:0005634; GO:0008270; GO:0016874; GO:0004842; GO:0005515; GO:0009414; GO:0016567; GO:0051865
AT2G30590	19.3213	18.8837	7.38605	2.61592	2.55667	0.00554399	0.0185249	GO:0003700; GO:0005634; GO:0006351; GO:0006355; GO:0005516; GO:0019760; GO:0043565
AT2G30600	111.756	102.081	17.0454	6.55636	5.98876	0.0016493	0.00464971	GO:0005737
AT2G30690	5.24644	5.76485	1.9198	2.73281	3.00284	0.0925624	0.0372694	GO:0003674; GO:0005634; GO:0008150; GO:0012505; GO:0016021
AT2G30710	24.0269	24.9265	11.9693	2.00737	2.08253	0.0118842	0.0682297	GO:0005794
AT2G30800	18.3499	21.3351	8.59264	2.13553	2.48295	0.00805165	0.0357246	GO:0003676; GO:0004004; GO:0004386; GO:0005524; GO:0005634; GO:0005737; GO:0006396; GO:0044822
AT2G30880	42.3862	41.8468	17.6457	2.40207	2.37151	0.0240911	0.0150419	GO:0004674; GO:0005622; GO:0005737; GO:0018105; GO:0035556; GO:0007165; GO:0035091; GO:0009505; GO:0042742
AT2G30910	27.0674	29.8191	7.68881	3.52037	3.87825	0.0449904	0.00671014	GO:0000166; GO:0005737; GO:0005885; GO:0034314; GO:0051015; GO:0007015; GO:0005634
AT2G30960	80.504	71.2754	15.2948	5.26349	4.66011	0.000820256	0.0220597	GO:0003674; GO:0005575; GO:0008150
AT2G31010	23.6927	29.5735	4.36466	5.4283	6.77567	0.0319179	0.0894879	GO:0004672; GO:0005524; GO:0005886; GO:0006468; GO:0016301
AT2G31070	23.6296	22.8965	9.51506	2.48339	2.40634	0.00637076	0.0224409	GO:0003677; GO:0003700; GO:0005634; GO:0006351; GO:0006355; GO:0048366; GO:0009965; GO:0030154; GO:0045962
AT2G31100	6.96069	8.17438	0.966435	7.20244	8.45828	0.00322614	0.021902	GO:0004806; GO:0006629; GO:0009507; GO:0016042
AT2G31150	35.7272	42.8515	8.03511	4.44638	5.33303	0.0050296	0.0146839	NA
AT2G31190	36.5099	38.7166	17.2461	2.117	2.24496	0.0625806	0.0377434	GO:0009941; GO:0005739; GO:0009536; GO:0010224; GO:0009926
AT2G31210	2.65785	4.07552	0.400253	6.64043	10.1824	0.0276003	0.00619542	GO:0003677; GO:0005634; GO:0006351; GO:0046983; GO:0003700; GO:0006355; GO:0009555; GO:0048658; GO:0052543
AT2G31220	9.00733	6.15399	1.26196	7.13755	4.87652	0.00434925	0.00620977	GO:0003677; GO:0005634; GO:0006351; GO:0046983; GO:0003700; GO:0006355; GO:0009555; GO:0048658; GO:0052543
AT2G31240	21.0282	19.1535	7.56128	2.78104	2.5331	0.0252239	0.0409339	GO:0008150; GO:0009507
AT2G31280	28.3493	29.1031	13.9023	2.03917	2.09339	0.00433311	0.0462744	GO:0003677; GO:0004674; GO:0005634; GO:0005739; GO:0005829; GO:0006351; GO:0006355; GO:0006468; GO:0035556; GO:0046983; GO:0003700
AT2G31300	36.7314	43.4262	5.30357	6.92579	8.18812	0.0141627	0.016931	GO:0000166; GO:0005737; GO:0034314; GO:0051015; GO:0007015; GO:0005634; GO:0005885
AT2G31320	12.4398	12.8157	4.09751	3.03593	3.12767	0.00759226	0.00197063	GO:0003677; GO:0003910; GO:0003950; GO:0005634; GO:0005737; GO:0006273; GO:0006471; GO:0008270; GO:0051103; GO:0051287; GO:0006281; GO:0006979; GO:0009737
AT2G31510	74.1693	81.3535	33.1453	2.2377	2.45445	0.0102778	0.0334144	GO:0000151; GO:0000209; GO:0005737; GO:0008270; GO:0016874; GO:0031624; GO:0032436; GO:0042787; GO:0061630
AT2G31530	23.4085	23.6813	9.81256	2.38557	2.41337	0.0280687	0.093864	GO:0005886; GO:0009306; GO:0009535; GO:0009793; GO:0015031; GO:0015450; GO:0016020; GO:0016021; GO:0031969; GO:0033097; GO:0009526
AT2G31580	14.1436	14.4128	4.01267	3.52475	3.59183	0.0286575	0.023919	GO:0000287; GO:0005525; GO:0005737; GO:0005654; GO:0006400; GO:0008193; GO:0000086; GO:0006974; GO:0008283
AT2G31600	15.7641	20.1022	5.01676	3.14229	4.00701	0.00122272	0.0194955	GO:0000123; GO:0009507
AT2G31650	25.8898	28.4497	8.10162	3.19564	3.51161	0.0176528	0.0196769	GO:0005634; GO:0005829; GO:0006825; GO:0008270; GO:0035556; GO:0046872; GO:0009909; GO:0010093; GO:0018024; GO:0051568; GO:0005737; GO:0005886; GO:0010314; GO:0006355; GO:0044212
AT2G31751	6.35112	7.89721	0.460057	13.8051	17.1657	0.0698203	0.0281498	GO:0003674; GO:0005575; GO:0008150
AT2G31830	15.7884	15.9035	3.51249	4.49493	4.5277	0.00488537	0.00185603	GO:0004439; GO:0005634; GO:0016787; GO:0046856; GO:0046872; GO:0016311; GO:0034485; GO:0046855; GO:0052658
AT2G31865	4.92601	5.00799	1.39551	3.52989	3.58864	0.0279223	0.0410852	GO:0003677; GO:0004649; GO:0005634; GO:0005975; GO:0006351; GO:0006355; GO:0050832; GO:0006974
AT2G31870	15.2375	16.1465	1.21684	12.5223	13.2692	0.003655	0.0532932	GO:0004649; GO:0005634; GO:0005975; GO:0048511; GO:0050832; GO:0006970; GO:0006979; GO:0009414; GO:0090332; GO:0006282; GO:0006974
AT2G31900	43.5116	50.184	7.23621	6.01303	6.93511	0.000299413	0.0123628	GO:0003779; GO:0005516; GO:0005524; GO:0003774; GO:0030048; GO:0005515; GO:0016461
AT2G31902	19.1812	26.3334	4.88823	3.92395	5.38711	0.00693318	0.0156815	NA
AT2G31960	57.2485	68.5592	20.296	2.82067	3.37796	0.0076793	0.00669483	GO:0000148; GO:0003843; GO:0005886; GO:0006075; GO:0008360; GO:0016021; GO:0016757; GO:0071555
AT2G31970	65.4659	74.1048	10.303	6.35405	7.19254	0.000130819	0.00344823	GO:0000014; GO:0000722; GO:0000724; GO:0000784; GO:0000790; GO:0000794; GO:0003691; GO:0004003; GO:0004017; GO:0005524; GO:0005634; GO:0006281; GO:0007004; GO:0007131; GO:0008408; GO:0032508; GO:0035861; GO:0043047; GO:0046872; GO:0051880; GO:0070192; GO:0090305; GO:0006302; GO:0000723; GO:0006312; GO:0016233; GO:0005515; GO:0005737; GO:0030870
AT2G31985	8.24187	4.46419	0.879087	9.37549	5.07821	0.0872244	0.0347178	GO:0005737; GO:0008150; GO:0005515
AT2G32010	14.4683	15.9015	4.79098	3.0199	3.31905	0.00268384	0.000965648	GO:0005737; GO:0016787; GO:0004439; GO:0010305; GO:0034485; GO:0046856; GO:0005634; GO:0005886; GO:0071472; GO:2000377
AT2G32160	30.6202	38.0886	11.9597	2.56029	3.18476	0.00694916	0.00443118	GO:0003674; GO:0005634; GO:0008150
AT2G32170	40.4963	44.589	18.4793	2.19145	2.41292	0.0189186	0.0232945	GO:0005634; GO:0008168; GO:0008757; GO:0032259
AT2G32240	115.554	120.106	54.8293	2.10752	2.19055	0.00326098	0.0139836	GO:0003674; GO:0005737; GO:0016021; GO:0046686; GO:0005886; GO:0009737; GO:0005829
AT2G32320	19.946	27.1636	4.22211	4.72417	6.43365	0.0209284	0.0148877	GO:0000287; GO:0005525; GO:0005737; GO:0005654; GO:0006400; GO:0008193
AT2G32340	30.9895	36.1846	6.27084	4.94185	5.77029	0.00412351	0.0218612	GO:0003674; GO:0005886; GO:0008150; GO:0016021
AT2G32630	13.6906	13.0654	5.25762	2.60395	2.48505	0.0687938	0.0827851	GO:0003674; GO:0005739; GO:0008150
AT2G32640	28.664	32.8415	11.0278	2.59926	2.97807	0.0255526	0.0630962	GO:0016491; GO:0055114; GO:0009507
AT2G32680	3.0488	4.27812	0	Inf	Inf	0.0556803	0.0282658	GO:0005576; GO:0006952; GO:0016301; GO:0007165
AT2G32700	132.622	145.779	48.6724	2.72479	2.9951	0.00196593	0.00336376	GO:0005634; GO:0006351; GO:0009908; GO:0030154; GO:0009827; GO:0010192; GO:0001666; GO:0005515; GO:0006974; GO:0006979; GO:0009414; GO:0009611; GO:0009617; GO:0009620; GO:0009624; GO:0009733; GO:0009793; GO:0009909; GO:0010272; GO:0045892; GO:0045995; GO:0046898; GO:0071217; GO:1902074; GO:0009944; GO:0010073; GO:1902183; GO:2000024; GO:0080001; GO:0006355; GO:0010393; GO:0048358; GO:0048359; GO:…
AT2G32710	19.407	19.3249	7.73972	2.50746	2.49684	0.0450212	0.0414083	GO:0004861; GO:0005634; GO:0005654; GO:0007050; GO:0030332; GO:0045736; GO:0045786; GO:0005515; GO:0005737; GO:0071901
AT2G32795	6.19027	3.98292	0.64575	9.58617	6.1679	0.0279478	0.0376782	GO:0003674; GO:0005575; GO:0008150
AT2G32940	2.84981	4.45474	0.346079	8.23456	12.872	0.0568135	0.00922728	GO:0005737; GO:0006351; GO:0006417; GO:0030529; GO:0005634; GO:0006306; GO:0006342; GO:0030422; GO:0035197; GO:0051607
AT2G32950	48.5815	53.9694	19.8794	2.44382	2.71484	0.0149451	0.0108488	GO:0005634; GO:0005737; GO:0008270; GO:0009585; GO:0016567; GO:0016874; GO:0032436; GO:0061630; GO:0009640; GO:0005515; GO:0000152; GO:0009647; GO:0004842; GO:0010119; GO:0046283; GO:0080008; GO:0048573; GO:0006281; GO:0042802; GO:0009649; GO:0016604; GO:0009641
AT2G32960	4.63166	6.98966	1.7877	2.59084	3.90985	7.63464e-05	0.0215249	GO:0003824; GO:0004725; GO:0005737; GO:0016311; GO:0016791
AT2G32970	27.4859	28.2403	7.58356	3.62441	3.72389	0.0009671	0.0463656	GO:0003674; GO:0008150; GO:0016021
AT2G33020	0.530526	0.634899	0.120856	4.38975	5.25337	0.0999133	0.030208	GO:0005886; GO:0016301; GO:0007165
AT2G33051	17.5229	15.8977	3.05303	5.73952	5.2072	0.016345	0.0145789	GO:0003674; GO:0005575; GO:0008150
AT2G33060	10.5742	12.9712	4.57749	2.31005	2.8337	0.0312735	0.0182405	GO:0005886; GO:0006952; GO:0016301; GO:0007165
AT2G33110	5.35741	5.04903	1.70243	3.14692	2.96578	0.0047175	0.0940714	GO:0000149; GO:0005484; GO:0005789; GO:0006887; GO:0006906; GO:0015031; GO:0016020; GO:0016021; GO:0031201; GO:0005783
AT2G33170	10.7622	13.333	5.05572	2.12871	2.63721	0.0176942	0.00982119	GO:0004672; GO:0004674; GO:0005524; GO:0005886; GO:0006468; GO:0016021
AT2G33240	12.7785	18.2214	1.62166	7.87988	11.2363	0.00728636	0.0212232	GO:0003774; GO:0003779; GO:0005516; GO:0005524; GO:0005794; GO:0016459; GO:0030048
AT2G33260	4.71281	4.2459	0.365483	12.8947	11.6172	0.0066707	0.0178469	GO:0003333; GO:0005302; GO:0006865; GO:0016020; GO:0016021
AT2G33330	25.2643	20.7702	8.0423	3.14143	2.58262	0.00522961	0.0105623	GO:0003674; GO:0005576; GO:0016021; GO:0009506; GO:0010497; GO:0046739
AT2G33360	7.09343	10.0042	2.5593	2.77163	3.90896	0.0836068	0.0210178	GO:0003674; GO:0005634; GO:0008150; GO:0005773
AT2G33435	100.255	100.49	17.7478	5.64884	5.6621	0.000155796	0.00688319	GO:0000166; GO:0003723; GO:0005634; GO:0008150
AT2G33440	10.3277	15.0967	0.47688	21.6568	31.6573	0.0454489	0.0266225	GO:0000166; GO:0003723; GO:0005634
AT2G33490	45.1191	42.7591	11.5864	3.89414	3.69045	0.00388197	0.0133578	GO:0003674; GO:0005634; GO:0008150; GO:0005886
AT2G33540	32.8019	37.5451	7.66621	4.27876	4.89748	0.0125163	0.022691	GO:0003677; GO:0003723; GO:0005634; GO:0006351; GO:0006355; GO:0007275; GO:0008420; GO:0016591; GO:0046872; GO:0070940; GO:0008022; GO:0009651; GO:0009788
AT2G33560	18.8423	21.3594	6.52828	2.88626	3.27183	0.0302678	0.00876623	GO:0000777; GO:0005634; GO:0005815; GO:0007094; GO:0000776; GO:0005515; GO:0005737; GO:0005828; GO:0005876; GO:0010369
AT2G33760	4.4859	4.15702	1.5253	2.94099	2.72537	0.0488835	0.0640496	GO:0005739; GO:0008270
AT2G33793	13.9119	14.2573	3.50232	3.97219	4.07083	0.046826	0.0073863	GO:0003674; GO:0005575
AT2G33820	40.5816	42.395	8.57836	4.73069	4.94208	0.0151267	0.0308138	GO:0005739; GO:0005743; GO:0006839; GO:0016021; GO:0000064; GO:0005290; GO:0015181; GO:0015189; GO:0015807; GO:1903401; GO:1990822
AT2G33835	10.3968	12.6712	3.38064	3.0754	3.74817	0.0188963	0.0640537	GO:0003676; GO:0003677; GO:0005634; GO:0009908; GO:0030154; GO:0046872; GO:0010220
AT2G33980	21.0405	23.1938	3.77106	5.57946	6.15048	1.1196e-05	0.0633029	GO:0005739; GO:0009507; GO:0016787; GO:0046872
AT2G34090	30.1547	34.9895	12.7942	2.35691	2.7348	0.0587292	0.0279403	GO:0003674; GO:0005575; GO:0009793; GO:0048868
AT2G34150	20.5959	22.1698	6.40214	3.21703	3.46287	0.00448426	0.01501	GO:0005737; GO:0005856; GO:0030036; GO:0003785; GO:0005515; GO:0031209; GO:0051127; GO:0016020; GO:0043229; GO:0071944
AT2G34170	21.3746	19.4576	5.66309	3.77437	3.43586	0.00248214	0.0208917	GO:0003674; GO:0005634; GO:0008150
AT2G34180	3.07416	2.53954	0.82973	3.70501	3.06068	0.0215212	0.0663444	GO:0004674; GO:0005524; GO:0005886; GO:0006468; GO:0007165; GO:0016301; GO:0005515
AT2G34190	9.90426	11.444	2.74909	3.60275	4.16285	0.0349678	0.00928255	GO:0005215; GO:0016020; GO:0016021; GO:0022857; GO:0055085
AT2G34240	2.16638	2.55865	0.3369	6.43035	7.59468	0.0329022	0.0225653	GO:0005634
AT2G34260	25.5526	29.8239	10.234	2.49683	2.91419	0.0157688	0.00731669	GO:0000166; GO:0005737; GO:0005834; GO:0006364; GO:0042273; GO:0080008; GO:0005634; GO:0009553; GO:0009793; GO:0009855; GO:0009960; GO:0010197; GO:0005515; GO:0080186
AT2G34400	4.8883	5.89158	1.37946	3.54364	4.27094	0.05643	0.0933593	GO:0005739; GO:0008150
AT2G34670	7.04153	6.86125	2.08456	3.37794	3.29146	0.00391608	0.00215678	GO:0005634
AT2G34680	44.2182	51.2921	14.1179	3.13206	3.63312	0.00105532	0.0222906	GO:0005634; GO:0005819; GO:0007067; GO:0051301; GO:0009733; GO:0010102; GO:0009524; GO:0009574; GO:0055028; GO:0005886; GO:0009506; GO:0005515
AT2G34710	32.269	40.3664	15.2547	2.11535	2.64616	0.0223355	0.0154566	GO:0003677; GO:0005634; GO:0006351; GO:0006355; GO:0008289; GO:0030154; GO:0003700; GO:0009855; GO:0009944; GO:0010014; GO:0010072; GO:0080060; GO:0009955
AT2G34750	47.4111	54.5004	21.5391	2.20116	2.5303	0.0230993	0.0122009	GO:0003743; GO:0005634; GO:0006360; GO:0006413
AT2G34780	14.1387	14.5569	5.33821	2.64859	2.72693	0.0370236	0.0280682	GO:0005737; GO:0009793; GO:0009933; GO:0010074; GO:0032876
AT2G34830	2.12988	2.92978	0	Inf	Inf	0.0235013	0.0448369	GO:0003700; GO:0005634; GO:0006351; GO:0006355; GO:0043565; GO:0009793; GO:0009555
AT2G34850	13.3032	10.4756	2.64935	5.0213	3.95403	0.037405	0.0406194	GO:0003824; GO:0005794; GO:0009225; GO:0009793; GO:0048868
AT2G34930	4.42173	4.67258	1.73584	2.54731	2.69183	0.0640933	0.076396	GO:0006952; GO:0007165; GO:0005618; GO:0050832
AT2G34980	3.52516	4.54837	0	Inf	Inf	0.089192	0.0650522	GO:0003824; GO:0005789; GO:0006506; GO:0016021; GO:0016740; GO:0017176; GO:0000506; GO:0009846; GO:0009860; GO:0016020
AT2G35020	51.646	57.9235	23.5548	2.19259	2.45909	0.00949814	0.00394795	GO:0005737; GO:0005829; GO:0006048; GO:0016779; GO:0003977; GO:0003983; GO:0006011; GO:0006047; GO:0019276; GO:0052630
AT2G35035	14.1982	17.052	2.19711	6.46222	7.76109	0.0168574	0.00281033	GO:0005737; GO:0006807; GO:0016151; GO:1905182
AT2G35110	29.6802	32.5662	8.77422	3.38265	3.71157	0.00651818	0.00454763	GO:0005886; GO:0007015; GO:0009825; GO:0005515; GO:0045893; GO:0010090; GO:0031209; GO:0045010; GO:0005634; GO:0005789
AT2G35140	4.53462	4.27701	0.750809	6.03964	5.69653	0.00303056	0.00470917	GO:0003674; GO:0005634; GO:0008150
AT2G35160	13.1169	13.2377	5.04203	2.60152	2.62547	0.0261376	0.0502275	GO:0000775; GO:0005634; GO:0008270; GO:0018024; GO:0034968; GO:0042393; GO:0040029; GO:0042054; GO:0010216; GO:0016571; GO:0031048; GO:0010200
AT2G35210	4.16288	5.69255	2.02625	2.05448	2.80941	0.0492725	0.0291665	GO:0003677; GO:0005096; GO:0005634; GO:0005794; GO:0046872; GO:0009793; GO:0009555
AT2G35230	20.2374	21.4693	7.17342	2.82117	2.9929	0.0168598	0.0161042	GO:0005634; GO:0009960; GO:0005515; GO:0043078; GO:0080113
AT2G35330	54.5532	54.385	21.7884	2.50378	2.49606	0.00125272	0.00295557	GO:0005737; GO:0008270
AT2G35340	98.143	107.364	15.3873	6.3782	6.97747	0.000281394	0.00704605	GO:0000398; GO:0004004; GO:0005524; GO:0005634; GO:0005681; GO:0005737; GO:0044822; GO:0009793
AT2G35350	26.8959	25.9531	9.05743	2.96948	2.86539	0.0126101	0.0118706	GO:0004722; GO:0005634; GO:0006470; GO:0007275; GO:0046872; GO:0005886; GO:0009826; GO:0009933; GO:0006355; GO:0010074; GO:0005543
AT2G35540	26.2621	28.1913	9.64822	2.72197	2.92192	0.00693493	0.0120656	GO:0005737; GO:0006457
AT2G35630	108.792	129.612	26.9408	4.03818	4.81099	0.00043242	0.0149824	GO:0000776; GO:0000922; GO:0005634; GO:0005813; GO:0007051; GO:0030951; GO:0035371; GO:0046785; GO:0051010; GO:0051298; GO:0000226; GO:0000911; GO:0005819; GO:0005874; GO:0008017; GO:0009524; GO:0009574; GO:0030981; GO:0009920; GO:0009506
AT2G35720	13.9975	13.5778	6.68206	2.09479	2.03199	0.0170584	0.0113884	GO:0006457; GO:0009507; GO:0016021; GO:0009644; GO:0010228; GO:0055122; GO:0009536
AT2G35740	9.24982	10.2762	1.78543	5.18073	5.75559	0.0572708	0.0251718	GO:0005351; GO:0005355; GO:0005886; GO:0005887; GO:0015144; GO:0016020; GO:0035428; GO:0046323
AT2G35945	124.475	126.188	47.8525	2.60122	2.63702	0.0109178	0.00982359	GO:0003674; GO:0005575; GO:0008150
AT2G36010	17.2208	21.8989	5.36718	3.20854	4.08015	0.034905	0.0106867	GO:0003700; GO:0005634; GO:0005667; GO:0005737; GO:0006351; GO:0006355; GO:0007049; GO:0046983; GO:0005515; GO:0003677; GO:0045893; GO:0051446
AT2G36070	94.7953	92.2478	26.1664	3.62278	3.52543	0.00283906	0.000521815	GO:0005739; GO:0030150; GO:0051087; GO:0005744; GO:0006626; GO:0015462; GO:0005743
AT2G36080	25.003	30.7777	9.61363	2.60079	3.20147	0.0161562	0.0090884	GO:0003677; GO:0005634; GO:0006351; GO:0003700; GO:0045892; GO:0080167
AT2G36200	21.7664	24.5634	9.59523	2.26846	2.55996	0.00937341	0.0137259	GO:0003777; GO:0005524; GO:0005737; GO:0005819; GO:0005874; GO:0007018; GO:0008017
AT2G36340	59.7457	45.7621	16.7004	3.57751	2.74019	0.00639913	0.0184819	GO:0005634; GO:0005737; GO:0006351; GO:0006355
AT2G36360	38.1997	40.3206	12.8532	2.972	3.13702	0.00251074	0.0311086	GO:0003674; GO:0005737; GO:0008150
AT2G36400	29.7065	27.5789	7.74337	3.83638	3.56161	0.00407094	0.0325556	GO:0005524; GO:0005634; GO:0006351; GO:0006355; GO:0009873; GO:0019904; GO:0048366; GO:0016036; GO:0005515; GO:0006995; GO:0051365; GO:0044212; GO:0019222; GO:0009624; GO:0048364; GO:0061062; GO:0005737; GO:0009409; GO:0009631; GO:0050826; GO:0043565; GO:0008285
AT2G36410	71.0606	71.7131	27.7701	2.55889	2.58239	0.000195389	0.00676284	GO:0005634; GO:0005886
AT2G36420	163.121	148.697	66.8573	2.43984	2.2241	0.0155521	0.0256171	GO:0003674; GO:0005634; GO:0008150
AT2G36480	22.4813	22.7573	9.0834	2.47499	2.50537	0.0228177	0.031211	GO:0005634; GO:0008150; GO:0046872
AT2G36680	21.5122	24.4309	8.47026	2.53973	2.88431	0.0238117	0.0116762	GO:0005634; GO:0015031; GO:0000813
AT2G36720	42.8991	47.5332	10.1069	4.24453	4.70304	0.000251444	0.0217547	GO:0003677; GO:0005634; GO:0006355; GO:0008270; GO:0016746
AT2G36730	15.2253	16.5054	4.13429	3.68268	3.99232	0.00869649	0.015376	GO:0005739
AT2G36740	57.3495	64.4454	20.0026	2.86711	3.22185	0.0122269	0.00664146	GO:0003677; GO:0005634; GO:0006355; GO:0009908; GO:0030154; GO:0043486
AT2G36810	73.9709	85.2507	10.0997	7.32404	8.44087	0.00365517	0.0235858	GO:0003674; GO:0005634; GO:0009630; GO:0009660; GO:0009705; GO:0009958; GO:0009959
AT2G36850	80.0698	92.5849	21.9246	3.65205	4.22288	0.000906808	0.0251821	GO:0000148; GO:0003843; GO:0005886; GO:0006075; GO:0008360; GO:0016021; GO:0016757; GO:0071555; GO:0009555; GO:0009556; GO:0048589; GO:0009506; GO:0005794
AT2G36890	11.9996	16.5042	5.28499	2.2705	3.12285	0.0625748	0.013591	GO:0000981; GO:0001135; GO:0003677; GO:0005634; GO:0006351; GO:0006355; GO:0006357; GO:0007275; GO:0030154; GO:0043565; GO:0044212; GO:0003700; GO:0009737; GO:0009739; GO:0009751; GO:0009753; GO:0009785
AT2G36900	36.6719	34.1677	13.5685	2.70272	2.51816	0.00121276	0.0142535	GO:0000139; GO:0000149; GO:0005484; GO:0005789; GO:0005794; GO:0006623; GO:0006888; GO:0006891; GO:0006896; GO:0012507; GO:0015031; GO:0016020; GO:0016021; GO:0016192; GO:0031201; GO:0031902; GO:0042147; GO:0048280; GO:0061025
AT2G36950	61.2459	57.8112	18.7685	3.26322	3.08022	0.00321753	0.0063361	GO:0005737; GO:0046872; GO:0005507
AT2G37025	6.06584	7.99525	1.65511	3.66492	4.83065	0.0448154	0.0357178	GO:0000783; GO:0003691; GO:0005634; GO:0031627
AT2G37150	13.0499	16.0857	4.79261	2.72292	3.35635	0.0598606	0.0418927	GO:0005634; GO:0008270
AT2G37160	41.3601	42.0143	13.0332	3.17343	3.22363	0.000617915	0.0180303	GO:0000166; GO:0005575; GO:0008150
AT2G37260	2.43417	2.69343	0.808695	3.00999	3.33058	0.0382576	0.0563606	GO:0003700; GO:0005634; GO:0006351; GO:0006355; GO:0043565; GO:0010214; GO:0009957
AT2G37280	3.65612	4.32965	1.67603	2.18141	2.58327	0.080149	0.0410661	GO:0005524; GO:0005634; GO:0016021; GO:0042626; GO:0006855; GO:0005886
AT2G37362	7.34879	5.28643	1.25278	5.86597	4.21975	0.00948431	0.0814339	NA
AT2G37390	15.2667	16.5196	6.67503	2.28713	2.47484	0.0711653	0.0313519	GO:0005737; GO:0030001; GO:0046872; GO:0046914; GO:0046916
AT2G37420	18.0177	19.0697	7.96328	2.2626	2.39471	0.0435692	0.0915234	GO:0003777; GO:0005524; GO:0005634; GO:0005737; GO:0005819; GO:0005874; GO:0008017
AT2G37650	26.2852	28.2676	6.72755	3.9071	4.20177	0.00158293	0.0269153	GO:0005634; GO:0006351; GO:0003700; GO:0006355
AT2G37840	22.5422	30.6992	5.20834	4.3281	5.89423	0.000269445	0.0152008	GO:0004674; GO:0005524; GO:0005737; GO:0005776; GO:0006468; GO:0006914; GO:0015031; GO:0016301; GO:0031410
AT2G38060	6.04328	6.77372	2.97533	2.03113	2.27663	0.0851249	0.0606981	GO:0005351; GO:0008514; GO:0015144; GO:0016020; GO:0016021; GO:0031969; GO:0098656; GO:0005315; GO:0009536
AT2G38195	0.978063	1.3469	0	Inf	Inf	0.0374914	0.0921762	GO:0005634; GO:0008270; GO:0016021; GO:0007067
AT2G38250	19.6272	15.0685	4.67122	4.20173	3.22582	0.00294422	0.0749263	GO:0005634; GO:0006351; GO:0043565; GO:0003700; GO:0006355; GO:0005515; GO:0005730; GO:0016592
AT2G38260	46.2238	50.6937	12.8064	3.60942	3.95845	0.000594541	0.0110534	NA
AT2G38330	35.9182	43.7449	14.9812	2.39754	2.91998	0.0219987	0.0122285	GO:0005215; GO:0005886; GO:0015297; GO:0016020; GO:0016021; GO:0031969
AT2G38340	25.593	20.718	3.79592	6.74223	5.45795	0.000291857	0.00734441	GO:0003677; GO:0003700; GO:0005634; GO:0006351; GO:0006355; GO:0009738; GO:0043565; GO:0009414; GO:0009651; GO:0034605; GO:0045893; GO:0044212
AT2G38410	48.8504	44.5841	16.8273	2.90305	2.64952	0.000379987	0.000663116	GO:0005622; GO:0005634; GO:0005795; GO:0006886; GO:0006891; GO:0008565; GO:0005886
AT2G38580	56.5512	61.0965	16.9821	3.33004	3.5977	0.00373382	0.0170441	GO:0003674; GO:0005737; GO:0008150; GO:0005829
AT2G38720	9.88784	12.553	3.4735	2.84665	3.61394	0.060018	0.0230233	GO:0005819; GO:0005874; GO:0009524; GO:0008017; GO:0009574; GO:0046785; GO:0055028; GO:0009506
AT2G38780	34.5953	38.3588	10.4736	3.30311	3.66243	0.0142529	0.00528582	GO:0003674; GO:0008150; GO:0009507; GO:0016021
AT2G38830	9.84993	8.92463	2.25877	4.36075	3.95111	0.0141048	0.0598016	GO:0003674; GO:0006464; GO:0015031
AT2G38910	2.85202	3.42236	0.587095	4.85786	5.82932	0.00493566	0.0485629	GO:0004683; GO:0005509; GO:0005516; GO:0005524; GO:0005634; GO:0005737; GO:0005886; GO:0006468; GO:0009738; GO:0009931; GO:0016301; GO:0018105; GO:0035556; GO:0046777
AT2G38980	18.4585	16.5809	6.85577	2.6924	2.41853	0.0162996	0.097027	NA
AT2G39090	30.2637	33.9394	9.74272	3.10629	3.48356	0.0255083	0.0131088	GO:0005634; GO:0007067; GO:0016567; GO:0051301; GO:0005515
AT2G39110	6.46908	6.15042	1.12199	5.76571	5.48169	0.0139569	0.0175832	GO:0004672; GO:0005524; GO:0005886; GO:0006468; GO:0016301
AT2G39120	5.58202	7.16484	0.929792	6.00352	7.70585	0.0664919	0.0371668	GO:0005739; GO:0000373; GO:0003723; GO:0017004
AT2G39260	52.4134	53.2393	21.6044	2.42606	2.46429	0.0313808	0.0195235	GO:0003723; GO:0005737; GO:0006412; GO:0048471; GO:0005730; GO:0003729
AT2G39280	99.3158	113.073	17.0628	5.82061	6.62685	2.15039e-05	0.0085425	GO:0005634
AT2G39300	7.83937	7.52667	1.80103	4.3527	4.17908	0.00406445	0.0255919	GO:0005634; GO:0008150; GO:0005773
AT2G39340	42.3555	48.5226	10.4217	4.06418	4.65593	0.000883759	0.0190846	GO:0005634; GO:0008150
AT2G39445	9.21621	9.02401	4.00654	2.30029	2.25232	0.0063346	0.0210243	GO:0005634; GO:0016021; GO:0016757
AT2G39580	51.0733	58.864	9.63235	5.30227	6.11108	0.000460447	0.0179439	GO:0003674; GO:0005634; GO:0008150
AT2G39830	9.59428	11.7004	3.37731	2.84081	3.4644	0.0190984	0.010238	GO:0008270; GO:0010088; GO:0048364; GO:0005515
AT2G39930	51.1264	56.2023	23.5395	2.17194	2.38757	0.0583784	0.0340399	GO:0004556; GO:0005975; GO:0009507; GO:0019252; GO:0010021; GO:0010368; GO:0019156; GO:0005977
AT2G39940	27.013	29.1247	11.9543	2.25968	2.43633	0.0350245	0.0178719	GO:0005634; GO:0016567; GO:0006511; GO:0009861; GO:0005515; GO:0009867; GO:0009625; GO:0009611; GO:0009753; GO:0019005; GO:0031348; GO:0010118; GO:0042742; GO:0050832; GO:0031146; GO:0009641; GO:0009909; GO:0010218; GO:0009901; GO:0004842; GO:0006952
AT2G39950	34.3109	31.4755	13.1338	2.61242	2.39653	0.0056996	0.0691064	GO:0003674; GO:0005634; GO:0008150
AT2G40020	60.4703	60.7624	18.2523	3.31303	3.32903	0.00862771	0.00201971	GO:0005634; GO:0018024
AT2G40030	12.056	13.1171	4.87849	2.47126	2.68876	0.00535988	0.0282088	GO:0001056; GO:0003677; GO:0003899; GO:0005634; GO:0005666; GO:0006351; GO:0006355; GO:0046872; GO:0000418; GO:0006306; GO:0000419; GO:0030880; GO:0035194; GO:0005515; GO:0005730; GO:0016604; GO:0030422; GO:0050832
AT2G40070	56.7438	54.6181	25.574	2.21881	2.13569	0.0340059	0.0343257	GO:0003674; GO:0005634; GO:0008150; GO:0005875
AT2G40260	6.59446	6.12711	2.07417	3.17933	2.95401	0.0176075	0.0777963	GO:0003677; GO:0005634; GO:0006351; GO:0003700; GO:0006355
AT2G40270	13.9685	19.1923	4.79941	2.91045	3.99889	0.000597926	0.00995589	GO:0004672; GO:0005524; GO:0005886; GO:0006468; GO:0016021; GO:0016301
AT2G40410	51.2778	53.2131	16.5306	3.10199	3.21906	0.00784237	0.0118564	GO:0004518; GO:0005634; GO:0005737; GO:0005886; GO:0046872; GO:0004520; GO:0004521; GO:0006308; GO:0006401
AT2G40430	101.209	112.786	50.2413	2.01447	2.24488	0.0245337	0.0134246	GO:0003674; GO:0005634; GO:0010971; GO:0051781
AT2G40630	19.8365	24.4413	6.52159	3.04167	3.74775	0.0102484	0.0185598	GO:0003674; GO:0005634; GO:0008150; GO:0009507
AT2G40640	25.811	23.1557	6.4456	4.00444	3.59248	0.0167876	0.00405484	GO:0004842; GO:0005739; GO:0016567; GO:0016874
AT2G40680	6.41491	8.50533	1.46465	4.37982	5.80707	0.0173606	0.0927289	NA
AT2G40690	24.6226	25.2186	11.5247	2.1365	2.18822	0.0659998	0.0631074	GO:0004367; GO:0005737; GO:0005975; GO:0006072; GO:0006650; GO:0008654; GO:0009331; GO:0046168; GO:0051287; GO:0055114; GO:0009627; GO:0046486; GO:0009941; GO:0045017
AT2G40711	27.2551	22.5208	4.55211	5.98735	4.94732	0.00696865	0.0477176	GO:0005739
AT2G40760	14.9069	15.3168	7.0893	2.10273	2.16056	0.00321825	0.00289131	GO:0003674; GO:0007568; GO:0009507
AT2G40770	16.0236	17.8541	3.76622	4.25456	4.74058	0.0015874	0.00575348	GO:0004386; GO:0005524; GO:0005634; GO:0008270
AT2G40810	10.1001	10.0527	3.79633	2.66048	2.648	0.0169693	0.0176982	GO:0000045; GO:0000422; GO:0005774; GO:0005829; GO:0006497; GO:0006914; GO:0015031; GO:0019898; GO:0031090; GO:0032266; GO:0034045; GO:0034497; GO:0042594; GO:0044804; GO:0080025
AT2G40860	17.1313	22.2043	6.23703	2.74671	3.56007	0.00436244	0.0255616	GO:0004674; GO:0004721; GO:0004722; GO:0005524; GO:0005575; GO:0006468; GO:0046872
AT2G40930	13.6329	15.2377	6.60265	2.06476	2.30782	0.0417042	0.0291223	GO:0004843; GO:0005634; GO:0016579; GO:0006511
AT2G40960	21.2066	24.8098	2.97858	7.11972	8.32943	0.00174183	0.0916115	GO:0003676; GO:0005634; GO:0008150
AT2G41020	24.4689	31.6009	8.09163	3.02398	3.90538	0.0392394	0.0186729	GO:0005634; GO:0008150
AT2G41060	83.9503	86.9188	24.9746	3.36143	3.48029	0.000613406	0.00224579	GO:0000166; GO:0003723; GO:0005737; GO:0005634; GO:0006952; GO:0008219; GO:0009693; GO:0010150
AT2G41070	14.64	13.7412	3.36748	4.34746	4.08055	0.00437759	0.0265797	GO:0003677; GO:0003700; GO:0005634; GO:0006351; GO:0006355; GO:0009738; GO:0043565
AT2G41210	34.4768	35.8151	7.44393	4.63154	4.81132	0.0186489	0.0146061	GO:0005524; GO:0016308; GO:0005829; GO:0009827; GO:0009846; GO:0009860; GO:0016324; GO:0046488; GO:0090406
AT2G41440	53.8517	58.2284	19.7443	2.72746	2.94913	0.0180169	0.00813212	GO:0005634
AT2G41460	13.4075	15.1871	5.397	2.48425	2.81399	0.041811	0.0243451	GO:0003677; GO:0003906; GO:0005622; GO:0005634; GO:0006281; GO:0006284; GO:0008311; GO:0046872; GO:0042644; GO:0045893
AT2G41470	28.8693	25.6578	5.47428	5.27362	4.68697	0.00559772	0.0112269	GO:0003674; GO:0005634; GO:0008150; GO:0005773
AT2G41505	7.25847	7.09424	1.59683	4.54556	4.44271	0.0113854	0.0153455	NA
AT2G41580	0.568265	0.40318	0.0968377	5.86823	4.16347	0.0207919	0.0686037	NA
AT2G41700	35.0376	43.0505	6.3593	5.50967	6.7697	0.00568181	0.0301803	GO:0005215; GO:0005524; GO:0006810; GO:0006869; GO:0015171; GO:0016021; GO:0016887; GO:0042626; GO:0005774
AT2G41750	60.1338	60.217	28.0447	2.14421	2.14718	0.00194731	0.0117665	GO:0003674; GO:0005634; GO:0008150
AT2G41790	47.3063	56.7722	17.4032	2.71825	3.26216	0.00140003	0.0276672	GO:0004222; GO:0005737; GO:0005777; GO:0006508
AT2G41940	6.50747	5.77863	2.63475	2.46986	2.19324	0.0158768	0.0888569	GO:0003676; GO:0005634; GO:0006351; GO:0007275; GO:0008270; GO:0046872; GO:0003700; GO:0006355; GO:0010026; GO:0044212
AT2G41960	30.6314	32.2593	13.0386	2.34928	2.47414	0.021253	0.0248709	GO:0003674; GO:0005886; GO:0008150; GO:0009506
AT2G42160	32.2796	29.1262	11.236	2.87287	2.59223	0.0270716	0.0319874	GO:0000151; GO:0003824; GO:0005737; GO:0008270; GO:0016567; GO:0043130; GO:0004842; GO:0010029; GO:0046982
AT2G42170	44.4063	41.0319	5.12518	8.66433	8.00595	7.0733e-05	0.000871413	GO:0005200; GO:0005737; GO:0008150; GO:0015629
AT2G42190	109.385	108.029	41.8735	2.61228	2.5799	0.00947662	0.00832559	GO:0003674; GO:0005737; GO:0008150
AT2G42250	4.62854	3.67752	0	Inf	Inf	0.0974759	0.00691127	GO:0005506; GO:0005576; GO:0016020; GO:0016021; GO:0016709; GO:0019825; GO:0020037; GO:0044550; GO:0055114
AT2G42270	54.6233	66.327	8.12391	6.72377	8.16443	0.00828397	0.00546081	GO:0003723; GO:0004386; GO:0005524; GO:0005634; GO:0005681; GO:0006397; GO:0008026; GO:0008380; GO:0009506
AT2G42330	65.8642	75.7377	7.94142	8.29376	9.53705	0.00360572	0.017017	GO:0003676; GO:0003677; GO:0005622; GO:0005634; GO:0006355
AT2G42370	13.392	11.545	2.88116	4.64813	4.00708	0.00228238	0.0122161	GO:0005634
AT2G42380	20.3217	24.3725	5.74082	3.53987	4.24548	0.010368	0.0222772	GO:0000977; GO:0003677; GO:0005634; GO:0006351; GO:0003700; GO:0005515; GO:0045893; GO:0009555
AT2G42510	7.06577	8.67529	2.63795	2.6785	3.28864	0.0344517	0.0455978	GO:0000245; GO:0000387; GO:0003674; GO:0005634; GO:0005681
AT2G42560	2.09573	1.76815	0	Inf	Inf	0.0568025	0.00723764	GO:0003674; GO:0005737; GO:0009793; GO:0005829
AT2G42640	10.913	11.8664	1.47857	7.3808	8.02563	0.0231387	0.00498445	GO:0004672; GO:0005524; GO:0005737; GO:0006468
AT2G42670	6.67773	8.15261	3.25345	2.05251	2.50584	0.0624563	0.0987726	GO:0005634; GO:0005737; GO:0009061; GO:0017172; GO:0018171; GO:0046872; GO:0055114; GO:0070483
AT2G42810	35.9044	39.6669	15.9921	2.24513	2.4804	0.00587894	0.0246319	GO:0005634; GO:0006470; GO:0016607; GO:0031965; GO:0046872; GO:0006913; GO:0004722; GO:0005635; GO:0005737; GO:0030176; GO:0004721; GO:0005515; GO:0010017; GO:0046686; GO:0005829; GO:0009506; GO:0010019; GO:0046906; GO:1902325
AT2G42865	176.1	124.762	16.3332	10.7817	7.63858	0.0290803	0.0897768	NA
AT2G42890	28.1595	32.4443	13.2283	2.12873	2.45264	0.00711711	0.0413882	GO:0000166; GO:0003676; GO:0003723; GO:0005634; GO:0051321; GO:0045836; GO:0045927
AT2G42920	21.7432	25.8939	5.46031	3.98205	4.7422	0.0153863	0.0667938	GO:0009507
AT2G42950	10.7968	9.13988	3.47974	3.10276	2.6266	0.00137723	0.0480971	GO:0005886; GO:0016021; GO:0030001
AT2G42960	13.4348	15.1418	3.22108	4.1709	4.70083	0.00191137	0.0200658	GO:0004674; GO:0005524; GO:0006468; GO:0009507; GO:0016021; GO:0016301
AT2G43080	41.9275	53.6797	17.6721	2.37252	3.03754	0.0148304	0.00852519	GO:0005506; GO:0005576; GO:0005789; GO:0016021; GO:0016706; GO:0018401; GO:0031418; GO:0055114; GO:0004656; GO:0005794
AT2G43190	11.4445	14.4866	4.58744	2.49474	3.15788	0.0318129	0.033088	GO:0000171; GO:0000172; GO:0003723; GO:0004526; GO:0004540; GO:0005634; GO:0006364; GO:0006379; GO:0008033; GO:0030677; GO:0033204
AT2G43210	47.0316	48.0468	19.3158	2.43487	2.48743	0.0377357	0.023148	GO:0003674; GO:0005575; GO:0008150
AT2G43235	13.9035	16.7403	6.86631	2.02489	2.43804	0.057547	0.0241617	GO:0003674; GO:0008150
AT2G43240	21.3216	24.5652	8.62721	2.47144	2.84741	0.00718357	0.0157551	GO:0000139; GO:0005338; GO:0005351; GO:0008643; GO:0015780; GO:0016021
AT2G43260	14.2227	15.8268	4.62481	3.0753	3.42216	0.00396252	0.0017862	GO:0000981; GO:0001135; GO:0005634; GO:0006357; GO:0008150; GO:0030154; GO:0043565; GO:0044212
AT2G43370	38.8591	43.956	11.6684	3.33028	3.7671	0.00195331	0.00284644	GO:0000166; GO:0003723; GO:0005634; GO:0016607
AT2G43400	27.3497	29.4034	10.3838	2.63388	2.83165	0.00613291	0.0389049	GO:0003824; GO:0004174; GO:0005739; GO:0005740; GO:0005743; GO:0009055; GO:0017133; GO:0022904; GO:0031305; GO:0043783; GO:0046872; GO:0048039; GO:0051539; GO:0055114; GO:0009646; GO:0006552
AT2G43410	46.6753	48.2036	12.4498	3.74909	3.87185	0.00721012	0.00344061	GO:0000166; GO:0000398; GO:0003676; GO:0003723; GO:0005634; GO:0005737; GO:0006351; GO:0009908; GO:0030154; GO:0009911; GO:0010228; GO:0000785; GO:0009553; GO:0009793; GO:0031048; GO:0006378
AT2G43490	18.5289	23.4786	7.86513	2.35583	2.98514	0.00520403	0.0377656	GO:0005794
AT2G43500	11.8718	12.9447	4.77691	2.48524	2.70985	0.0304951	0.04417	GO:0003677; GO:0005634; GO:0006351; GO:0003700; GO:0006355
AT2G43650	102.235	101.352	46.9748	2.17638	2.15758	0.055854	0.0470616	GO:0000462; GO:0003674; GO:0005634; GO:0005730; GO:0032040
AT2G43700	3.55789	3.9999	1.40958	2.52408	2.83766	0.0983887	0.032521	GO:0004674; GO:0005524; GO:0005886; GO:0006468; GO:0016021; GO:0016301; GO:0030246; GO:0002229; GO:0042742
AT2G43900	37.2809	41.3057	10.2286	3.64476	4.03825	0.0048129	0.00215345	GO:0004445; GO:0005634; GO:0046855; GO:0052658; GO:0080008
AT2G44080	6.04775	5.69606	1.75557	3.44488	3.24456	0.0504354	0.0372133	GO:0003674; GO:0005634; GO:0005739; GO:0007275; GO:0016021; GO:0005622; GO:0009741; GO:0009742; GO:0016049; GO:0035265; GO:0005783
AT2G44150	38.139	41.5612	17.0991	2.23047	2.43061	0.0481337	0.0500584	GO:0000775; GO:0005634; GO:0018024; GO:0005783; GO:0016279; GO:0009506
AT2G44195	3.61743	4.12096	0	Inf	Inf	0.0319289	0.0126086	GO:0003674; GO:0005634; GO:0008150
AT2G44200	116.831	100.977	34.5672	3.37984	2.92118	0.000380186	0.0261782	GO:0003674; GO:0005634; GO:0008150
AT2G44430	99.6633	93.5836	25.6336	3.888	3.65082	0.000928581	0.00243156	GO:0003677; GO:0005634
AT2G44460	4.85086	4.46861	1.3051	3.71686	3.42397	0.0145971	0.0943177	GO:0004553; GO:0005975; GO:0008422; GO:0009651; GO:0009725; GO:0019762; GO:0102483; GO:0016020; GO:0080167
AT2G44710	76.2827	70.3977	29.4359	2.59148	2.39156	0.00960496	0.0170159	GO:0000166; GO:0003676; GO:0003723
AT2G44880	2.75918	2.88255	0.49977	5.5209	5.76776	0.0822739	0.0604136	GO:0005739; GO:0008150
AT2G44900	18.9282	20.7243	8.95537	2.11361	2.31417	0.0428017	0.0651601	GO:0004842; GO:0005634; GO:0005737; GO:0048527; GO:0005515
AT2G44910	16.6183	17.036	5.3515	3.10535	3.1834	0.0120968	0.0341099	GO:0003677; GO:0005634; GO:0006351; GO:0006355; GO:0043565; GO:0003700; GO:0009641; GO:0009725; GO:0009506; GO:0010218
AT2G44950	38.8877	43.8092	10.5202	3.69649	4.16431	0.00463284	0.0228762	GO:0005634; GO:0008270; GO:0016874; GO:0010162; GO:0005739; GO:0010390; GO:0004842; GO:0006513; GO:0009965; GO:0010389; GO:0016049; GO:0048505; GO:0051301; GO:0010228; GO:0033523; GO:0042803; GO:0005515; GO:0009817; GO:0045087
AT2G44980	6.74573	7.37057	1.37665	4.90012	5.354	0.0427689	0.0619786	GO:0003677; GO:0004386; GO:0005524; GO:0005634; GO:0006351; GO:0006355; GO:0016569
AT2G45000	31.7906	27.2407	10.0054	3.17734	2.72259	0.00308049	0.0247346	GO:0005487; GO:0005543; GO:0006405; GO:0006606; GO:0017056; GO:0044613; GO:0051028; GO:0071426; GO:0005829; GO:0005515; GO:0005635; GO:0010930; GO:0034399
AT2G45080	9.38271	12.5192	1.24169	7.55643	10.0824	0.0985148	0.0581817	GO:0000079; GO:0004693; GO:0005737; GO:0007049; GO:0019901; GO:0051301; GO:0051726
AT2G45100	24.5983	30.1096	8.4843	2.89927	3.54886	0.0246079	0.00810856	GO:0000126; GO:0005634; GO:0006355; GO:0006384; GO:0008270; GO:0017025
AT2G45120	6.96848	10.1543	1.61432	4.31667	6.29014	0.0329003	0.0236154	GO:0003676; GO:0005634; GO:0006351; GO:0008270; GO:0046872; GO:0003700; GO:0006355
AT2G45270	19.9247	18.3795	4.84239	4.11464	3.79555	0.0127044	0.0251678	GO:0000408; GO:0002949; GO:0004222; GO:0006508; GO:0009507; GO:0046872; GO:0061711; GO:0005743; GO:0009793
AT2G45340	22.4165	27.7178	10.8971	2.0571	2.54359	0.000557028	0.0986603	GO:0004674; GO:0005524; GO:0005886; GO:0006468; GO:0007169
AT2G45380	94.6118	94.5748	21.5434	4.39169	4.38997	0.00130932	0.0243912	GO:0003674; GO:0005634; GO:0008150
AT2G45400	23.2518	25.1092	9.92404	2.34297	2.53014	0.0363643	0.0319924	GO:0005634; GO:0007275; GO:0016132; GO:0016491; GO:0016614; GO:0050662; GO:0055114; GO:0009813; GO:0005737; GO:0009646; GO:0010422; GO:0016131
AT2G45460	24.0406	23.7882	9.37594	2.56407	2.53715	0.0148953	0.0165341	GO:0003700; GO:0005634; GO:0005737; GO:0006355
AT2G45480	7.4266	9.68263	2.72573	2.72463	3.55231	0.0468742	0.089386	GO:0005634; GO:0048366
AT2G45500	14.8723	15.7986	5.59052	2.66028	2.82595	0.0148516	0.0464509	GO:0005524; GO:0005634
AT2G45540	39.2761	44.6575	14.1231	2.78098	3.16201	0.00804267	0.0169735	GO:0000166; GO:0005543; GO:0005886; GO:0012505; GO:0019898
AT2G45730	22.9664	28.9643	11.2517	2.04115	2.57422	0.0344941	0.0133191	GO:0003743; GO:0005634; GO:0006413; GO:0006446; GO:0030488; GO:0031515
AT2G45770	64.1964	68.9155	32.0427	2.00347	2.15074	0.0522598	0.0346217	GO:0005525; GO:0005786; GO:0006605; GO:0006614; GO:0009507; GO:0009535; GO:0009570; GO:0046872; GO:0009534; GO:0009772; GO:0045038; GO:0010027
AT2G45870	6.52516	4.6103	1.99181	3.27599	2.31462	0.00661224	0.0324982	GO:0003674; GO:0008150; GO:0009507; GO:0016021; GO:0031969; GO:0042548; GO:0042651
AT2G45880	21.8825	25.662	9.25037	2.36558	2.77417	0.016992	0.0204806	GO:0000272; GO:0005737; GO:0016161; GO:0003700; GO:0005634; GO:0048831
AT2G45900	6.35088	6.93781	2.78213	2.28274	2.4937	0.0116423	0.0455148	GO:0005634; GO:0016740; GO:0009739; GO:0009506
AT2G45910	52.1136	62.491	15.3824	3.38786	4.06249	0.00358008	0.0128639	GO:0004674; GO:0004842; GO:0005524; GO:0005886; GO:0006468; GO:0016301; GO:0016567; GO:0016874
AT2G45920	45.0107	54.5293	5.72781	7.85827	9.5201	5.16479e-06	0.0203397	GO:0004842; GO:0005634; GO:0016567; GO:0016874
AT2G45950	30.1665	34.2626	14.1035	2.13893	2.42936	0.0421749	0.0306103	GO:0004842; GO:0005634; GO:0006511; GO:0016567; GO:0019005
AT2G46020	60.9384	64.613	27.3089	2.23145	2.366	0.0181653	0.019247	GO:0003677; GO:0004386; GO:0005524; GO:0005634; GO:0006351; GO:0006355; GO:0007275; GO:0008094; GO:0016569; GO:0010199; GO:0043044; GO:0040029; GO:0005829; GO:0003682; GO:0005515
AT2G46060	7.52905	9.0235	2.65848	2.83209	3.39424	0.00694567	0.056346	GO:0003674; GO:0005576; GO:0008150; GO:0016021; GO:0016020
AT2G46180	65.097	68.8589	17.1454	3.79677	4.01618	0.00249465	0.00521492	GO:0003674; GO:0005794; GO:0007030
AT2G46200	47.7882	50.8539	10.8338	4.41104	4.69401	0.00674129	0.00470905	GO:0003674; GO:0005681; GO:0005737; GO:0006397; GO:0008380
AT2G46225	38.7359	46.8262	17.0232	2.27547	2.75072	0.0757056	0.0299039	GO:0005737; GO:0005856; GO:0010090; GO:0045010; GO:0031209
AT2G46240	19.8446	19.5981	4.81289	4.12322	4.07201	0.00544018	0.0412897	GO:0005634; GO:0006457; GO:0051087; GO:0005516; GO:0012502; GO:0009408; GO:0009409; GO:0010228; GO:0050832; GO:0009644; GO:0042542; GO:0009506; GO:0005515; GO:0006914; GO:0009817; GO:0010508
AT2G46250	45.5516	45.3645	15.08	3.02067	3.00826	0.00959701	0.0102656	GO:0005737; GO:0043565
AT2G46320	30.6447	33.0348	8.69106	3.526	3.80101	0.000437513	0.00430184	GO:0005739; GO:0005743; GO:0006810; GO:0006839; GO:0016021; GO:0055085
AT2G46330	36.1043	34.9253	7.57629	4.76543	4.60981	0.0270818	0.0341039	GO:0005886; GO:0031225
AT2G46380	5.20634	5.37561	2.27317	2.29034	2.36481	0.0854285	0.0721786	GO:0005575
AT2G46440	7.54256	10.9989	1.01856	7.40512	10.7985	0.010144	0.0353046	GO:0005216; GO:0005249; GO:0005516; GO:0005886; GO:0005887; GO:0030551; GO:0030552; GO:0030553; GO:0042391; GO:0006952; GO:0005261; GO:0009617; GO:0009620
AT2G46450	17.3916	16.9093	1.95644	8.88941	8.6429	5.07121e-05	0.0263666	GO:0005216; GO:0005249; GO:0005516; GO:0005886; GO:0005887; GO:0016021; GO:0030551; GO:0030552; GO:0030553; GO:0042391; GO:0006952; GO:0005261; GO:0009617; GO:0009620
AT2G46480	1.00636	0.877123	0.197481	5.096	4.44156	0.0814979	0.0921475	GO:0005794; GO:0016051; GO:0016757; GO:0045489; GO:0071555; GO:0047262
AT2G46530	11.8751	13.5756	3.04486	3.90004	4.45853	0.0442555	0.0416818	GO:0003677; GO:0003700; GO:0005634; GO:0006351; GO:0006355; GO:0009734; GO:0009506
AT2G46560	18.9086	22.6075	8.8543	2.13553	2.55327	0.00859168	0.0447122	GO:0000166; GO:0080008
AT2G46567	37.0819	62.9505	0	Inf	Inf	0.0838975	0.0604974	NA
AT2G46580	37.2885	36.3077	17.614	2.11698	2.06129	0.00565713	0.0390718	NA
AT2G46590	45.7561	46.1958	14.1096	3.2429	3.27406	0.00281024	0.0353518	GO:0003677; GO:0005634; GO:0006351; GO:0006355; GO:0046872; GO:0003700; GO:0009409; GO:0009416; GO:0009845
AT2G46610	43.3554	43.3718	18.6748	2.3216	2.32248	0.0109317	0.0717882	GO:0000166; GO:0003723; GO:0005634; GO:0005681; GO:0006397; GO:0008380; GO:0016607
AT2G46730	4.74821	5.05856	1.37531	3.45247	3.67812	0.0896145	0.0198709	NA
AT2G46780	37.1615	35.5392	10.7962	3.44211	3.29184	0.0127201	0.0172155	GO:0000166; GO:0003676; GO:0003723; GO:0005737; GO:0008150; GO:0003729
AT2G46790	10.2643	10.0156	1.82715	5.61766	5.48153	0.0970837	0.00677852	GO:0000156; GO:0000160; GO:0005634; GO:0006351; GO:0007623; GO:0006355; GO:0005515; GO:0009266; GO:0010017; GO:0003677; GO:0045892
AT2G46810	17.2523	21.3967	7.35556	2.34548	2.90891	0.0376673	0.0163406	GO:0003677; GO:0005634; GO:0006351; GO:0046983; GO:0003700; GO:0006355
AT2G46830	8.67819	9.4171	1.25701	6.90383	7.49165	0.0691354	0.0321238	GO:0005634; GO:0006351; GO:0005515; GO:0003700; GO:0045892; GO:0009651; GO:0009723; GO:0009733; GO:0009737; GO:0009739; GO:0009751; GO:0009753; GO:0046686; GO:0003677; GO:0010243; GO:0048574; GO:0007623; GO:0019904; GO:0043496; GO:0009409; GO:0043565; GO:0042754; GO:0010468; GO:0045893
AT2G46910	29.41	36.5177	14.2253	2.06744	2.56708	0.0790161	0.0597658	GO:0008150; GO:0009507; GO:0010287
AT2G46920	21.1963	25.7139	8.86085	2.39214	2.90197	0.0077502	0.00795691	GO:0004722; GO:0005634; GO:0006470; GO:0007275; GO:0046872; GO:0009934; GO:0005886; GO:0006355; GO:0010074; GO:0005543
AT2G46980	13.934	14.1179	4.01715	3.46863	3.51441	0.00981965	0.00264352	GO:0003674; GO:0005634; GO:0005694; GO:0005730; GO:0007126
AT2G47020	24.808	25.0414	3.78563	6.5532	6.61485	0.0257659	0.000835755	GO:0003747; GO:0005737; GO:0006415; GO:0009507; GO:0016149
AT2G47220	32.8582	33.6544	3.01517	10.8976	11.1617	0.00182077	0.00620891	GO:0000175; GO:0003723; GO:0005737; GO:0006396; GO:0005634; GO:0009570
AT2G47230	23.5641	23.3889	7.52423	3.13176	3.10847	0.00375886	0.00428159	GO:0005634; GO:0006810; GO:0040008
AT2G47310	10.348	14.2685	3.08048	3.35921	4.6319	0.0138526	0.0277462	GO:0000166; GO:0003723; GO:0005634
AT2G47350	25.0208	26.3383	7.35439	3.40216	3.58131	0.00258567	0.0325554	GO:0005634; GO:0005737; GO:0006338; GO:0006355; GO:0031011
AT2G47410	35.546	40.1735	8.78474	4.04633	4.5731	0.00131099	0.00756883	GO:0000166; GO:0005634; GO:0080008
AT2G47440	39.2028	38.679	15.6433	2.50604	2.47255	0.00508015	0.0500162	GO:0005634; GO:0006457
AT2G47500	42.1243	48.6937	18.8553	2.23409	2.5825	0.0114964	0.0061646	GO:0003777; GO:0005524; GO:0005737; GO:0008017
AT2G47760	13.7437	15.6341	4.86612	2.82436	3.21284	0.00619922	0.0235666	GO:0003824; GO:0005739; GO:0005789; GO:0006486; GO:0009507; GO:0016021; GO:0052925; GO:0000033; GO:0005783; GO:0052917
AT2G47830	35.6595	38.8177	7.02954	5.07281	5.52209	0.00215746	0.0104804	GO:0005774; GO:0006812; GO:0008324; GO:0015562; GO:0016020; GO:0016021
AT2G47920	13.0886	12.0567	3.12967	4.18209	3.85239	0.0586303	0.0608284	GO:0003779; GO:0005739; GO:0005789; GO:0005886
AT2G48000	11.6802	12.0335	3.97898	2.93547	3.02427	0.00195261	0.0311578	GO:0003674; GO:0005739; GO:0008150
AT2G48020	39.2208	40.5534	11.6395	3.36962	3.48411	0.00918228	0.0320387	GO:0005351; GO:0005355; GO:0005886; GO:0005887; GO:0015144; GO:0016020; GO:0035428; GO:0046323; GO:0009507; GO:0005773; GO:0005774; GO:0006829; GO:0009705; GO:0022883; GO:0071577
AT2G48060	15.9994	19.6518	7.6315	2.0965	2.57508	0.0233914	0.0950311	GO:0008150; GO:0008381; GO:0009507; GO:0016021
AT2G48110	19.7342	21.3875	5.26341	3.74933	4.06343	0.00550891	0.0378171	GO:0006351; GO:0006355; GO:0016592; GO:0009698; GO:0016020; GO:2000762
AT2G48120	93.6432	92.272	37.8779	2.47224	2.43604	0.0138702	0.0184527	GO:0003674; GO:0006351; GO:0006355; GO:0009507; GO:0016117; GO:0009501; GO:0009509; GO:0009513; GO:0009537; GO:0009658; GO:0009965; GO:0071482; GO:0010239
AT3G01142	17.7803	24.6056	1.97512	9.00217	12.4578	0.0190819	0.00125857	GO:0003674; GO:0005575; GO:0008150
AT3G01160	67.2002	65.2055	29.2461	2.29775	2.22955	0.0597551	0.0622469	GO:0003674; GO:0005634; GO:0008150; GO:0005829
AT3G01310	108.834	121.338	33.3833	3.26012	3.63471	0.00120064	0.00734463	GO:0003993; GO:0005737; GO:0006020; GO:0033857; GO:0005886; GO:0000828; GO:0032958; GO:0000829; GO:0009817; GO:0009861
AT3G01320	47.7742	50.7994	14.5258	3.28892	3.49719	0.000297045	0.0163838	GO:0000118; GO:0000122; GO:0000785; GO:0001106; GO:0004407; GO:0005634; GO:0006351; GO:0006355; GO:0016575; GO:0005515; GO:0045892
AT3G01330	15.355	15.8369	5.78264	2.65535	2.73869	0.0337531	0.0845525	GO:0005634; GO:0005667; GO:0006351; GO:0006355; GO:0007049; GO:0003700; GO:0003677; GO:0005737; GO:0005515
AT3G01370	73.707	82.3092	35.5505	2.0733	2.31527	0.0409779	0.0193494	GO:0003723; GO:0006397; GO:0009507; GO:0009570; GO:0030529; GO:0000372; GO:0000373; GO:0009532
AT3G01380	22.4183	24.6623	8.85152	2.53271	2.78623	0.0238794	0.0652683	GO:0006506; GO:0016021; GO:0016740; GO:0005783
AT3G01420	40.5344	38.0036	12.2749	3.30222	3.09604	0.00689945	0.0264458	GO:0004601; GO:0005576; GO:0006633; GO:0009626; GO:0020037; GO:0031408; GO:0046872; GO:0051707; GO:0001561; GO:0016702; GO:0006979; GO:0008219; GO:0034614; GO:0042742; GO:0071446; GO:0071732; GO:0006629; GO:0009751; GO:0009627; GO:0009737; GO:0012511; GO:0050832; GO:1902609
AT3G01610	22.6522	25.0578	9.12985	2.48112	2.7446	0.00744004	0.0347067	GO:0005524; GO:0005634; GO:0005856; GO:0005886; GO:0007049; GO:0009524; GO:0009793; GO:0015031; GO:0016887; GO:0051301
AT3G01710	15.0355	16.4628	5.05447	2.97469	3.25708	0.0117895	0.00607664	GO:0003674; GO:0005634; GO:0008150
AT3G02020	6.3275	5.89857	1.17038	5.40638	5.03989	0.0444171	0.0439612	GO:0004072; GO:0005524; GO:0009088; GO:0009089; GO:0009507; GO:0009570; GO:0016310; GO:0016597; GO:0009067
AT3G02030	38.6893	41.1452	9.98764	3.87372	4.11961	0.00279156	0.00188371	GO:0009507; GO:0016746
AT3G02070	26.1672	24.2988	6.80215	3.84691	3.57222	0.00729408	0.0531162	GO:0005634; GO:0006508; GO:0008234
AT3G02260	21.3678	26.3453	10.3413	2.06625	2.54758	0.015779	0.0148366	GO:0008270; GO:0009734; GO:0016021; GO:0048283; GO:0009733; GO:0009926; GO:0010311; GO:0048364; GO:0016020; GO:0009826; GO:0048281; GO:0009620; GO:0005829; GO:0009506; GO:0009640
AT3G02280	13.6915	14.8367	5.65309	2.42194	2.62452	0.0239913	0.0416014	GO:0003958; GO:0005634; GO:0010181; GO:0016226; GO:0016491; GO:0050660; GO:0050661; GO:0055114; GO:0005515; GO:0005737; GO:0009793; GO:0016651
AT3G02290	7.35088	6.85095	3.13739	2.34299	2.18365	0.0384354	0.0726262	GO:0005634; GO:0008270; GO:0016874
AT3G02300	46.6039	52.3947	22.5568	2.06607	2.32279	0.0131919	0.0391715	GO:0008150; GO:0008536
AT3G02320	19.6481	20.0357	7.59172	2.58809	2.63915	0.0294307	0.0566079	GO:0000049; GO:0003723; GO:0004809; GO:0005634; GO:0008033
AT3G02370	14.7697	21.7829	2.17459	6.79194	10.0171	0.00356245	0.0367506	GO:0003674; GO:0005634; GO:0008150
AT3G02390	16.0611	19.4323	0	Inf	Inf	0.0722116	0.043362	GO:0003674; GO:0005739; GO:0008150
AT3G02400	75.7902	65.6244	11.4434	6.62306	5.7347	0.00133413	0.0120614	GO:0003677; GO:0005634; GO:0005737; GO:0006355
AT3G02510	59.2434	71.0662	21.7241	2.72708	3.2713	0.006335	0.00549986	GO:0003682; GO:0005737; GO:0005886; GO:0008150; GO:0008536
AT3G02610	4.31523	3.5491	0.94006	4.59038	3.77539	0.00873572	0.0450875	GO:0006633; GO:0009507; GO:0045300; GO:0055114; GO:0006636; GO:0009960
AT3G02740	24.1695	26.2951	9.58942	2.52043	2.74209	0.0125983	0.0410556	GO:0006508; GO:0031225; GO:0005886; GO:0009506
AT3G02830	54.6604	58.5349	24.4006	2.24013	2.39891	0.0624453	0.046908	GO:0003676; GO:0005634; GO:0046872; GO:0003677; GO:0004518; GO:0005829; GO:0010313; GO:0017148; GO:0048027; GO:0003729
AT3G02890	39.3849	44.1946	12.016	3.2777	3.67798	0.00185191	0.00478535	GO:0005634; GO:0008150; GO:0008270
AT3G02920	16.2297	17.9442	7.29348	2.22523	2.46031	0.0347598	0.0211339	GO:0003677; GO:0005634; GO:0006260; GO:0006281; GO:0006310
AT3G02930	47.8609	49.4588	20.5266	2.33165	2.4095	0.0122407	0.014225	GO:0009507; GO:0005783; GO:0005875
AT3G03030	5.12221	6.77401	2.38617	2.14663	2.83887	0.0203159	0.0683381	GO:0003674; GO:0005634; GO:0008150
AT3G03110	15.0742	20.1511	3.84332	3.92218	5.24314	0.00525939	0.038624	GO:0000055; GO:0000056; GO:0000059; GO:0005049; GO:0005634; GO:0005643; GO:0005737; GO:0008536; GO:0008565; GO:0031965; GO:0046825; GO:0051028; GO:0009553; GO:0009555; GO:0009846; GO:0009860; GO:0009506
AT3G03140	49.9544	51.2441	13.9246	3.5875	3.68012	0.00165581	0.00393692	GO:0003674; GO:0005634; GO:0008150; GO:0009506
AT3G03190	1.48818	1.80857	0	Inf	Inf	0.0319288	0.0640656	GO:0004364; GO:0005737; GO:0005829; GO:0006749; GO:0009636; GO:0009407; GO:0006979
AT3G03300	21.6657	26.24	2.01323	10.7617	13.0338	0.0122574	0.0347825	GO:0003723; GO:0004386; GO:0004525; GO:0005524; GO:0005634; GO:0005737; GO:0008026; GO:0016442; GO:0046872; GO:0010216; GO:0010267; GO:0035196; GO:0051214; GO:0051607
AT3G03310	13.4131	12.4283	5.89075	2.27698	2.10979	0.00464357	0.0162297	GO:0004607; GO:0005576; GO:0005783; GO:0006629; GO:0008374; GO:0008970; GO:0016042; GO:0031090; GO:0052739; GO:0052740
AT3G03340	134.178	137.628	43.6567	3.07347	3.1525	0.000194952	0.000705036	GO:0003729; GO:0005634; GO:0005685; GO:0006376; GO:0071004; GO:0009567; GO:0005829
AT3G03350	23.8333	22.2493	5.73172	4.15814	3.88179	0.0205891	0.0606636	GO:0016021; GO:0016491
AT3G03560	40.2736	47.6429	17.5575	2.2938	2.71353	0.0251111	0.0356092	GO:0005634; GO:0005886
AT3G03710	56.1388	61.0431	25.7327	2.18161	2.3722	0.0287599	0.0130552	GO:0000175; GO:0003676; GO:0003723; GO:0006364; GO:0006397; GO:0006402; GO:0008033; GO:0004654; GO:0006401; GO:0031425; GO:0009507; GO:0009570; GO:0010323; GO:0015995; GO:0016120; GO:0016123; GO:0016036
AT3G03770	20.002	24.5792	8.38379	2.38579	2.93175	0.0027958	0.0179662	GO:0004672; GO:0004674; GO:0005524; GO:0005886; GO:0006468; GO:0007169; GO:0016021
AT3G03810	8.71878	10.4356	2.95235	2.95317	3.53469	0.0108622	0.0497377	GO:0005794; GO:0010197; GO:0009507; GO:0048868; GO:0016757
AT3G03970	4.85308	5.44196	2.306	2.10454	2.35991	0.0613488	0.0601625	GO:0005634; GO:0016021; GO:0005515; GO:0005635
AT3G04030	9.66749	10.1228	3.94907	2.44804	2.56334	0.0686293	0.0403747	GO:0003677; GO:0005634; GO:0006351; GO:0006355; GO:0003700
AT3G04130	9.32583	8.4707	2.09371	4.45422	4.04578	0.00213307	0.0669872	GO:0003674; GO:0005739; GO:0008150
[truncated: 2,581 more rows]

## Sheet: LG12
A summary list of genes that SR45-associated transcripts were identified by Lasergene v12.
Column A	Annotated Gene ID (AGI), or Gene Locus Number
Column B-D	Reads Per Kilobase of Transcript Per Million Mapped Reads (RPKM) of three biological replicates of RIPseq GFP control (pC)
Column E-G	RPKM of three biological replicates of RIPseq OX1-1 (p1)
Column H-J	RPKM of three biological replicates of RIPseq OX1-9 (p9)
Column K-M	RPKM of three biological replicates of RNAseq GFP control
Column N-P	RPKM of three biological replicates of RNAseq OX1-1
Column Q-S	RPKM of three biological replicates of RNAseq OX1-9
Column T-U	Fold Change (p1/pC & p9/pC)
Column V-W	p-value calculated by Student T-test (p1-pC & p9-pC)
Column X-Y	False Discovery Rate (FDR) calculated using Benjamini-Hochberg procedure (p1-pC & p9-pC)
Column Z	GO IDs associated with each gene in TAIR 10 (www.geneontology.org)
* Selected transcripts below meet all the following criteria: Fold Change≥2 & FDR<0.1 for both p1/pC and p9/pC
AGI	pC rep1	pC rep2	pC rep3	p1 rep1	p1 rep2	p1 rep3	p9 rep1	p9 rep2	p9 rep3	GFP rep1	GFP rep2	GFP rep3	OX1-1 rep1	OX1-1 rep2	OX1-1 rep3	OX1-9 rep1	OX1-9 rep2	OX1-9 rep3	Fold Change (p1-pC)	Fold Change (p9-pC)	p- value (p1-pC)	p-value (p9-pC)	FDR (p1-pC)	FDR (p9-pC)	GO IDs
ArthCp052	42.938	56.073	91.402	130.504	184.625	229.173	213.818	305.648	246.217	41.993	34.883	43.409	44.819	43.146	53.16	57.917	56.813	48.447	2.92759	4.18163	0.0176	0.00425	0.0988	0.0504	NA
ArthMp006	10.078	7.569	17.306	31.785	35.107	39.327	43.189	33.636	33.606	10.396	10.457	8.875	10.021	9.298	10.764	9.427	14.119	8.344	3.21536	3.33167	0.00953	0.00936	0.0686	0.0746	NA
ArthMp023	0.008	0.008	0.008	2.428	5.523	2.748	2.795	2.402	4.357	0.008	0.008	0.008	0.793	0.008	0.008	0.008	0.008	0.008	434.682	402.444	1.87e-05	4.71e-06	0.00212	0.00129	NA
ArthMp038	0.008	0.008	0.008	4.628	1.316	6.549	2.664	2.289	2.769	0.008	0.008	0.008	0.008	0.008	0.008	0.008	0.008	0.008	446.366	335.139	0.000235	5.96e-08	0.00866	6.71e-05	NA
ArthMp071	0.008	0.008	0.008	3.62	2.471	3.278	2.501	5.73	0.866	0.313	0.008	0.008	0.008	0.455	0.008	0.44	0.008	0.178	402.828	302.449	7.93e-07	0.000475	0.000269	0.0164	NA
AT1G01040	13.305	13.031	13.318	56.252	58.594	60.067	52.303	75.799	57.066	11.021	13.125	13.666	15.158	13.614	17.262	12.397	14.504	11.148	4.40952	4.61005	2.15e-07	0.000169	0.0001	0.00949	GO:0003677; GO:0003723; GO:0004386; GO:0004525; GO:0005524; GO:0005634; GO:0005737; GO:0006396; GO:0008026; GO:0010098; GO:0016075; GO:0016442; GO:0031047; GO:0046872; GO:0000911; GO:0003725; GO:0005515; GO:0035279; GO:0031053; GO:0010267; GO:0035196; GO:0009616; GO:0010445; GO:0010599; GO:2000034; GO:0048317; GO:0009880; GO:0009908; GO:0010228
AT1G01140	59.135	44.056	33.64	93.272	90.813	96.863	113.216	105.06	111.921	60.602	46.873	66.979	49.974	46.724	50.512	64.496	72.619	64.477	2.10758	2.47657	0.0105	0.00529	0.072	0.056	GO:0004674; GO:0005524; GO:0005634; GO:0005737; GO:0005886; GO:0006468; GO:0007165; GO:0016301; GO:0009409; GO:0009611; GO:0009651; GO:0010555; GO:0043266; GO:0051365; GO:0005515; GO:0055075
AT1G01320	85.062	93.341	57.124	167.057	171.947	188.329	193.047	220.209	192.537	91.689	76.049	79.294	73.559	89.394	78.655	74.521	79.616	77.154	2.28481	2.62298	0.00595	0.00357	0.0518	0.0457	GO:0005737; GO:0005634; GO:0005829
AT1G01540	51.221	59.458	57.199	113.595	119.627	105.524	111.534	151.639	97.855	48.075	71.091	61.45	72.681	77.05	83.975	60.247	64.238	61.62	2.01913	2.11796	0.00026	0.00545	0.00919	0.057	GO:0004674; GO:0005524; GO:0005886; GO:0006468; GO:0016021; GO:0016301; GO:0046777
AT1G01660	6.282	8.103	5.094	70.719	45.299	66.26	54.613	55.536	38.79	2.825	2.333	3.123	4.265	3.832	4.494	3.039	2.855	2.51	9.3543	7.68393	0.000318	0.000332	0.0102	0.0138	GO:0004842; GO:0005634; GO:0016567; GO:0016874
AT1G01670	6.511	5.039	9.68	33.152	22.32	36.379	26.094	35.249	28.736	4.977	5.441	3.922	7.736	4.894	8.778	5.341	6.004	8.384	4.39274	4.36605	0.00362	0.00216	0.0391	0.0348	GO:0004842; GO:0005634; GO:0016567; GO:0016874
AT1G01690	8.826	6.147	7.873	23.662	20.658	25.851	21.223	26.492	27.98	9.644	11.636	7.594	10.246	9.518	12.676	12.03	15.076	12.76	3.09269	3.32706	0.000835	0.000909	0.0172	0.0229	GO:0003674; GO:0005634; GO:0009553; GO:0009555; GO:0042138; GO:0051026
AT1G01695	0.008	0.008	0.008	0.285	0.325	0.323	0.657	1.505	0.341	0.123	0.34	0.157	0.746	0.718	0.906	0.346	0.44	0.28	40.5423	90.9421	1.01e-07	0.000465	6.18e-05	0.0163	GO:0005634; GO:0008150; GO:0016740
AT1G01710	12.064	11.849	11.288	31.532	38.174	35.694	28.642	50.365	53.992	22.157	25.503	18.204	22.869	23.107	20.527	21.081	19.646	19.947	2.98611	3.64105	5.12e-05	0.00305	0.00378	0.0416	GO:0006637; GO:0030551; GO:0047617; GO:0005777
AT1G01770	21.961	18.209	12.72	51.442	45.169	56.682	36.256	58.821	57.333	12.442	13.399	12.633	15.718	14.148	12.74	14.492	14.793	12.431	2.95841	2.886	0.00332	0.00916	0.0372	0.0739	GO:0005634; GO:0008150
AT1G01920	14.179	13.461	5.749	32.283	41.986	39.87	33.555	39.933	34.059	13.003	14.4	8.91	9.152	8.81	10.187	8.644	12.903	8.308	3.66544	3.46467	0.0129	0.0141	0.0817	0.093	GO:0005634
AT1G01950	16.4	16.459	13.655	40.009	33.156	37.221	36.582	44.303	42.531	13.032	12.673	15.634	16.697	12.837	17.777	11.914	15.455	15.321	2.37495	2.6543	0.000467	0.000326	0.0127	0.0137	GO:0003777; GO:0005524; GO:0005737; GO:0005871; GO:0005874; GO:0007018; GO:0008017; GO:0008104; GO:0008574; GO:0030705; GO:0032886; GO:0048364
AT1G02010	3.57	6.217	4.779	25.534	24.659	28.697	25.802	27.622	29.231	6.439	9.192	5.881	9.575	8.203	7.977	7.363	6.238	6.401	5.54334	5.8127	0.000506	0.00043	0.0133	0.0157	GO:0005634; GO:0006904; GO:0008565; GO:0009306; GO:0015031
AT1G02080	13.544	13.649	19.336	53.811	52.412	59.359	48.648	77.02	74.004	20.951	14.465	16.159	18.161	14.025	15.906	14.438	16.658	13.292	3.60465	4.2649	0.000484	0.00153	0.013	0.0292	GO:0016020; GO:0005829
AT1G02100	27.937	28.042	22.655	57.785	61.571	61.968	56.988	74.335	63.752	27.877	28.216	25.11	31.949	38.949	35.067	39.658	36.572	28.111	2.31595	2.478	0.000343	0.000965	0.0107	0.0235	GO:0005634; GO:0005829; GO:0008168; GO:0008757; GO:0032259
AT1G02120	41.773	65.424	47.855	155.437	144.61	176.657	150.161	187.298	160.99	47.763	48.881	51.688	48.617	46.152	51.444	52.972	52.64	55.59	3.11966	3.25919	0.00144	0.00134	0.0232	0.0276	GO:0005634; GO:0009507; GO:0009626; GO:0009873; GO:0016021; GO:0009751; GO:0042742; GO:0043069; GO:0009723; GO:0005783
AT1G02145	8.265	13.189	4.815	30.311	26.602	36.945	26.929	42.719	39.337	18.155	20.064	15.132	17.292	20.338	20.771	17.787	19.752	15.366	3.84306	4.41773	0.0118	0.0102	0.0774	0.0782	GO:0005783; GO:0005789; GO:0016021; GO:0052917; GO:0000009; GO:0006487; GO:0030433
AT1G02580	0.008	0.008	0.008	0.359	0.612	0.406	0.207	0.592	0.644	0.776	0.107	0.198	0.703	0.451	0.665	0.109	0.554	0.132	58.3817	55.9839	1.48e-05	0.000388	0.00191	0.0148	GO:0005634; GO:0006351; GO:0018024; GO:0031519; GO:2000014; GO:0005515; GO:0003700; GO:0009646; GO:0043565; GO:0045892; GO:0006349; GO:0048317
AT1G02840	233.707	284.59	222.209	926.069	1037.22	925.542	833.175	1020.71	1297.03	144.004	198.298	229.686	195.499	202.891	190.047	206.046	230.377	254.335	3.91819	4.21029	8.56e-05	0.000638	0.00506	0.019	GO:0000166; GO:0003723; GO:0005634; GO:0005681; GO:0006397; GO:0008380; GO:0035061; GO:0016607; GO:0005515; GO:0003729
AT1G02850	13.606	6.504	10.489	26.091	27.522	30.072	27.581	42.86	32.918	8.314	6.499	12.569	15.652	13.874	16.077	13.828	12.63	11.524	2.85468	3.47387	0.00887	0.00773	0.0658	0.0671	GO:0004553; GO:0005576; GO:0005975; GO:0008422; GO:0102483; GO:1901657
AT1G02890	22.932	16.268	18.338	46.169	47.552	48.891	44.695	53.562	56.663	28.142	24.308	28.281	26.142	23.606	25.237	26.892	25.592	22.829	2.50344	2.70663	0.000844	0.00129	0.0173	0.027	GO:0005524; GO:0016887
AT1G02960	10.098	8.107	9.949	27.759	32.546	36.752	32.314	42.089	49.431	16.985	17.046	15.181	20.169	18.495	20.346	18.678	20.826	13.186	3.44168	4.35412	0.000331	0.0005	0.0104	0.0169	GO:0005634
AT1G03055	0.008	0.008	0.008	1.402	0.616	2.116	0.624	2.031	5.159	1.493	1.392	1.29	1.526	0.681	1.732	1.702	0.721	0.459	159.686	244.199	0.000152	0.000847	0.00669	0.0222	GO:0005634; GO:0009507; GO:0016853; GO:0046872; GO:0009536; GO:0010223; GO:1901601
AT1G03060	8.49	4.864	5.991	14.849	15.797	17.626	17.452	22.714	16.655	8.716	6.532	8.994	7.231	7.307	6.061	4.926	8.276	6.183	2.55671	2.98835	0.00526	0.00442	0.0487	0.0515	GO:0005634; GO:0007165; GO:0009825; GO:0010090; GO:0007033; GO:0009737; GO:0000932; GO:0005515; GO:0033962; GO:0071472; GO:1904580
AT1G03080	34.358	27.918	39.749	80.899	56.047	76.544	72.835	90.741	55.442	44.277	38.237	57.822	37.974	32.604	28.963	26.581	34.219	22.97	2.08796	2.12609	0.00868	0.0127	0.0649	0.0887	GO:0003677; GO:0003779; GO:0006302; GO:0006310; GO:0005886
AT1G03190	5.756	3.645	6.79	13.703	10.392	11.449	10.517	16.782	15.223	6.847	8.842	6.934	9.805	9.439	10.366	6.538	8.686	7.045	2.25359	2.662	0.0161	0.014	0.0939	0.0925	GO:0003677; GO:0004003; GO:0005524; GO:0005634; GO:0006289; GO:0006351; GO:0006355; GO:0046872; GO:0051539; GO:0006281; GO:0009408; GO:0005515; GO:0009411
AT1G03240	0.008	0.008	0.008	17.276	22.929	9.778	19.89	22.787	24.114	0.008	1.715	4.768	1.881	0.008	1.525	8.743	6.666	3.533	2051.42	2898.83	6.95e-06	1.59e-08	0.00121	4.56e-05	GO:0003674; GO:0008150
AT1G03280	31.443	44.184	28.182	124.328	97.713	103.657	113.442	119.077	99.062	44.983	56.082	46.561	60.501	48.995	63.242	57.019	55.737	50.826	3.18019	3.24528	0.00167	0.0013	0.0249	0.0271	GO:0003743; GO:0005634; GO:0005673; GO:0006367; GO:0006413; GO:0043565
AT1G03300	2.368	4.81	3.84	8.488	9.236	9.817	11.684	14.846	8.389	4.711	6.045	4.278	12.779	9.865	11.628	5.491	6.123	6.158	2.60114	3.21647	0.011	0.0119	0.0741	0.0856	GO:0005634; GO:0006810; GO:0040008
AT1G03390	0.008	0.008	0.008	1.34	1.524	0.303	0.926	1.414	1.603	0.116	0.479	1.627	3.502	3.034	4.257	3.255	3.516	1.71	111.362	167.224	0.00081	6.62e-06	0.0169	0.00154	GO:0005737; GO:0016740; GO:0016747
AT1G03495	3.412	3.96	2.767	9.04	9.074	13.845	6.734	12.274	8.907	6.673	5.385	4.55	3.995	6.522	4.787	4.36	3.693	3.001	3.12035	2.7006	0.00293	0.00798	0.0344	0.0683	GO:0005737; GO:0016740; GO:0016747
AT1G03530	16.838	12.072	11.646	37.205	32.139	31.806	29.86	33.292	32.138	14.029	14.714	14.317	15.23	13.885	15.369	15.469	12.867	11.668	2.52324	2.38084	0.00193	0.00205	0.0271	0.0339	GO:0001522; GO:0005634; GO:0042254; GO:0009506
AT1G03540	3.256	4.535	5.28	15.629	13.854	15.164	11.217	20.614	13.356	5.973	5.924	4.482	4.244	6	6.771	4.561	6.422	4.333	3.47936	3.40901	0.00107	0.006	0.0197	0.0592	GO:0005739; GO:0008150
AT1G03550	6.992	9.74	4.536	49.699	52.074	44.909	59.227	79.641	68.328	9.621	11.167	3.85	4.842	6.581	4.155	3.707	7.738	9.093	7.21875	10.1417	0.000934	0.000616	0.0184	0.0187	GO:0005886; GO:0015031; GO:0016021; GO:0022857; GO:0030658
AT1G03740	5.36	8.089	6.52	15.372	13.115	11.916	13.081	16.419	11.994	11.641	10.252	11.16	9.17	8.197	8.848	11.162	8.253	9.225	2.04076	2.0888	0.00703	0.00823	0.0573	0.0695	GO:0004672; GO:0005524; GO:0005634; GO:0006468; GO:0016301
AT1G03910	78.942	60.428	54.739	143.909	136.722	141.507	121.131	151.945	140.693	65.16	65.434	79.834	70.721	75.596	77.906	73.424	73.489	65.594	2.201	2.14844	0.00203	0.00395	0.028	0.0482	GO:0005634; GO:0005681; GO:0006397; GO:0008380; GO:0016607; GO:0009793
AT1G03980	0.008	0.008	0.008	0.273	1.244	0.619	0.315	1.262	0.981	0.355	0.326	0.302	0.893	0.172	0.145	0.498	0.211	0.268	77.6838	95.3944	0.000576	0.000438	0.0143	0.0158	GO:0009507; GO:0010038; GO:0016756; GO:0046872; GO:0046938
AT1G04010	7.517	10.908	6.096	17.576	19.328	23.654	16.413	27.819	25	12.253	10.237	11.104	12.504	7.984	11.686	9.843	13.112	10.111	2.52372	2.83702	0.00842	0.0113	0.0639	0.0829	GO:0004607; GO:0005783; GO:0006629; GO:0016021; GO:0031090; GO:0034434; GO:0043231; GO:0080095; GO:0080096; GO:0010150; GO:0016127
AT1G04080	87.725	54.661	62.149	145.299	142.215	164.309	126.457	202.25	177.074	83.682	72.857	81.451	93.655	79.385	102.961	76.285	107.493	78.683	2.25014	2.47694	0.00544	0.0103	0.0494	0.0788	GO:0000243; GO:0000395; GO:0005634; GO:0005685; GO:0006396; GO:0030627; GO:0071004; GO:0048510; GO:0005829
AT1G04160	3.704	3.686	3.219	16.58	15.108	18.582	15.859	24.643	23.389	4.747	4.963	4.462	4.042	6.278	4.324	5.16	4.392	4.352	4.73117	5.9249	3.3e-05	0.000264	0.00294	0.0121	GO:0003779; GO:0005516; GO:0005524; GO:0005634; GO:0005737; GO:0016459; GO:0003774; GO:0030048; GO:0048767
AT1G04200	9.753	8.177	3.515	23.985	24.019	25.813	21.003	26.958	25.261	12.718	10.263	11.003	10.815	11.793	12.612	9.745	10.298	9.036	3.75739	3.70887	0.0138	0.0155	0.085	0.0979	GO:0003674; GO:0005634
AT1G04300	67.498	49.949	51.075	141.174	133.97	140.896	138.565	158.277	133.578	55.01	55.147	54.471	39.616	36.045	34.119	40.252	46.948	42.369	2.49198	2.57194	0.00075	0.00101	0.0162	0.0239	GO:0005634; GO:0005886
AT1G04440	11.009	11.796	15.108	33.263	35.437	35.562	28.874	38.999	39.165	21.248	19.185	19.527	13.281	15.11	11.883	13.627	15.484	15.029	2.77478	2.82212	0.000491	0.00174	0.0131	0.0311	GO:0004674; GO:0005524; GO:0005634; GO:0005737; GO:0006897; GO:0008360; GO:0009506; GO:0016055; GO:0016301; GO:0018105
AT1G04600	1.606	1.065	0.744	6.223	5.614	5.263	5.435	7.359	6.76	0.99	0.895	1.421	1.168	1.125	1.023	0.869	1.104	1.176	5.24604	5.96558	0.00189	0.00174	0.0267	0.0311	GO:0003774; GO:0003779; GO:0005516; GO:0005524; GO:0005794; GO:0016459; GO:0030048
AT1G04620	42.891	28.878	32	82.898	87.916	89.603	76.968	98.054	98.86	28.814	35.522	30.409	35.292	31.452	35.26	35.565	42.719	30.185	2.5446	2.66017	0.00151	0.00247	0.0238	0.0371	GO:0009507; GO:0046872; GO:0050454; GO:0051536; GO:0055114; GO:0015994; GO:0033354; GO:0090415
AT1G04920	1.495	2.169	1.212	4.892	3.975	6.461	5.364	6.376	6.131	3.327	4.718	3.986	5.327	4.395	5.428	3.395	6.652	3.515	3.17421	3.76525	0.00638	0.00174	0.054	0.0311	GO:0005634; GO:0005986; GO:0008299; GO:0016157; GO:0016757; GO:0046872; GO:0052924; GO:0046524; GO:0005794
AT1G04930	4.574	3.982	3.709	9.624	10.476	9.684	13.542	9.873	11.088	4.627	4.034	3.738	4.192	4.932	3.586	3.896	4.126	4.286	2.43593	2.79979	0.000189	0.00075	0.0077	0.0207	GO:0005634; GO:0007049; GO:0017053
AT1G05170	8.794	14.745	9.508	20.407	21.829	25.859	24.898	32.621	22.229	11.994	13.426	16.919	9.95	9.387	11.936	14.428	14.574	10.763	2.10627	2.44659	0.0133	0.0105	0.083	0.0796	GO:0000139; GO:0005794; GO:0006486; GO:0008378; GO:0016021; GO:0016757; GO:0016758
AT1G05200	10.343	7.684	8.723	15.863	18.78	21.169	16.482	19.223	18.671	7.925	8.604	10.394	9.016	10.059	7.308	8.616	8.958	8.545	2.0875	2.04341	0.00359	0.0019	0.039	0.0325	GO:0004970; GO:0005217; GO:0005576; GO:0016021; GO:0006874; GO:0009416; GO:0005886; GO:0009611; GO:0019722; GO:0070417; GO:0071215; GO:0071260; GO:0071311; GO:0005262; GO:0006816; GO:0008066; GO:0071230; GO:0005515; GO:0009507; GO:0009536; GO:0015276
AT1G05250	0.008	0.008	0.008	0.76	1.296	4.729	0.875	1.252	0.454	0.164	0.008	0.008	0.008	0.008	0.201	0.008	0.293	0.093	218.12	103.514	0.00058	9.78e-05	0.0143	0.00665	GO:0004601; GO:0005576; GO:0006979; GO:0009505; GO:0020037; GO:0042744; GO:0046872; GO:0055114; GO:0009664; GO:0009808
AT1G05380	21.271	21.453	17.815	62.286	55.276	61.526	52.187	66.383	48.51	27.8	21.433	22.982	23.508	24.476	23.083	20.794	21.979	17.552	2.96464	2.7445	0.00011	0.000853	0.00573	0.0222	GO:0003677; GO:0005634; GO:0006355; GO:0008270; GO:0016746
AT1G05570	7.939	6.617	9.08	28.24	36.89	33.62	31.709	53.026	44.265	11.259	8.959	12.646	12.563	10.937	10.888	10.791	12.831	9.67	4.18753	5.38365	0.000288	0.000673	0.00966	0.0196	GO:0000148; GO:0003843; GO:0005886; GO:0006075; GO:0008360; GO:0016021; GO:0016757; GO:0071555; GO:0009504; GO:0009506
AT1G05630	8.95	7.593	13.477	54.981	53.164	47.157	56.117	81.514	51.232	10.34	11.337	13.833	11.951	15.628	11.422	14.19	12.892	14.996	5.31921	6.34862	0.0007	0.00114	0.0157	0.0254	GO:0004445; GO:0005634; GO:0005737; GO:0046856; GO:0046872; GO:0052658; GO:0052659; GO:0009611; GO:0009737; GO:0046855; GO:0010087; GO:0010252; GO:0009637; GO:0007584; GO:0009743; GO:0010182; GO:0048364; GO:0009630; GO:0009846
AT1G05640	5.06	5.139	4.103	27.207	20.634	21.202	18.159	29.515	16.983	8.361	5.872	6.312	6.827	4.96	7.099	5.747	5.782	5.709	4.8141	4.40234	0.000161	0.00142	0.007	0.0283	GO:0003674; GO:0008150; GO:0016021
AT1G05805	21.883	25.402	21.295	69.239	58.978	65.252	58.903	48.362	35.91	40.589	30.07	20.711	36.546	27.03	28.176	33.349	23.953	20.673	2.82355	2.05214	0.000136	0.00952	0.00635	0.0751	GO:0001046; GO:0001228; GO:0003677; GO:0005634; GO:0006366; GO:0046983; GO:0003700; GO:0006355; GO:0005829; GO:0044212; GO:0010119
AT1G05830	17.221	14.036	14.262	77.896	90.564	99.945	80.872	107.415	99.893	13.74	16.193	14.943	16.94	15.445	25.282	19.561	22.125	14.294	5.89194	6.31413	5.44e-05	6.8e-05	0.00386	0.00536	GO:0003677; GO:0005634; GO:0006355; GO:0008270; GO:0042800; GO:0051568
AT1G05890	31.872	20.912	22.735	79.281	58.943	68.547	55.581	74.243	81.659	32.059	31.522	36.413	35.076	27.092	25.454	30.708	32.118	24.714	2.76502	2.81209	0.00277	0.00396	0.0334	0.0482	GO:0000151; GO:0000209; GO:0004842; GO:0005634; GO:0005737; GO:0008270; GO:0016021; GO:0016567; GO:0016874; GO:0031624; GO:0032436; GO:0042787; GO:0061630
AT1G06240	10.343	10.806	5.871	21.603	29.343	20.804	18.561	23.39	22.76	12.836	12.676	9.077	12.429	12.573	7.854	10.965	7.216	11.631	2.7188	2.46936	0.0113	0.0126	0.0753	0.0881	GO:0008150; GO:0009507
AT1G06250	2.81	2.175	3.798	11.388	7.308	12.561	7.396	8.088	11.529	6.95	3.479	4.997	5.533	10.469	6.031	7.271	9.014	6.879	3.5579	3.09729	0.00542	0.00582	0.0493	0.0585	GO:0004806; GO:0006629; GO:0009507; GO:0016042
AT1G06550	39.922	27.33	43.996	79.776	90.389	106.2	97.357	142.472	127.133	59.377	57.975	58.482	64.214	53.789	59.819	67.245	60.827	57.397	2.51739	3.32428	0.00526	0.00284	0.0487	0.0401	GO:0005737; GO:0080167
AT1G06590	1.299	1.508	1.756	5.671	5.683	8.406	5.907	8.548	7.431	2.863	2.574	2.683	4.234	5.095	4.647	3.854	3.96	2.849	4.28559	4.77706	0.000756	0.000351	0.0163	0.0141	GO:0005634; GO:0007067; GO:0016567; GO:0051301; GO:0005515
AT1G06720	23.526	16.064	14.87	48.533	53.493	57.137	47.929	61.026	60.904	22.262	22.614	21.016	26.283	25.98	29.355	25.609	31.129	23.025	2.97745	3.16483	0.00188	0.00212	0.0266	0.0344	GO:0005634
AT1G06820	19.992	18.566	18.914	41.34	40.411	46.562	38.267	50.554	45.732	26.069	26.729	31.192	37.325	35.148	42.573	35.576	35.751	33.899	2.22937	2.3271	8.33e-05	0.000561	0.00503	0.0177	GO:0009507; GO:0016117; GO:0016491; GO:0031969; GO:0055114; GO:0009662; GO:0046608
AT1G06900	9.687	10.345	13.198	32.372	27.62	26.937	26.84	27.882	33.239	17.511	15.902	16.136	17.126	16.031	18.998	16.138	17.246	14.969	2.6309	2.65933	0.000931	0.00105	0.0184	0.0243	GO:0004222; GO:0005737; GO:0006508; GO:0005829
AT1G07010	19.25	11.754	14.79	34.73	37.365	52.9	43.647	45.232	52.173	25.135	27.421	31.72	36.304	24.623	31.437	29.112	34.545	34.822	2.73742	3.13386	0.00642	0.00171	0.0541	0.0309	GO:0004721; GO:0004722; GO:0009507; GO:0016787; GO:0005777; GO:0016791; GO:0030145
AT1G07110	37.318	29.086	42.8	110.517	100.579	108.738	93.946	119.794	141.172	35.814	32.273	43.668	34.963	39.512	36.698	44.206	41.811	46.898	2.96315	3.24591	0.000743	0.00198	0.0161	0.0334	GO:0003873; GO:0004331; GO:0005524; GO:0005634; GO:2001070; GO:0006000; GO:0043609; GO:0006002; GO:0006003; GO:0005886; GO:0005829
AT1G07290	0.008	0.008	0.008	4.285	2.624	1.865	1.138	2.608	3.943	0.428	0.393	0.546	0.646	0.622	1.745	2.202	1.017	0.97	360.246	296.606	1.68e-05	9.91e-05	0.00203	0.0067	GO:0000139; GO:0005338; GO:0005886; GO:0008643; GO:0016021; GO:0015780; GO:0015784
AT1G07910	8.267	10.848	8.744	20.505	17.845	23.465	16.512	26.38	21.315	11.685	8.877	9.463	10.249	11.064	10.324	8.982	8.906	10.283	2.22051	2.27918	0.00223	0.00657	0.0298	0.0619	GO:0003746; GO:0003972; GO:0005524; GO:0005634; GO:0006414; GO:0006388; GO:0004113; GO:0016310; GO:0051731
AT1G07990	44.515	44.21	26.874	101.917	85.772	82.208	85.385	89.28	71.022	36.763	36.922	33.024	33.747	30.548	31.598	33.054	31.89	32.16	2.38626	2.17132	0.00838	0.0129	0.0638	0.0891	GO:0008150
AT1G08005	0.008	0.008	0.008	2.211	5.03	5.006	7.636	7.29	7.936	1.913	3.951	6.102	5.778	6.953	4.683	6.713	0.008	2.713	498.766	994.865	2.22e-05	9.55e-10	0.00237	1.38e-05	GO:0003674; GO:0005575; GO:0008150
AT1G08060	5.555	4.376	6.274	13.173	11.679	12.601	10.609	15.662	11.839	8.403	6.631	6.862	6.425	6.69	5.207	4.695	5.918	4.887	2.33385	2.3452	0.00161	0.00559	0.0246	0.0575	GO:0004386; GO:0005524; GO:0005634; GO:0006351; GO:0031047; GO:0046872; GO:0051537; GO:0006342; GO:0032259; GO:0006344; GO:0042803
AT1G08260	8.267	3.412	9.534	23.136	28.143	27.876	22.219	34.595	33.984	8.45	6.788	8.03	8.119	8.717	8.279	6.712	10.651	7.588	4.07147	4.59683	0.0128	0.0124	0.0817	0.0875	GO:0000166; GO:0000278; GO:0003677; GO:0003887; GO:0005634; GO:0006260; GO:0006272; GO:0006281; GO:0006287; GO:0006297; GO:0008270; GO:0008310; GO:0008408; GO:0009793; GO:0045004; GO:0051539; GO:0008622; GO:0010086; GO:0051302; GO:0048046; GO:0005515; GO:0048579
AT1G08300	1.063	1.852	2.156	5.801	7.919	8.443	10.114	10.384	8.329	2.51	2.172	2.47	1.516	2.189	2.896	2.416	1.279	3.01	4.50416	5.90658	0.00352	0.00142	0.0386	0.0282	GO:0003674; GO:0005634; GO:0009793; GO:0010305; GO:0048364
AT1G08420	22.662	21.771	19.645	51.766	46.581	45.114	38.889	72.839	60.037	16.72	18.456	21.195	16.829	18.54	17.501	18.004	20.398	19.052	2.23894	2.5985	0.000172	0.00741	0.00725	0.0656	GO:0004721; GO:0004722; GO:0005634; GO:0009742; GO:0046872; GO:0005886; GO:0005829
AT1G08450	52.369	45.118	43.565	124.847	105.465	110.918	121.411	106.376	84.049	60.852	71.407	81.423	72.891	106.838	90.591	108.63	81.789	117.015	2.4209	2.19294	0.000303	0.00295	0.00992	0.0409	GO:0005509; GO:0005783; GO:0005788; GO:0006457; GO:0009507; GO:0030246; GO:0051082; GO:0010204; GO:0042742; GO:0005789; GO:0009626; GO:0046283; GO:0055074
AT1G08600	11.581	9.778	10.697	40.213	36.004	43.01	38.874	46.839	45.198	18.166	16.42	16.483	16.849	17.551	17.562	16.435	18.659	13.572	3.71827	4.08041	5.1e-05	4.82e-05	0.00378	0.00434	GO:0000781; GO:0003677; GO:0004386; GO:0005524; GO:0005634; GO:0006281; GO:0006351; GO:0006355; GO:0016569; GO:0046872
AT1G08620	19.038	10.669	14.374	33.153	36.434	34.17	33.81	42.581	36.115	17.844	16.03	19.205	16.045	15.575	12.354	14.106	12.556	15.191	2.41799	2.61143	0.00648	0.00605	0.0544	0.0593	GO:0005634; GO:0006351; GO:0016569; GO:0046872; GO:0051213; GO:0055114; GO:0003700; GO:0006355
AT1G08660	29.265	24.266	27.123	94.046	107.92	99.26	95.43	108.821	114.861	31.853	36.332	32.518	36.049	37.871	35.81	38.149	38.22	34.01	3.73978	3.95638	4.06e-05	5.89e-05	0.0033	0.00487	GO:0000139; GO:0005794; GO:0006486; GO:0008373; GO:0009311; GO:0016020; GO:0016021; GO:0016757; GO:0018279; GO:0097503; GO:0009846; GO:0009860; GO:0005768; GO:0005802
AT1G08720	10.631	11.847	9.311	24.656	24.58	22.509	22.893	30.074	25.217	12.333	11.687	13.538	11.086	9.588	10.319	12.478	9.821	10.377	2.26588	2.45549	0.000419	0.00107	0.0122	0.0245	GO:0005524; GO:0005634; GO:0009723; GO:0009738; GO:0009873; GO:0016301; GO:0000165; GO:0004709; GO:0009620; GO:1900150; GO:2000031; GO:0046777; GO:0008219; GO:0009414; GO:0004712; GO:0002229; GO:0009617; GO:1900424; GO:0009788; GO:0005515; GO:0005769; GO:0005783; GO:0005802; GO:0005829; GO:0012510; GO:0005730; GO:0005768; GO:0005886
AT1G08840	3.648	2.47	3.698	9.761	10.026	12.78	8.99	13.278	13.72	3.855	4.82	3.791	4.18	4.32	3.537	4.95	4.973	4.594	3.3481	3.66282	0.00156	0.00238	0.0242	0.0363	GO:0004003; GO:0005634; GO:0006260; GO:0009793; GO:0017108; GO:0033567; GO:0043142; GO:0006974; GO:0010073
AT1G09020	21.161	13.227	20.46	35.774	34.923	37.049	35.636	48.858	39.461	24.483	18.891	19.047	16.411	15.958	15.316	17.257	18.405	16.436	2.00688	2.28929	0.0103	0.00957	0.0714	0.0753	GO:0005634; GO:0005737; GO:0005975; GO:0005515; GO:0030295; GO:0042149; GO:0004674; GO:0046777; GO:0019887; GO:0045859; GO:0000266; GO:0009859; GO:0016559; GO:2000377
AT1G09140	57.416	52.618	100.473	355.208	420.351	394.835	321.143	650.247	502.944	40.968	49.125	64.889	51.176	39.391	53.873	40.96	74.73	47.875	5.79113	7.02035	0.00109	0.00253	0.02	0.0375	GO:0000166; GO:0003723; GO:0005634; GO:0005681; GO:0005737; GO:0003729; GO:0006376; GO:0048024; GO:0035061; GO:0016607
AT1G09230	11.655	3.122	5.089	28.787	39.107	36.067	37.969	46.633	39.791	8.95	5.494	8.948	11.139	7.91	7.992	7.808	7.765	6.447	6.02984	7.24585	0.0105	0.00706	0.0721	0.064	GO:0000166; GO:0003723; GO:0005634; GO:0005689; GO:0000398; GO:0010229; GO:0030626; GO:0097157
AT1G09400	0.008	0.008	0.008	2.667	3.9	2.587	3.07	3.015	2.735	0.33	1.135	0.21	0.008	0.479	0.202	0.231	0.588	0.008	391.453	383.538	1.44e-06	7.98e-09	0.000429	3.62e-05	GO:0005737; GO:0010181
AT1G09450	4.634	4.61	2.684	9.286	11.268	10.979	9.265	12.792	12.838	4.643	3.442	3.987	6.202	4.283	4.699	3.885	5.574	4.81	2.71595	2.98277	0.00639	0.00661	0.054	0.062	GO:0005524; GO:0005634; GO:0005694; GO:0005856; GO:0009524; GO:0035556; GO:0048471; GO:0005737; GO:0007067; GO:0035402; GO:0035407; GO:0072354; GO:0072355
AT1G09650	0.008	0.008	0.008	0.97	0.368	0.732	1.117	2.132	1.547	0.699	1.155	0.892	0.845	1.017	1.369	0.785	1.247	1.349	83.4802	201.717	0.000105	9.12e-06	0.00564	0.0018	GO:0003674; GO:0005575; GO:0010200
AT1G09730	12.572	7.784	9.176	28.77	28.199	32.422	26.173	36.676	31.655	15.433	16.809	15.433	17.412	13.558	14.528	18.565	17.048	14.245	3.08262	3.23451	0.00158	0.00238	0.0243	0.0363	GO:0005634; GO:0006508; GO:0008234; GO:0016926; GO:0016929
AT1G09860	0.008	0.008	0.008	2.902	2.201	2.555	1.856	4.465	1.157	0.419	0.192	0.178	0.632	0.406	0.341	0.008	0.995	0.316	331.308	277.537	2.16e-07	0.000142	0.0001	0.00842	GO:0005345; GO:0016021; GO:0006863; GO:0016020
AT1G10070	8.766	6.359	11.49	28.916	37.143	22.733	19.215	26.053	35.33	11.428	15.408	23.791	21.494	10.683	8.945	11.06	13.845	11.738	3.3655	3.02254	0.00546	0.0108	0.0495	0.0807	GO:0003824; GO:0005737; GO:0005739; GO:0006532; GO:0008652; GO:0009082; GO:0009097; GO:0009098; GO:0009099; GO:0030170; GO:0052654; GO:0052655; GO:0052656; GO:0004084; GO:0009507; GO:0071669
AT1G10120	15.151	18.844	15.797	68.822	65.627	74.088	85.45	100.342	56.104	30.219	35.972	26.817	34.385	36.709	39.839	37.493	36.449	30.133	4.202	4.74243	4.53e-05	0.00111	0.00351	0.025	GO:0003677; GO:0003700; GO:0005634; GO:0006351; GO:0040008; GO:0046983; GO:0006355; GO:0005515; GO:0009637
AT1G10130	10.337	8.307	16.443	35.198	43.847	43.913	33.104	62.772	57.829	14.534	11.738	14.778	15.061	13.953	14.373	12.193	13.008	12.621	3.63424	4.39872	0.00384	0.00649	0.0405	0.0615	GO:0000139; GO:0005388; GO:0005524; GO:0005634; GO:0005887; GO:0006874; GO:0031902; GO:0046872; GO:0006816; GO:0005516; GO:0005794; GO:0006828; GO:0055071; GO:0012505; GO:0015410; GO:0048364; GO:0005768; GO:0005802
AT1G10290	41.671	34.767	34.848	75.776	75.735	81.183	73.376	97.805	92.116	45.263	41.108	41.904	39.341	40.596	35.541	39.69	38.429	43.498	2.0975	2.35698	0.000324	0.00128	0.0103	0.0269	GO:0000139; GO:0000266; GO:0003924; GO:0005525; GO:0005737; GO:0005829; GO:0005874; GO:0008017; GO:0008289; GO:0009524; GO:0030136; GO:0005794; GO:0006896; GO:0005886; GO:0005774; GO:0016020; GO:0009506
AT1G10300	1.155	1.34	0.936	3.959	5.527	5.297	4.973	5.697	3.23	1.246	1.715	2.484	1.293	0.906	2.382	1.311	1.805	1.678	4.30891	3.98209	0.000587	0.00232	0.0144	0.0359	GO:0005525; GO:0005634; GO:0005730; GO:0042254
AT1G10320	30.915	20.68	16.147	268.205	221.491	263.855	238.453	211.458	157.316	17.883	20.335	19.927	20.17	19.006	26.035	20.236	20.673	17.756	11.4938	9.1594	0.000253	0.000609	0.00904	0.0186	GO:0000166; GO:0003677; GO:0003723; GO:0005634; GO:0046872
AT1G10450	7.781	8.622	6.883	18.743	20.945	19.969	17.263	25.957	23.216	8.635	7.618	11.624	11.021	9.708	10.918	10.177	15.06	7.927	2.57013	2.82433	0.000202	0.00168	0.00801	0.0306	GO:0000118; GO:0000122; GO:0000785; GO:0001106; GO:0004407; GO:0005634; GO:0006355; GO:0016575
AT1G10490	4.632	4.481	5.008	12.393	16.152	15.391	11.498	14.759	19.434	10.778	11.181	9.83	11.556	14.303	13.572	11.911	12.721	11.102	3.09487	3.16593	0.000212	0.00176	0.00819	0.0312	GO:0000154; GO:0005524; GO:0005634; GO:0005730; GO:0008080; GO:0042274; GO:0051391
AT1G10570	16.679	15.328	14.089	61.04	71.964	65.422	62.855	79.512	65.001	12.645	18.196	20.45	22.627	21.393	27.051	22.741	21.735	17.422	4.30497	4.48451	2.82e-05	6.97e-05	0.0027	0.00545	GO:0004175; GO:0005634; GO:0005654; GO:0006508; GO:0008234; GO:0016926; GO:0016929; GO:0009651; GO:0010228
AT1G10870	9.725	10.694	10.791	35.58	44.106	46.959	35.269	44.404	48.486	13.463	13.401	15.413	14.386	15.254	15.631	15.019	14.406	13.116	4.03434	4.07483	0.000103	0.000153	0.00558	0.00887	GO:0005096; GO:0005737; GO:0005794; GO:0046872
AT1G10890	54.972	51.05	49.037	570.649	408.41	493.697	483.865	458.84	337.779	51.167	57.419	48.481	52.622	51.466	63.749	54.116	54.222	49.2	9.42082	8.16807	2.58e-05	5.65e-05	0.00258	0.00472	GO:0003674; GO:0008150
AT1G10920	1.091	5.066	2.655	18.538	15.091	22.332	18.014	24.563	16.685	4.563	4.154	5.164	5.667	4.814	4.413	4.235	5.381	4.465	7.52281	7.95338	0.0118	0.0108	0.0773	0.081	GO:0006952; GO:0043531; GO:0002238; GO:0050832; GO:0005886
AT1G11040	0.008	0.008	0.008	1.41	0.642	0.958	0.325	0.93	1.35	0.366	2.016	0.778	0.553	1.774	0.448	1.028	0.435	0.208	124.54	96.8487	2.92e-05	0.00043	0.00275	0.0157	GO:0005634; GO:0006457; GO:0051082
AT1G11070	0.008	0.008	0.008	1.621	1.106	0.734	1.679	1.283	0.776	0.561	0.29	0.626	0.741	0.306	0.343	0.787	0.125	0.239	143.123	154.983	2.67e-05	2.41e-05	0.0026	0.003	GO:0005737
AT1G11170	4.524	8.402	2.935	26.793	24.419	29.961	19.952	23.358	18.896	9.085	11.336	8.326	9.212	7.273	5.974	5.138	6.312	6.363	5.60143	4.29003	0.00519	0.00952	0.0483	0.0751	GO:0005739; GO:0008150; GO:0016757
AT1G11350	5.735	8.877	6.201	34.864	40.509	35.25	38.595	46.378	33.156	9.413	6.39	11.021	9.734	11.339	9.783	10.405	9.428	11.59	5.40244	5.72839	0.000295	0.000461	0.00981	0.0163	GO:0005524; GO:0005886; GO:0009506; GO:0016021; GO:0016301; GO:0030246; GO:0048544; GO:0004672; GO:0031625; GO:0046777; GO:0004674; GO:0005516; GO:0009816; GO:0071446
AT1G11380	18.691	12.656	15.157	81.57	59.653	62.658	71.552	81.013	47.634	11.346	17.064	16.886	19.351	14.964	13.627	17.692	19.11	17.038	4.39747	4.25456	0.000572	0.00179	0.0143	0.0316	GO:0003674; GO:0005886; GO:0008150; GO:0016021
AT1G12360	29.178	22.81	22.695	59.586	51.102	60.937	50.436	77.613	68.18	23.214	24.215	28.384	24.377	23.934	22.215	25.815	27.075	23.914	2.30735	2.60458	0.00111	0.00327	0.0202	0.0434	GO:0005856; GO:0006904; GO:0007049; GO:0008565; GO:0009306; GO:0009524; GO:0015031; GO:0051301; GO:0005829; GO:0019898; GO:0005773; GO:0005886
AT1G12880	23.363	33.9	14.21	63.12	71.805	87.254	81.754	110.472	78.422	18.384	24.584	16.752	18.637	13.742	18.962	20.64	17.33	13.106	3.27539	3.97766	0.0116	0.00729	0.0766	0.065	GO:0005634; GO:0005737; GO:0005739; GO:0009164; GO:0016787; GO:0016818; GO:0046872
AT1G13030	6.522	15.898	7.933	30.699	32.841	33.601	27.854	30.436	28.459	13.724	12.231	14.141	14.345	13.171	15.287	15.186	14.121	12.821	3.4534	3.08397	0.0104	0.0144	0.0718	0.094	GO:0005634; GO:0008150; GO:0015030; GO:0030619; GO:0030620; GO:0006396
AT1G13050	5.076	4.349	6.861	24.139	19.931	18.511	18.378	18.231	22.359	4.886	4.638	4.084	4.07	6.857	4.742	3.074	2.704	4.873	3.88836	3.6705	0.000947	0.000964	0.0185	0.0235	GO:0003674; GO:0005576; GO:0005634; GO:0008150; GO:0016021
AT1G13120	14.277	12.053	11.578	63.727	62.599	68.704	57.764	56.97	61.479	17.947	19.04	18.427	21.413	19.214	26.997	21.378	20.296	18.914	5.16205	4.66526	1.99e-05	2.3e-05	0.00221	0.00297	GO:0000822; GO:0005543; GO:0005634; GO:0005737; GO:0006406; GO:0006446; GO:0006449; GO:0009793; GO:0015031; GO:0016973; GO:0031369; GO:0044614; GO:0005515; GO:0005635; GO:0048316
AT1G13220	19.349	23.59	12.838	86.432	75.073	82.4	80.926	98.64	73.707	16.522	15.131	16.577	16.748	15.472	20.72	17.933	16.556	14.485	4.50202	4.64798	0.00122	0.00151	0.0212	0.029	GO:0005634; GO:0005652; GO:0005737; GO:0031965; GO:0005654; GO:0006997; GO:0034399; GO:0097298
AT1G13350	34.325	23.788	19.594	129.618	127.459	147.616	129.718	153.785	131.234	27.841	26.64	26.074	25.426	24.477	26.639	25.921	22.554	17.983	5.34188	5.46962	0.000606	0.000607	0.0146	0.0185	GO:0004672; GO:0005524; GO:0005634; GO:0006468; GO:0005737
AT1G13390	26.927	26.048	34.574	79.044	119.362	107.69	60.401	90.418	77.831	34.507	36.251	39.386	31.077	28.158	28.152	33.984	25.912	25.061	3.47324	2.59766	0.00124	0.00297	0.0215	0.0409	GO:0003674; GO:0005634; GO:0008150
AT1G13650	6.919	6.426	3.367	45.728	21.103	27.836	25.33	23.614	15.484	5.6	11.307	9.287	10.992	13.295	10.737	8.908	13.983	10.163	5.6404	3.95518	0.00579	0.00756	0.051	0.0662	GO:0003674; GO:0005634; GO:0008150
AT1G13770	5.404	8.364	6.561	17.687	13.414	14.302	11.96	23.885	19.482	10.205	8.027	8.679	11.006	8.653	10.258	10.4	11.7	7.854	2.25349	2.65753	0.00584	0.0155	0.0513	0.0977	GO:0003674; GO:0008150; GO:0016021
AT1G13790	14.012	12.511	10.488	38.807	33.826	28.526	42.357	33.237	24.119	14.539	14.41	12.056	15.476	14.053	15.479	13.365	15.687	13.439	2.73085	2.64325	0.00121	0.00611	0.0212	0.0596	GO:0004526; GO:0005655; GO:0008168; GO:0090502; GO:0080188
AT1G13940	5.132	3.208	5.443	10.092	8.12	10.728	8.36	11.201	9.866	6.817	4.912	7.337	6.594	5.728	5.083	5.157	6.839	4.832	2.14071	2.17637	0.0154	0.0143	0.091	0.0939	GO:0003674; GO:0005634; GO:0008150
AT1G14270	23.561	24.745	26.27	52.41	54.918	75.03	59.15	87.72	72.001	35.098	37.059	35.433	32.795	30.191	41.581	32.848	37.876	37.398	2.41587	2.90012	0.00166	0.000837	0.0248	0.0221	GO:0005886; GO:0006508; GO:0008233; GO:0016021
AT1G14640	9.713	6.264	5.251	43.233	43.441	39.038	31.569	43.156	38.643	5.241	5.311	4.736	7.584	6.877	8.552	5.312	7.14	6.109	6.12205	5.4822	0.000624	0.00114	0.0148	0.0254	GO:0003723; GO:0005634; GO:0006396
AT1G14690	15.782	16.793	14.931	36.898	40.575	38.288	49.324	48.262	36.052	23.95	24.787	28.176	27.991	26.946	29.96	34.981	32.272	24.044	2.43771	2.78873	3.45e-05	0.000653	0.00301	0.0193	GO:0000226; GO:0000910; GO:0000922; GO:0005634; GO:0005737; GO:0005874; GO:0008017
AT1G15040	0.008	0.008	0.008	3.858	2.398	2.124	0.72	3.183	3.288	1.894	0.745	1.553	1.43	1.377	0.905	1.899	0.264	1.006	352.467	256.081	5.55e-06	0.000379	0.00106	0.0147	GO:0005575; GO:0005829; GO:0006541; GO:0016740; GO:0016787; GO:2000032
AT1G15050	0.008	0.008	0.008	3.994	2.272	6.028	0.766	3.951	5.575	0.288	0.397	1.102	1.305	0.837	1.057	0.808	0.514	0.327	495.838	335.08	2.56e-05	0.000686	0.00257	0.0199	GO:0005634; GO:0006351; GO:0006355; GO:0009734; GO:0003700; GO:0009733
AT1G15160	0.814	0.945	1.32	8.119	9.525	5.457	5.842	9.203	4.857	3.513	2.267	0.98	2.652	3.192	2.956	2.619	2.35	2.241	7.46345	6.35996	0.00078	0.00147	0.0166	0.0288	GO:0005215; GO:0005886; GO:0015297; GO:0016020; GO:0016021
AT1G15200	144.151	154.773	121.255	1734.97	1472.63	1482.4	1406.9	1287.08	1195.51	99.017	112.222	95.749	143.613	136.15	159.232	125.819	129.572	120.933	11.187	9.28404	1.16e-05	1.35e-05	0.00162	0.0023	GO:0003674; GO:0005634; GO:0008150
AT1G15240	11.67	8.049	13.235	34.589	34.128	46.111	34.562	53.638	48.186	16.817	14.086	14.844	13.865	13.195	16.246	11.15	12.23	10.534	3.52461	4.15743	0.00214	0.00204	0.0289	0.0339	GO:0005634; GO:0016021; GO:0035091; GO:0035556; GO:0007165
AT1G15280	56.981	81.106	46.208	152.677	142.05	184.164	142.059	169.019	181.498	55.863	58.901	56.265	62.947	60.465	74.962	61.076	64.08	66.83	2.65442	2.73269	0.00578	0.005	0.051	0.0546	GO:0005737; GO:0008150; GO:0005829; GO:0003729
AT1G15290	33.571	20.918	18.216	66.484	54.273	67.857	64.052	73.939	67.667	34.464	30.344	30.626	29.763	27.974	27.505	27.758	32.899	28.682	2.675	2.92609	0.00771	0.00481	0.0605	0.0537	GO:0005737; GO:0008150; GO:0005829
AT1G15350	0.008	0.008	0.008	1.71	10.635	2.84	1.969	4.132	4.092	10.159	14.662	6.731	6.923	7.74	6.636	3.252	8.178	11.326	486.439	420.184	0.000343	1.62e-05	0.0107	0.00245	GO:0003674; GO:0005634; GO:0008150; GO:0009507
AT1G15490	3.672	2.131	2.481	13.545	12.153	12.957	8.127	13.336	10.727	5.944	5	6.213	5.858	4.44	7.072	5.677	5.742	4.447	4.78919	3.91214	0.000689	0.00324	0.0155	0.0432	GO:0005737; GO:0016021; GO:0016787
AT1G15780	13.378	7.937	14.465	55.511	41.643	36.613	41.611	44.005	42.687	20.813	14.077	15.961	15.5	14.922	13.152	12.1	15.019	13.372	3.80537	3.7058	0.00403	0.00228	0.0417	0.0356	GO:0006351; GO:0006355; GO:0016592; GO:0005634; GO:0009751; GO:0003713; GO:0005515; GO:0031490; GO:0045723
AT1G15830	3.282	2.858	5.324	32.488	20.953	25.772	23.856	15.858	15.303	3.21	3.505	4.66	5.515	2.092	2.574	1.709	1.579	2.699	7.05606	4.876	0.00101	0.00258	0.019	0.0379	GO:0003674; GO:0008150
AT1G15940	35.669	32.101	23.076	70.964	59.267	64.209	70.769	71.189	59.94	44.008	43.611	41.449	45.466	40.233	49.421	37.026	46.088	35.195	2.17016	2.25252	0.00537	0.00472	0.0491	0.0532	GO:0000785; GO:0005634; GO:0007064; GO:0005829; GO:0009506; GO:0006281; GO:0009556
AT1G15990	0.008	0.008	0.008	0.349	0.397	0.395	0.602	1.15	0.626	0.377	0.519	0.963	0.228	0.329	1.016	0.318	1.077	0.385	49.5644	98.8638	8.18e-08	2.56e-05	5.33e-05	0.00308	GO:0005216; GO:0005249; GO:0005886; GO:0005887; GO:0030551; GO:0042391; GO:0005516; GO:0046686; GO:0009860; GO:0090406
AT1G16540	5.328	5.06	5.499	16.76	18.379	22.049	19.296	27.284	28.181	7.253	6.746	6.335	5.82	6.743	7.596	6.235	5.943	6.521	3.57812	4.64271	0.000111	0.000242	0.00575	0.0114	GO:0005737; GO:0006777; GO:0016740; GO:0030151; GO:0030170; GO:0006970; GO:0009409; GO:0009651; GO:0008265; GO:0018315; GO:0010182; GO:0009000; GO:0009734; GO:0009408; GO:0010118; GO:0042742; GO:0045037; GO:0009688
AT1G16610	69.662	40.987	40.241	235.708	244.996	241.489	241.256	214.867	208.983	53.829	34.106	35.296	137.099	170.005	144.056	185.857	133.456	190.564	4.95117	4.55146	0.000892	0.00122	0.0178	0.0263	GO:0000166; GO:0003723; GO:0005681; GO:0006397; GO:0008380; GO:0016607; GO:0000398; GO:0005515; GO:0005654; GO:0005730; GO:0010182
AT1G16630	12.206	10.354	7.614	23.27	21.976	22.365	27.127	24.998	23.113	10.576	10.984	10.502	12.048	14.176	15.965	11.643	12.537	12.749	2.28206	2.53478	0.00408	0.0031	0.0419	0.0421	GO:0005634; GO:0016021
AT1G16650	3.043	2.65	3.085	13.283	14.031	10.471	16.111	15.799	17.027	3.49	4.662	5.237	4.494	2.834	4.773	3.313	5.308	2.852	4.28068	5.58493	0.000142	5.59e-06	0.00648	0.0014	GO:0003674; GO:0005575; GO:0008150
AT1G16710	10.561	8.445	8.491	26.111	25.826	25.453	24.103	33.872	27.509	9.228	7.388	9.689	9.004	7.436	7.259	7.048	8.172	7.404	2.83005	3.09532	0.000149	0.000791	0.00663	0.0214	GO:0003712; GO:0004402; GO:0005634; GO:0006351; GO:0006355; GO:0008270; GO:0016573; GO:0006473; GO:0009908
AT1G16800	1.866	3.033	2.119	6.749	6.089	7.508	6.297	9.9	7.866	2.744	2.53	2.473	2.357	2.159	2.465	2.049	2.739	1.942	2.95195	3.44469	0.00235	0.0032	0.0307	0.0429	GO:0005634; GO:0008150; GO:0016787; GO:0008266
AT1G16970	4.47	5.189	4.143	16.522	16.53	13.295	10.313	14.572	21.196	7.666	5.81	6.703	5.722	9.39	10.014	9.066	9.678	8.548	3.35583	3.21248	0.000249	0.0059	0.00892	0.0589	GO:0000784; GO:0003684; GO:0004003; GO:0005524; GO:0005634; GO:0005737; GO:0006310; GO:0032508; GO:0042162; GO:0043564; GO:0071480; GO:0071481; GO:0005515; GO:0000723; GO:0003690; GO:0006281; GO:0009408; GO:0006303
AT1G17140	221.036	197.782	167.109	475.151	348.241	418.842	426.81	439.98	399.309	188.375	230.02	250.603	253.229	245.132	250.093	236.031	223.78	222.976	2.11692	2.17325	0.0035	0.000842	0.0385	0.0222	GO:0005886; GO:0008270; GO:0005634; GO:0090404; GO:2000012
AT1G17145	23.641	10.977	14.379	37.586	46.111	50.473	36.909	45.93	41.441	16.902	14.487	18.307	12.519	18.309	17.757	15.665	16.209	15.643	2.86198	2.66027	0.0121	0.0138	0.0785	0.0921	GO:0005737; GO:0008150
AT1G17235	0.008	0.008	0.008	1.032	1.174	2.336	1.188	2.041	1.234	1.786	1.229	0.008	0.008	0.008	1.639	0.627	0.796	0.253	184.74	188.252	3.3e-05	7.33e-06	0.00294	0.00163	GO:0003674; GO:0005739; GO:0042127
AT1G17440	12.194	22.917	16.481	103.358	60.746	62.291	60.019	67.686	52.192	21.149	15.095	19.884	21.287	16.622	11.598	13.191	12.433	14.747	4.39541	3.58401	0.00416	0.00293	0.0423	0.0407	GO:0000124; GO:0001102; GO:0003677; GO:0003743; GO:0004402; GO:0005634; GO:0005669; GO:0006352; GO:0006355; GO:0006413; GO:0017025; GO:0043966; GO:0046982; GO:0051123; GO:0009736; GO:0009867; GO:0010104
AT1G17580	12.795	9.397	11.858	31.991	33.337	37.504	27.366	45.524	46.26	11.906	12.462	13.481	13.083	10.445	12.285	11.123	12.564	11.166	3.0385	3.43191	0.000441	0.00325	0.0125	0.0433	GO:0003774; GO:0003779; GO:0005516; GO:0005524; GO:0005737; GO:0016459; GO:0030048; GO:0042802; GO:0009791; GO:0010154; GO:0016049; GO:0051301; GO:0051645; GO:0051646; GO:0060151; GO:0010090; GO:0048467; GO:0090436; GO:0005515
AT1G17590	0.008	0.008	0.008	2.258	3.425	4.26	3.899	3.475	3.602	2.28	3.811	3.532	1.721	5.444	2.79	3.657	2.033	2.863	418.745	477.352	5.4e-06	5.59e-09	0.00105	3.22e-05	GO:0003677; GO:0003700; GO:0005634; GO:0006351; GO:0006355; GO:0016602
AT1G17690	12.625	9.16	16.637	55.264	47.198	66.829	45.69	59.591	61.803	14.051	12.308	14.756	16.607	19.391	19.452	16.034	14.174	11.871	4.49131	4.43878	0.00167	0.00164	0.0249	0.0303	GO:0000462; GO:0005634; GO:0019843; GO:0032040; GO:0034511; GO:0005730; GO:0009303; GO:0009553; GO:0009793
AT1G17720	26.927	32.177	25.69	53.027	68.247	55.895	56.791	76.936	64.328	38.315	40.255	31.042	29.489	31.956	37.521	27.709	29.312	31.229	2.08684	2.32867	0.00204	0.00164	0.028	0.0303	GO:0000159; GO:0000166; GO:0000278; GO:0004722; GO:0005737; GO:0032502; GO:0070262; GO:0005829; GO:0006470; GO:0034047
AT1G17760	4.863	4.391	4.82	13.645	12.648	13.348	12.218	16.331	17.735	7.873	8.83	7.718	9.245	8.158	6.423	9.514	7.93	6.49	2.81801	3.25159	1.29e-05	0.000557	0.00176	0.0177	GO:0005634; GO:0006379; GO:0006397; GO:0003729; GO:0005515; GO:0031047; GO:0031123; GO:0042868; GO:0045892; GO:0060968
AT1G17870	1.384	2.41	3.367	11.864	15.459	11.965	12.665	14.652	11.613	2.334	2.056	2.5	3.805	3.12	2.627	2.358	3.163	3.546	5.80332	5.76854	0.00301	0.00283	0.035	0.04	GO:0005739; GO:0006508; GO:0008237; GO:0016021; GO:0031969; GO:0009408; GO:0009644; GO:0042542
AT1G17960	0.008	0.008	0.008	5.125	2.762	3.97	3.106	5.337	7.1	1.634	2.089	0.447	0.881	0.848	1	0.983	0.833	0.596	500.302	640.103	4.15e-06	1.18e-05	0.000948	0.00212	GO:0004829; GO:0005524; GO:0005737; GO:0006435
AT1G17980	11.682	9.686	15.788	26.531	22.094	25.126	24.356	27.561	22.614	13.507	13.118	11.678	15.068	12.87	13.498	12.321	11.509	12.255	2.02018	2.04065	0.00991	0.00971	0.0701	0.0759	GO:0003723; GO:0004652; GO:0005524; GO:0005634; GO:0006378; GO:0016779; GO:0046872; GO:0005515; GO:0043631; GO:0009908; GO:0045824; GO:0048366; GO:0008285; GO:0048451
AT1G18020	2.942	1.708	2.386	23.845	34.429	24.917	15.838	46.875	31.272	8.136	4.097	11.138	6.891	4.903	5.099	7.797	9.201	7.314	11.9505	12.4657	0.000226	0.00205	0.00846	0.0339	GO:0005737; GO:0010181
AT1G18030	10.96	11.788	5.49	48.995	42.258	44.197	38.452	57.001	39.781	9.469	11.369	13.646	14.708	10.599	14.772	15.633	14.146	12.184	5.05294	4.97223	0.00282	0.00426	0.0337	0.0504	GO:0004722; GO:0005737; GO:0006470; GO:0046872
AT1G18190	8.312	11.716	10.592	43.677	37.265	51.118	42.828	49.187	38.97	19.781	19.072	18.491	19.105	20.254	23.227	19.556	19.853	17.711	4.32085	4.30162	0.000433	0.000283	0.0123	0.0125	GO:0000139; GO:0000301; GO:0003674; GO:0005794; GO:0007030; GO:0016021; GO:0031985
AT1G18270	9.204	10.35	9.563	41.243	45.568	38.081	36.039	48.695	55.805	14.259	11.745	19.023	13.405	12.994	11.671	14.181	12.316	10.701	4.28302	4.75504	2.01e-05	0.00031	0.00222	0.0132	GO:0004332; GO:0004616; GO:0005634; GO:0005739; GO:0005975; GO:0006096; GO:0008270; GO:0016832; GO:0051287; GO:0055114
AT1G18335	4.413	6.83	3.579	21.094	22.431	26.993	14.782	34.173	31.272	8.533	9.014	9.872	9.887	13.267	10.442	10.025	16.633	9.115	4.91043	5.27104	0.00147	0.00707	0.0234	0.064	GO:0005634; GO:0008080
AT1G18420	4.095	4.753	3.874	12.339	10.648	12.282	16.41	15.713	11.199	5.063	5.576	6.107	4.865	4.148	2.929	5.426	3.119	3.393	2.77648	3.37087	0.000196	0.000852	0.00786	0.0222	GO:0016021
AT1G18660	21.964	42.494	32.328	75.015	73.593	83.487	75.043	101.279	97.276	33.252	37.19	34.018	31.481	25.044	36.663	35.778	35.368	32.984	2.48123	2.90454	0.00967	0.00749	0.0692	0.0659	GO:0004176; GO:0005634; GO:0006508; GO:0008270
AT1G18950	15.866	27.012	21.872	66.11	72.018	68.678	68.141	76.76	57.99	24.755	22.292	26.665	28.544	25.82	26.278	26.131	28.372	21.158	3.26741	3.1866	0.00165	0.00269	0.0247	0.0388	GO:0004812; GO:0005634; GO:0006351; GO:0006355; GO:0005515
AT1G19100	5.383	6.943	5.821	13.985	12.727	19.208	18.677	24.717	26.101	7.423	6.442	4.529	9.015	7.037	7.998	7.7	11.512	6.772	2.50469	3.81171	0.00323	0.000475	0.0366	0.0164	GO:0005524; GO:0005634; GO:0006281; GO:0006952; GO:0016569; GO:0009941; GO:0009506; GO:0031935; GO:0005515; GO:0016887; GO:0080188; GO:0042803; GO:1902290
AT1G19270	11.177	14.705	8.46	27.875	26.954	26.033	27.011	35.235	28.626	10.153	14.529	10.258	9.41	10.812	9.103	12.273	9.68	9.405	2.41394	2.69587	0.0054	0.00518	0.0492	0.0556	GO:0005634; GO:0008270; GO:0043130; GO:0046621; GO:0048317; GO:0048482; GO:0005515; GO:0032875
AT1G19450	12.183	7.543	11.856	28.105	26.499	37.547	25.069	33.396	36.351	11.833	11.764	20.686	15.55	19.269	23.195	14.607	18.172	16.216	2.94976	3.03421	0.00463	0.00444	0.0453	0.0515	GO:0004364; GO:0005244; GO:0005351; GO:0005886; GO:0006811; GO:0006952; GO:0015144; GO:0016020; GO:0034765; GO:0005773; GO:0005774
AT1G19485	15.575	7.345	12.236	46.429	41.944	43.799	50.135	53.335	51.011	9.98	10.394	8.878	11.499	8.875	9.24	8.569	10.421	7.968	3.93503	4.60165	0.0036	0.00236	0.039	0.0361	GO:0003677; GO:0005737; GO:0006355; GO:0080008
AT1G19715	26.194	24.982	27.266	55.576	52.74	70.027	57.473	79.637	59.443	34.489	30.627	27.651	22.074	24.942	30.554	28.041	27.684	22.842	2.25744	2.47977	0.000852	0.00105	0.0173	0.0243	GO:0005576; GO:0030246
AT1G19720	27.957	25.242	23.391	69.03	73.493	83.154	78.201	110.118	83.417	38.492	29.418	31.157	30.097	29.67	33.844	32.428	35.124	30.042	2.94554	3.51736	0.000137	0.000425	0.00637	0.0156	GO:0008150; GO:0008270; GO:0009507; GO:0005634; GO:0005737
AT1G20132	0.008	0.008	0.008	2.902	3.301	1.825	2.227	1.914	3.472	2.511	2.113	2.67	5.056	6.895	7.513	7.832	7.962	3.956	339.015	320.698	5.43e-06	5.49e-06	0.00105	0.00139	GO:0005576; GO:0006629; GO:0016298
AT1G20150	2.543	1.771	2.062	9.987	6.492	6.64	8.943	8.887	8.725	4.116	2.833	7.351	10.047	10.27	9.318	7.317	13.335	6.963	3.59257	4.21112	0.00187	0.000166	0.0264	0.00941	GO:0004252; GO:0005576; GO:0005618; GO:0006508; GO:0008152
AT1G20720	2.702	1.176	3.013	7.475	8.743	8.819	9.939	11.109	14.108	2.551	2.571	1.976	2.683	3.311	3.457	3.644	2.519	2.842	3.91935	5.45937	0.0107	0.00571	0.0727	0.058	GO:0003677; GO:0004003; GO:0005524; GO:0005634; GO:0006139; GO:0005739
AT1G20790	0.008	0.008	0.008	0.568	0.646	3.857	0.327	0.375	1.359	0.86	0.338	0.784	0.742	0.714	0.602	0.69	0.657	0.488	146.665	71.8497	0.00129	0.000709	0.022	0.0201	GO:0005737
AT1G20920	94.273	46.223	48.023	870.503	627.599	788.931	734.836	620.06	474.095	42.513	37.729	38.888	39.718	40.238	41.799	29.38	34.224	28.716	12.7233	10.1065	0.000534	0.00094	0.0137	0.0232	GO:0000398; GO:0003723; GO:0004004; GO:0005524; GO:0005634; GO:0008026; GO:0010468; GO:0010501
AT1G20960	59.43	56.463	42.559	123.698	107.711	109.634	117.672	136.013	101.209	65.886	52.462	58.843	58.919	54.748	51.799	44.553	56.089	45.922	2.17071	2.24684	0.00234	0.00383	0.0305	0.0475	GO:0003723; GO:0004386; GO:0005524; GO:0005634; GO:0005681; GO:0008026; GO:0008380; GO:0009793; GO:0005730; GO:0016020; GO:0005829; GO:0006397; GO:0010228
AT1G20970	46.555	32.425	24.54	104.492	90.493	87.379	88.451	113.896	77.375	46.669	42.306	47.317	39.054	39.992	38.426	30.847	31.64	32.964	2.8149	2.76078	0.00587	0.0095	0.0514	0.0751	GO:0005634; GO:0008150; GO:0016021; GO:0005773; GO:0005886; GO:0005829; GO:0003729
AT1G21160	13.808	10.545	12.376	92.434	94.586	98.481	92.074	109.892	89.99	12.598	12.146	12.694	13.322	14.392	13.797	10.663	13.987	11.23	7.81752	7.96461	1.4e-05	3.26e-05	0.00187	0.00364	GO:0003743; GO:0005525; GO:0005737; GO:0006413
AT1G21170	15.29	23.665	14.17	60.828	41.828	51.643	52.001	53.887	52.002	14.782	12.371	13.469	13.569	12.563	13.281	13.301	11.561	13.395	2.94824	3.05168	0.005	0.00224	0.0472	0.0353	GO:0000145; GO:0001927; GO:0003674; GO:0005794; GO:0006893; GO:0005829; GO:0009846; GO:0009860; GO:0060321
AT1G21200	11.629	12.461	13.057	39.04	35.212	34.092	30.179	49.47	36.032	11.946	14.95	14.624	16.762	14.207	13.881	15.58	12.697	14.233	2.91499	3.05208	3.54e-05	0.00168	0.00306	0.0307	GO:0005634; GO:0003700; GO:0006355
AT1G21580	10.63	11.914	8.323	55.25	46.668	56.269	45.783	65.074	48.397	10.335	9.087	11.228	11.161	10.206	10.65	9.264	10.274	8.202	5.16297	5.15233	0.000174	0.00042	0.00729	0.0155	GO:0005634; GO:0008150; GO:0016607; GO:0043484; GO:0060149
AT1G21610	21.422	12.769	17.867	52.521	53.177	52.916	52.364	66.894	68.667	22.884	18.922	19.328	22.405	19.298	18.541	25.758	19.779	17.45	3.11542	3.66458	0.0017	0.00174	0.0251	0.0311	GO:0005634; GO:0009611
AT1G21630	20.932	10.467	13.057	37.987	39.747	36.819	35.783	42.343	43.504	26.942	18.453	23.053	16.656	18.942	16.351	15.607	14.815	15.677	2.68847	2.84552	0.00859	0.00804	0.0645	0.0687	GO:0005509; GO:0005737; GO:0005886; GO:0005829
AT1G21730	8.915	7.762	7.953	35.295	33.355	34.449	25.117	33.174	40.566	10.944	10.016	8.131	11.439	10.838	9.419	10.886	10.617	9.786	4.19259	3.94559	6.19e-06	0.000702	0.00115	0.0201	GO:0003777; GO:0005524; GO:0005739; GO:0005874; GO:0008017; GO:0005886
AT1G21890	0.008	0.008	0.008	0.635	0.361	1.437	1.097	0.419	0.76	0.008	0.567	0.35	0.008	0.2	0.336	0.008	0.49	0.39	90.2327	91.9483	0.000359	8.67e-05	0.0111	0.00621	GO:0005886; GO:0015171; GO:0016020; GO:0016021; GO:0032973; GO:0043090; GO:0080144
AT1G21910	0.008	0.008	0.008	1.072	3.049	3.64	5.554	1.06	0.641	1.624	0.639	2.663	2.801	2.36	2.838	0.976	0.414	1.447	298.197	203.419	0.000117	0.00124	0.00591	0.0265	GO:0003677; GO:0003700; GO:0005634; GO:0006351; GO:0006355; GO:0009873; GO:0009751; GO:0009753; GO:0034605; GO:0045893; GO:0071497; GO:0044212; GO:0043565
AT1G21920	32.306	37.501	21.575	72.569	52.565	71.754	62.065	67.784	60.245	35.248	44.816	35.972	37.35	29.808	39.84	35.257	36.574	31.472	2.1878	2.13241	0.0163	0.011	0.0943	0.0816	GO:0008168; GO:0009507; GO:0016021; GO:0016301; GO:0016310; GO:0032259
AT1G21980	44.834	31.226	24.808	115.755	128.877	127.871	120.965	173.825	122.754	44.47	42.214	41.57	36.095	31.232	32.825	34.15	30.708	32.197	3.8012	4.2043	0.00161	0.00236	0.0245	0.0361	GO:0005524; GO:0005634; GO:0016308; GO:0016307; GO:0003785; GO:0051015; GO:0005886
AT1G22000	0.008	0.008	0.008	1.207	0.196	0.586	0.596	0.796	1.238	0.597	0.924	1.142	0.451	0.651	0.457	0.942	1.198	0.931	67.6105	109.366	0.00134	2.5e-05	0.0225	0.00305	GO:0003674; GO:0005634; GO:0008150
AT1G22310	6.052	9.66	6.748	25.942	25.755	31.235	27.152	35.15	24.83	9.185	12.081	10.935	12.635	10.235	14.611	12.746	14.014	10.301	3.75378	3.91621	0.00103	0.00148	0.0192	0.0289	GO:0005634; GO:0006351; GO:0006355; GO:0008327
AT1G22430	23.483	15.408	25.667	52.517	59.381	54.765	49.836	76.615	56.739	21.486	24.647	28.112	26.202	24.223	24.945	28.994	30.458	21.322	2.63951	2.8573	0.00386	0.00659	0.0407	0.0619	GO:0004022; GO:0005737; GO:0008270; GO:0055114
AT1G22670	0.008	0.008	0.008	1.171	0.333	0.994	0.337	0.772	1.051	0.008	0.349	0.008	0.008	0.552	0.008	0.008	0.226	0.072	95.2325	84.7751	0.000322	0.000198	0.0103	0.0104	GO:0005576; GO:0008233; GO:0008270; GO:0015031; GO:0016021; GO:0031902; GO:0032586
AT1G23700	0.008	0.008	0.008	0.522	0.297	0.887	1.203	1.378	0.625	0.339	0.156	0.577	0.008	1.15	0.83	0.317	0.605	0.128	67.4534	132.179	0.000183	3.69e-05	0.00752	0.00376	GO:0005524; GO:0005634; GO:0016301
AT1G23830	0.008	0.008	0.008	0.358	0.407	1.62	2.472	0.944	0.856	0.31	0.853	0.198	0.935	0.225	0.568	1.304	0.008	1.229	80.7252	164.52	0.000815	0.000113	0.017	0.00725	GO:0003674; GO:0005739; GO:0008150; GO:0016021
AT1G23965	0.008	0.008	0.008	1.049	4.774	2.376	7.248	3.46	1.255	1.362	1.875	1.738	0.686	0.66	0.008	1.274	1.619	0.515	298.227	412.452	0.000202	0.000291	0.00799	0.0127	GO:0003674; GO:0005739; GO:0008150
AT1G24070	12.928	29.18	20.385	92.691	95.766	101.632	88.672	131.56	119.737	30.228	26.006	29.291	40.519	31.262	48.135	36.439	49.071	33.568	4.89537	5.66333	0.00259	0.00278	0.0323	0.0396	GO:0000139; GO:0005794; GO:0016021; GO:0016757; GO:0016759; GO:0071555
AT1G24160	41.846	53.689	30.363	114.658	105.441	109.845	94.064	110.934	89.262	49.616	51.394	46.743	63.548	55.562	57.686	52.675	57.577	45.208	2.6901	2.39014	0.00405	0.008	0.0418	0.0685	GO:0003674; GO:0005634; GO:0008150; GO:0009506
AT1G24190	16.437	14.917	8.967	28.321	35.08	36.118	29.218	41.828	38.148	15.843	14.839	16.584	18.349	13.497	13.735	16.973	16.464	12.386	2.53657	2.76788	0.0102	0.0093	0.0711	0.0744	GO:0000118; GO:0000122; GO:0000785; GO:0001106; GO:0004407; GO:0005634; GO:0006351; GO:0006355; GO:0016575; GO:0009737; GO:0045892
AT1G24265	6.621	5.124	8.948	17.887	22.696	25.31	25.346	21.324	29.22	7.889	7.786	7.216	8.99	6.923	7.65	7.938	8.76	8.441	3.23486	3.73318	0.00356	0.00207	0.0388	0.034	GO:0003674; GO:0005739; GO:0008150
AT1G24267	25.364	34.846	31.788	74.774	95.375	85.519	76.586	89.924	80.032	50.93	36.866	41.304	31.484	40.007	42.861	37.575	33.324	33.369	2.78957	2.69703	0.000955	0.000722	0.0186	0.0203	GO:0003674; GO:0005739; GO:0008150; GO:0016021; GO:0031307
AT1G24560	24.567	18.333	16.602	56.344	48.54	52.223	44.506	53.032	52.795	39.059	33.346	28.486	26.686	27.869	29.354	25.026	27.581	21.791	2.6731	2.55425	0.00143	0.00202	0.0231	0.0337	GO:0003674; GO:0005737; GO:0008150
AT1G24706	30.207	20.727	16.069	57.901	61.312	71.768	55.565	79.146	71.548	27.845	20.257	21.208	24.215	22.884	23.76	21.353	25.197	19.988	2.9366	3.15064	0.00518	0.00559	0.0483	0.0575	GO:0000445; GO:0003729; GO:0005634; GO:0006397; GO:0006406; GO:0008380; GO:0000347; GO:0003723; GO:0016607; GO:0035196; GO:1990428
AT1G24851	0.008	0.008	0.008	19.6	13.052	10.282	17.612	5.675	5.719	0.827	0.57	0.264	0.625	0.008	0.506	0.29	0.369	0.235	1803.08	1084.07	2.38e-06	4.95e-05	0.00065	0.00442	GO:0003674; GO:0008150
AT1G26130	5.36	5.056	6.52	14.406	12.831	16.781	9.495	17.281	15.862	7.005	6.965	5.59	6.752	6.041	5.141	6.403	5.32	5.254	2.59893	2.45125	0.000947	0.0114	0.0185	0.0835	GO:0000287; GO:0004012; GO:0005524; GO:0015662; GO:0016021; GO:0009941; GO:0005886
AT1G26170	3.106	8.112	5.982	16.944	19.688	21.373	19.786	28.654	30.553	8.013	6.344	7.349	6.8	6.47	6.729	5.953	9.434	7.365	3.61661	4.86194	0.0116	0.0073	0.0766	0.0651	GO:0000059; GO:0005634; GO:0005643; GO:0005737; GO:0008536; GO:0008565
AT1G26210	31.987	30.943	30.263	106.362	120.051	142.978	88.971	115.63	119.3	29.485	32.669	22.018	39.632	35.017	40.922	31.287	29.499	37.926	3.93544	3.44751	9.66e-05	0.000196	0.00539	0.0104	GO:0003674; GO:0005634; GO:0009690; GO:0032502
AT1G26230	11.348	10.547	10.464	35.21	43.45	50.048	48.618	59.892	56.638	17.905	15.919	15.57	11.502	13.798	17.312	14.636	16.393	17.923	3.93952	5.0877	0.000202	1.76e-05	0.00799	0.00253	GO:0005524; GO:0005737; GO:0042026; GO:0009507; GO:0009570; GO:0009941; GO:0006457
AT1G26370	3.872	7.063	7.626	13.623	14.713	15.616	12.706	20.356	18.774	11.118	12.634	13.803	14.984	14.642	12.601	10.682	15.038	10.663	2.46655	2.85543	0.0144	0.0155	0.087	0.0979	GO:0003724; GO:0004004; GO:0005524; GO:0005634; GO:0005681; GO:0005737; GO:0006397; GO:0008380; GO:0044822; GO:0005730; GO:0043484
AT1G26580	73.968	64.397	88.67	153.386	141.988	166.825	143.123	202.976	159.525	64.206	77.783	86.609	86.132	79.134	98.611	69.711	82.204	72.941	2.04898	2.22211	0.00229	0.00452	0.0303	0.052	GO:0003674; GO:0005634; GO:0008150
AT1G26890	0.008	0.008	0.008	1.769	1.006	1.335	1.018	1.555	2.822	0.128	0.176	0.651	0.578	0.742	0.008	0.537	0.227	0.289	174.285	215.146	5.92e-06	5.4e-05	0.00112	0.00461	GO:0003674; GO:0005634; GO:0008150
AT1G26920	31.956	26.497	44.425	78.272	66.377	83.771	72.911	89.161	59.593	51.114	60.188	60.49	33.938	41.622	34.289	36.731	45.029	43.827	2.26175	2.17568	0.00797	0.0152	0.0618	0.0969	GO:0003674; GO:0005634; GO:0008150
AT1G27420	2.289	3.986	3.713	8.563	9.742	12.117	9.037	19.06	10.672	4.323	3.826	4.727	4.196	4.04	3.779	3.25	3.855	4.203	3.10162	3.78593	0.00495	0.00957	0.0469	0.0753	GO:0003674; GO:0005737; GO:0008150
AT1G27430	12.769	14.823	15.101	42.708	38.49	41.117	38.668	47.417	38	18.876	14.029	15.748	14.358	13.979	12.076	14.051	12.992	13.268	2.87032	2.89951	6.65e-05	0.000277	0.00435	0.0125	GO:0003674; GO:0005634; GO:0008150
AT1G27520	12.433	13.631	9.522	60.506	72.016	54.6	67.926	84.919	81.15	10.25	11.031	10.579	10.973	7.584	9.92	11.9	12.297	11.149	5.28268	6.61949	0.000246	0.00012	0.00887	0.00749	GO:0004559; GO:0004571; GO:0005509; GO:0005789; GO:0006487; GO:0006491; GO:0016021; GO:0030968; GO:0097466; GO:0005783; GO:0030433
AT1G27595	6.606	4.793	4.352	11.583	15.08	13.841	13.929	15.533	18.478	8.911	5.29	6.749	5.129	5.909	5.112	4.768	4.569	4.042	2.59851	3.07274	0.00298	0.00174	0.0348	0.0311	GO:0005737; GO:0005623; GO:0071333
AT1G27720	0.008	0.008	0.008	1.202	1.563	2.138	1.779	2.038	3.698	1.04	0.409	0.853	0.785	0.324	1.728	0.417	0.795	0.716	207.646	310.367	5.66e-06	1.4e-05	0.00107	0.0023	GO:0001075; GO:0003677; GO:0003713; GO:0005634; GO:0005669; GO:0008134; GO:0045944; GO:0046982; GO:0009506
AT1G27850	11.753	7.223	7.288	17.672	19.613	19.029	17.12	22.67	23.077	15.807	13.094	13.622	11.828	10.776	10.442	10.928	13.056	10.392	2.20089	2.43721	0.00854	0.00899	0.0643	0.073	GO:0003674; GO:0005886; GO:0008150
AT1G27880	1.306	1.011	1.413	4.752	3.243	5.686	2.813	2.865	4.385	1.645	1.536	2.173	3.016	3.074	2.732	2.556	2.724	1.732	3.60775	2.66574	0.00271	0.00517	0.0331	0.0555	GO:0005524; GO:0005634; GO:0008026; GO:0042631
AT1G27920	7.76	22.111	9.153	44.863	42.279	46.802	46.08	53.662	47.36	11.991	10.611	10.44	10.058	8.437	8.618	9.082	7.977	9.606	3.83775	4.20904	0.0147	0.012	0.088	0.0857	GO:0000226; GO:0000910; GO:0000922; GO:0005634; GO:0005737; GO:0005874; GO:0007067; GO:0008017; GO:0005819; GO:0009524
AT1G28060	71.158	62.098	54.431	284.752	244.291	261.968	219.886	233.235	182.764	65.831	58.664	54.625	43.89	42.746	52.318	39.936	48.807	46.133	4.23149	3.39036	8.54e-05	0.000333	0.00506	0.0138	GO:0000398; GO:0005634; GO:0046540
AT1G28090	10.259	9.034	6.537	26.578	24.129	35.402	28.254	33.298	31.052	11.911	17.454	11.875	14.964	11.825	18.71	15.819	18.468	12.84	3.34641	3.63983	0.0024	0.000818	0.031	0.0218	GO:0003723; GO:0005739; GO:0006396; GO:0016779
AT1G28260	8.566	6.28	5.118	13.21	13.749	16.704	13.915	16.127	14.628	13.44	10.213	8.378	7.07	7.337	6.921	6.486	4.447	7.276	2.22533	2.28452	0.00859	0.00609	0.0646	0.0595	GO:0005634; GO:0008150
AT1G28320	15.104	10.39	11.795	34.877	34.319	37.112	31.721	38.871	36.302	13.055	13.088	11.648	14.356	10.749	14.313	14.614	14.4	12.623	2.88449	2.89189	0.000707	0.00106	0.0157	0.0245	GO:0004252; GO:0016485; GO:0004175; GO:0005777
AT1G28350	15.378	27.084	16.341	58.683	60.175	56.511	52.907	71.079	66.649	16.524	19.398	25.094	23.22	23.601	21.446	26.301	31.255	23.892	3.08362	3.32703	0.00336	0.0039	0.0374	0.048	GO:0004812; GO:0004831; GO:0005524; GO:0005737; GO:0006418
AT1G28420	18.159	17.566	14.348	72.066	72.57	77.307	63.251	92.231	71.634	22.392	20.146	19.11	19.109	18.852	20.791	15.25	19.099	16.17	4.45362	4.50295	4.15e-05	0.00035	0.00335	0.0141	GO:0003677; GO:0005634; GO:0006351; GO:0006355; GO:0009908; GO:0003700; GO:0005515; GO:0010228; GO:0045892; GO:0048510
AT1G28870	0.008	0.008	0.008	15.476	17.606	17.519	29.697	6.804	6.172	0.008	0.008	0.008	0.008	0.008	0.008	0.008	0.008	0.008	2199.42	1406.06	5.42e-09	0.000141	4.21e-05	0.00836	GO:0005575; GO:0006412; GO:0006414; GO:0030533
AT1G29030	6.418	5.794	9.83	21.562	25.54	24.156	21.241	24.921	28.19	8.368	9.533	8.957	11.764	8.389	11.653	10.259	12.866	8.673	3.31387	3.4433	0.00211	0.00243	0.0287	0.0367	GO:0008150; GO:0005829
AT1G29320	10.162	13.763	10.301	33.263	37.539	38.55	37.992	33.601	32.532	16.336	22.959	18.799	25.009	25.902	32.572	25.811	26.281	22.155	3.22083	3.06616	0.000425	0.000517	0.0122	0.0171	GO:0000166; GO:0005737; GO:0008150; GO:0080008
AT1G29410	1.739	4.036	2.82	10.107	15.138	10.602	12.525	13.294	13.969	8.006	4.197	6.695	6.426	7.692	8.067	9.365	5.855	4.913	4.34419	4.89866	0.00595	0.00297	0.0518	0.0409	GO:0000162; GO:0008652; GO:0009507; GO:0007275; GO:0009411; GO:0040007; GO:0004640
AT1G29550	16.48	21.044	17.374	69.355	48.508	57.574	56.19	53.193	44.255	13.339	10.711	16.165	22.824	18.741	22.036	23.087	18.238	15.506	3.17966	2.80006	0.000811	0.000576	0.0169	0.0179	GO:0003723; GO:0003743; GO:0005634; GO:0005737; GO:0006413; GO:0006417
AT1G29560	5.784	4.828	9.556	91.184	85.049	83.898	92.543	91.913	87.896	6.265	6.049	8.23	7.482	6.931	10.412	7.217	9.505	6.151	13.4599	14.0981	0.000227	0.000208	0.00848	0.0107	GO:0005634; GO:0046872
AT1G29740	0.008	0.008	0.008	0.688	0.914	0.779	0.661	0.681	1.098	0.248	0.615	0.443	0.825	0.361	0.608	0.836	0.354	0.507	103.002	103.267	5.85e-07	9.45e-06	0.000214	0.0018	GO:0005524; GO:0005886; GO:0006468; GO:0016021; GO:0016301
AT1G29750	7.439	4.09	7.62	18.689	24.02	26.862	21.92	31.319	29.568	9.384	8.982	10.443	8.39	8.893	8.853	9.487	9.042	6.927	3.7327	4.44041	0.00461	0.003	0.0453	0.0412	GO:0004674; GO:0005524; GO:0005886; GO:0006468; GO:0007169; GO:0016021; GO:0016301; GO:0004702; GO:0023014
AT1G30280	13.936	23.255	14.126	69.508	48.494	41.186	55.018	56.047	31.51	18.094	27.01	19.784	17.207	15.199	18.548	24.239	21.163	16.99	3.11841	2.76871	0.00763	0.0159	0.0602	0.0992	GO:0005737
AT1G30330	64.992	38.955	49.604	197.57	142.806	118.121	113.884	120.69	108.999	56.786	42.121	48.047	54.678	44.428	36.674	40.53	33.212	37.498	2.98276	2.28493	0.00658	0.0054	0.0549	0.0566	GO:0003677; GO:0005634; GO:0006351; GO:0006355; GO:0009734; GO:0003700; GO:0009733; GO:0009908
AT1G30410	5.137	5.335	7.893	24.358	27.709	28.336	23.968	40.576	35.192	4.632	4.468	5.444	6.828	7.263	9.149	6.859	7.415	6.205	4.45478	5.40846	0.000503	0.00128	0.0133	0.0269	GO:0042626
AT1G30420	2.124	1.541	3.014	9.518	10.168	10.024	7.813	15.556	9.011	1.826	1.578	2.97	2.271	2.29	2.673	2.563	1.852	1.97	4.61583	4.80615	0.00143	0.00534	0.0231	0.0563	GO:0005524; GO:0005737; GO:0008559; GO:0016021; GO:0042626
AT1G30455	0.008	0.008	0.008	5.826	0.552	3.847	2.795	2.562	2.324	0.63	0.868	1.072	0.952	0.305	0.771	1.769	0.375	0.357	302.193	333.463	0.00142	4.27e-08	0.023	5.86e-05	GO:0000126; GO:0005634; GO:0006355; GO:0006384; GO:0008270; GO:0017025
AT1G30490	16.981	15.332	17.596	54.113	58.213	52.933	36.906	58.185	61.75	14.89	20.321	15.504	22.961	25.156	25.385	18.753	19.405	21.794	3.31403	3.07038	1.85e-05	0.0026	0.00212	0.0381	GO:0003677; GO:0005634; GO:0006351; GO:0006355; GO:0008289; GO:0030154; GO:0003700; GO:0009943; GO:0009855; GO:0009944; GO:0010014; GO:0010072; GO:0005515; GO:0009880; GO:0080060
AT1G30550	1.742	3.033	2.119	8.417	8.649	7.991	5.939	14.325	10.07	1.527	3.073	4.796	4.08	3.245	4.17	2.308	5.658	3.531	3.73151	4.24559	0.00131	0.00883	0.0222	0.0724	GO:0001510; GO:0005634; GO:0008168; GO:0009452
AT1G30590	21.664	9.145	31.41	76.538	73.101	94.518	65.971	119.983	113.608	14.789	12.8	17.623	19.655	17.377	20.915	12.925	19.268	15.969	4.39658	5.24772	0.0167	0.0159	0.0959	0.0993	GO:0003743; GO:0005634; GO:0006360; GO:0006413
AT1G30610	14.402	12.074	10.706	53.75	56.748	55.255	44.307	63.328	47.895	12.61	14.721	15.407	16.377	18.276	22.072	15.232	20.692	17.107	4.49022	4.16376	6.77e-05	0.000502	0.00439	0.0169	GO:0009507; GO:0009793; GO:0010098
AT1G30640	4.938	4.913	7.437	11.436	15.01	18.173	12.406	20.159	19.207	8.66	6.943	13.961	5.747	7.193	7.337	6.277	6.958	5.45	2.58567	2.98589	0.0078	0.00612	0.0609	0.0596	GO:0004672; GO:0005524; GO:0005737; GO:0016301
AT1G30690	96.907	105.674	91.683	299.803	235.614	247.669	271.653	257.336	190.571	117.85	117.785	105.614	139.805	147.686	177.786	110.77	143.766	125.627	2.65113	2.42095	0.000319	0.00169	0.0102	0.0307	GO:0005215; GO:0005634; GO:0006810; GO:0007049; GO:0008289; GO:0016021; GO:0051301; GO:0005886; GO:0005829
AT1G30755	2.579	1.497	4.183	17.486	16.691	16.609	11.57	18.558	15.39	2.87	3.113	4.105	3.94	4.298	3.725	3.174	4.188	3.452	6.69585	5.89286	0.00307	0.00561	0.0356	0.0576	GO:0005634; GO:0008150
AT1G30825	3.735	5.781	5.048	11.644	8.831	17.574	10.724	14.078	12.538	10.917	5.318	11.141	7.861	8.544	11.921	9.664	9.884	7.238	2.54975	2.58954	0.0171	0.00327	0.0973	0.0434	GO:0003779; GO:0005198; GO:0005200; GO:0005737; GO:0034314; GO:0042995; GO:0051015; GO:0007015; GO:0005885; GO:0010090
AT1G31070	18.053	16.401	22.278	52.853	67.084	63.984	52.68	72.701	61.77	28.377	32.795	26.609	29.415	33.088	32.912	28.944	28.325	25.038	3.25199	3.29776	0.000531	0.000776	0.0137	0.0212	GO:0005737; GO:0006048; GO:0008152; GO:0070569; GO:0005886; GO:0003977; GO:0006047; GO:0019276; GO:0052630; GO:0005829
AT1G31480	5.528	6.911	8.966	20.812	25.636	29.262	20.756	41.089	29.023	8.432	5.764	7.903	7.622	8.171	8.634	6.118	6.957	6.213	3.5721	4.16525	0.00176	0.00412	0.0256	0.0493	GO:0005737; GO:0016042; GO:0046872; GO:0009630; GO:0009959; GO:0008970; GO:0009660; GO:0009705; GO:0005773; GO:0009590; GO:0009506
AT1G31500	5.502	4.871	8.923	22.907	26.62	21.795	19.097	19.241	21.678	9.779	8.063	10.137	12.966	11.737	11.385	11.512	11.429	11.022	3.81599	3.21742	0.00233	0.00351	0.0305	0.0455	GO:0003723; GO:0004535; GO:0005634; GO:0005737; GO:0006351; GO:0006355; GO:0009507; GO:0016787; GO:0046872; GO:0000289; GO:0004532; GO:0042752; GO:0043621
AT1G31540	1.709	1.485	2.772	13.319	10.424	15.077	14.843	23.189	10.963	4.611	2.856	2.882	3.759	3.887	4.175	4.594	3.783	3.817	6.67592	8.12494	0.000956	0.00191	0.0186	0.0326	GO:0005737; GO:0006952; GO:0007165; GO:0043531; GO:0009506
AT1G31650	22.715	19.976	17.304	42.916	36.616	40.565	44.221	44.577	37.995	33.985	26.842	21.913	30.142	29.557	31.021	36.618	22.687	25.801	2.00979	2.12079	0.00158	0.00134	0.0243	0.0277	GO:0005739; GO:0005886; GO:0005089; GO:0080092
AT1G31740	0.008	0.008	0.008	0.944	0.537	0.712	0.181	0.208	0.376	0.204	0.008	0.174	0.72	0.495	1.083	0.191	0.85	0.039	93.0111	31.5932	9.92e-06	0.000105	0.00149	0.00698	GO:0004565; GO:0005576; GO:0005618; GO:0005773
AT1G31810	6.13	4.869	7.849	13.578	15.218	12.296	11.348	13.797	14.56	8.835	6.83	6.885	8.346	8.603	6.658	5.436	6.287	5.899	2.21347	2.13491	0.00625	0.00852	0.0533	0.0709	GO:0003779; GO:0004721; GO:0005737; GO:0005819; GO:0008017; GO:0009524; GO:0009556; GO:0009574; GO:0051015; GO:0051017
AT1G31930	39.764	23.894	25.797	62.416	57.567	68.51	55.071	67.419	56.705	39.82	31.447	30.671	27.25	28.434	35.137	25.595	25.547	28.235	2.15753	2.04798	0.00986	0.0137	0.07	0.0917	GO:0001664; GO:0003924; GO:0004871; GO:0005737; GO:0005834; GO:0007186; GO:0007188; GO:0031234; GO:0031683; GO:0046872; GO:0005634; GO:0009737; GO:0009744; GO:0009749; GO:0009750; GO:0010555; GO:2000067; GO:0009630; GO:0009652; GO:0009723; GO:0048364; GO:2000280; GO:0009617; GO:0005525
AT1G31970	76.039	119.975	70.044	244.172	223.053	235.503	214.878	221.587	210.081	120.3	151.342	115.096	144.193	162.26	208.756	155.132	168.366	137.961	2.7177	2.50155	0.00413	0.00549	0.0422	0.0571	GO:0003723; GO:0004004; GO:0005524; GO:0005634; GO:0005730; GO:0005739; GO:0006364; GO:0008026; GO:0010501; GO:0005829
AT1G32230	132.683	162.143	148.226	372.984	313.37	312.585	296.871	414.457	368.213	122.027	171.342	163.233	138.569	137.47	148.531	146.947	166.887	153.236	2.25438	2.42198	0.000592	0.00147	0.0145	0.0288	GO:0003950; GO:0005634; GO:0016032; GO:0016363; GO:0005515; GO:0006979; GO:0000303; GO:0009723; GO:0009816; GO:0009867; GO:0009873; GO:0010193; GO:0042542; GO:0009414; GO:0012501; GO:0005737; GO:0009651; GO:2000377; GO:0006809; GO:0006970; GO:0009793; GO:0010102
AT1G32370	6.297	7.309	4.88	22.573	35.706	22.219	20.518	24.743	19.961	6.534	14.615	8.802	9.192	14.749	5.464	9.114	11.582	9.897	4.30416	3.5601	0.00172	0.000731	0.0252	0.0204	GO:0003674; GO:0046786
AT1G32490	22.804	19.854	14.556	70.259	71.704	84.227	64.248	86.888	84.909	27.532	21.667	27.208	26.861	24.89	29.3	23.169	25.602	21.049	4.00806	4.15872	0.000658	0.000975	0.0151	0.0236	GO:0000398; GO:0003676; GO:0004004; GO:0005524; GO:0005634; GO:0005681; GO:0005737; GO:0008026; GO:0009793; GO:0044822; GO:0008380; GO:0035194; GO:0016020
AT1G32530	36.259	23.311	18.094	72.34	62.709	75.59	56.057	93.809	65.119	27.24	22.581	25.918	24.995	21.765	23.758	26.507	30.732	21.805	2.81977	2.81851	0.00794	0.0152	0.0616	0.097	GO:0005737; GO:0008270
AT1G32750	19.652	22.332	15.098	58.166	60.814	64.092	58.206	72.382	60.487	21.18	19.168	19.507	17.527	18.941	16.971	17.779	17.916	14.732	3.24648	3.37552	0.000579	0.000803	0.0143	0.0215	GO:0001075; GO:0001129; GO:0003677; GO:0004402; GO:0005634; GO:0005669; GO:0017025; GO:0043565; GO:0045944; GO:0009294
AT1G32810	14.49	18.977	9.34	43.317	44.138	39.202	40.937	51.253	35.197	20.799	17.662	17.838	20.204	19.523	19.258	18.077	23.597	17.82	3.07879	3.0636	0.00585	0.00871	0.0514	0.0719	GO:0005634; GO:0008270
AT1G32960	0.008	0.008	0.008	0.955	0.181	0.18	0.183	0.63	0.19	0.275	0.19	0.176	0.624	0.3	0.169	0.483	0.614	0.273	41.0963	36.5835	0.0026	0.000888	0.0323	0.0225	GO:0004252; GO:0005576; GO:0005578; GO:0006508; GO:0008152; GO:0048046; GO:0009505; GO:0009682; GO:0031012
AT1G33080	0.008	0.008	0.008	5.525	3.714	3.127	2.024	3.809	3.005	1.956	1.795	1.525	3.774	1.422	2.926	1.975	1.744	2.516	522.972	372.378	3.14e-06	5.62e-06	0.000765	0.0014	GO:0005215; GO:0005886; GO:0006855; GO:0015238; GO:0015297; GO:0016020; GO:0016021
AT1G33240	42.089	51.61	36.054	137.487	134.331	124.048	117.866	141.613	102.365	45.421	41.059	41.008	38.997	36.496	35.62	29.627	31.802	32.513	3.08125	2.79425	0.000487	0.00184	0.013	0.032	GO:0005634; GO:0003700; GO:0008361; GO:0010090; GO:0030308; GO:0032876; GO:0003677; GO:0006351; GO:0009414; GO:0043565; GO:2000038
AT1G33340	0.008	0.008	0.008	0.66	0.751	0.747	0.38	0.218	1.185	0.143	0.008	0.008	0.216	0.208	0.175	0.008	0.51	0.324	93.842	60.2408	4.46e-08	0.0012	4.34e-05	0.026	GO:0005545; GO:0005794; GO:0005905; GO:0006897; GO:0030136; GO:0030276; GO:0048268
AT1G33400	5.468	6.924	6.853	15.651	16.747	18.068	11.775	19.519	21.506	8.248	8.123	8.896	9.618	10.234	10.503	10.54	8.849	6.806	2.63288	2.67074	0.00038	0.00827	0.0114	0.0697	GO:0005634; GO:0008150
AT1G33420	11.949	8.587	8.306	66.695	58.922	72.487	58.611	80.249	60.908	8.52	7.925	7.05	12.632	9.929	9.675	8.402	8.077	8.575	6.93998	6.95309	0.000121	0.000221	0.00601	0.011	GO:0003677; GO:0005634; GO:0006351; GO:0006355; GO:0008270
AT1G33960	0.008	0.008	0.008	2.798	1.591	1.188	3.221	3.691	0.837	0.454	0.833	3.475	2.514	4.4	3.334	2.761	1.35	2.317	227.59	280.947	2.73e-05	0.000286	0.00263	0.0126	GO:0005525; GO:0009507; GO:0009617
AT1G33980	32.004	33.34	20.629	56.278	62.276	74.711	57.136	74.062	63.354	31.881	29.257	35.23	26.24	27.191	31.768	32.313	35.535	27.432	2.28278	2.30078	0.00912	0.00824	0.0668	0.0695	GO:0000166; GO:0003723; GO:0005634; GO:0005737; GO:0051028; GO:0000184; GO:0005730; GO:0042742; GO:0003729
AT1G34065	5.739	14.658	8.378	46.161	41.115	59.951	48.202	78.349	48.378	8.052	7.887	13.037	15.898	13.504	20.276	14.56	20.988	12.996	5.44503	6.37616	0.00452	0.00426	0.0448	0.0504	GO:0005739; GO:0005743; GO:0006810; GO:0006839; GO:0016021; GO:0031969; GO:0055085
AT1G34260	6.542	6.329	4.2	11.387	12.76	14.333	10.958	15.692	12.607	7.097	6.429	6.896	5.219	4.864	4.41	4.025	5.443	3.92	2.28788	2.31861	0.00624	0.00892	0.0533	0.0729	GO:0000285; GO:0005524; GO:0005634; GO:0016308; GO:0046854
AT1G34315	0.008	0.008	0.008	3.175	3.096	4.107	3.655	4.486	3.256	0.393	2.161	1.001	0.008	0.856	0.48	0.551	1.05	0.556	448.073	491.85	2.88e-07	3.14e-07	0.000128	0.000226	GO:0003674; GO:0008150; GO:0016021
AT1G34320	14.487	20.32	17.132	36.127	38.102	40.47	37.478	49.017	45.025	21.252	21.969	22.02	22.252	22.486	25.209	20.112	21.491	18.977	2.22712	2.54073	0.00148	0.00177	0.0235	0.0314	GO:0009507; GO:0005886
AT1G34340	15.707	24.311	14.557	47.566	58.885	64.667	44.025	63.662	72.252	20.482	19.723	17.119	15.082	18.185	18.644	19.399	24.112	15.22	3.19397	3.31496	0.00322	0.00536	0.0365	0.0564	GO:0003824; GO:0008150; GO:0016021; GO:0016787
AT1G34360	3.812	5.31	3.709	17.348	21.357	25.825	15.322	21.785	18.765	7.404	7.219	8.658	10.713	9.566	9.186	7.793	8.436	8.222	5.03261	4.3697	0.000578	0.000664	0.0143	0.0195	GO:0003743; GO:0005737; GO:0006413; GO:0009507; GO:0032790; GO:0043022
AT1G34460	4.884	8.503	3.3	13.841	21.648	20.795	20.281	22.945	15.482	7.686	7.104	6.863	10.61	9.256	13.167	8.253	12.429	8.779	3.56907	3.74606	0.0148	0.0115	0.0885	0.0836	GO:0007049; GO:0016538; GO:0051301; GO:0051726
AT1G35530	1.171	0.34	0.712	4.628	4.878	4.441	4.509	6.281	5.431	1.31	1.25	0.957	1.967	2.123	1.449	1.551	1.901	1.223	7.07477	8.1599	0.00559	0.00486	0.0501	0.0539	GO:0003677; GO:0004386; GO:0005524; GO:0005634; GO:0008026; GO:0000724; GO:0007126; GO:0045128
AT1G35660	1.412	2.951	2.291	5.196	6.612	7.875	5.475	8.421	8.112	4.458	3.2	3.306	3.164	3.379	3.591	3.476	4.213	2.96	3.04846	3.39605	0.0108	0.00884	0.0733	0.0724	GO:0003674; GO:0005634; GO:0008150; GO:0005886
AT1G35710	2.48	1.234	4.597	29.269	24.878	16.754	28.738	37.367	16.914	3.824	4.737	9.328	8.515	13.06	8.656	12.61	7.416	11.79	9.53607	10.8891	0.00555	0.00586	0.0499	0.0587	GO:0004674; GO:0005524; GO:0005886; GO:0006468; GO:0007169; GO:0016021
AT1G36070	12.338	6.602	12.314	31.027	37.313	36.795	36.402	39.755	41.01	8.567	14.786	12.071	14.866	11.709	12.362	12.562	14.595	12.834	3.48895	3.89673	0.00447	0.00299	0.0444	0.0412	GO:0003674; GO:0005737; GO:0005834; GO:0008150; GO:0080008
AT1G36180	4.72	2.153	2.871	15.45	16.141	16.24	13.432	20.933	19.365	3.138	3.506	4.409	6.86	5.685	5.983	3.415	6.529	3.572	5.1782	5.71501	0.00203	0.00285	0.0279	0.0402	GO:0003989; GO:0004075; GO:0005524; GO:0005737; GO:0005829; GO:0006633; GO:0009507; GO:0046872; GO:2001295
AT1G36732	0.008	0.008	0.008	10.673	12.142	19.332	2.458	19.709	17.878	28.636	11.444	11.784	16.736	25.51	21.478	14.26	28.006	24.62	1774.11	1245.07	2.03e-06	0.000464	0.000582	0.0163	NA
AT1G42440	15.507	8.71	16.226	43.038	40.622	46.248	42.01	53.681	57.275	19.501	20.249	21.175	23.127	22.264	24.855	23.106	21.3	23.762	3.32906	3.89162	0.00413	0.00358	0.0422	0.0458	GO:0003674; GO:0005634
AT1G42470	24.024	22.455	25.554	53.882	71.364	91.162	56.1	109.555	95.651	22.896	17.091	21.744	21.923	19.637	23.383	18.783	26.045	16.539	2.94065	3.49375	0.00232	0.00383	0.0304	0.0475	GO:0005319; GO:0008158; GO:0016020; GO:0016021; GO:0005886; GO:0009506; GO:0009555; GO:0090153
AT1G42550	44.706	40.423	36.635	156.819	120.154	141.484	157.915	136.411	100.216	49.768	43.342	46.563	39.2	36.445	37.132	39.377	41.775	35.853	3.42756	3.19478	0.000218	0.00135	0.00828	0.0278	GO:0005975; GO:0008270; GO:0009298; GO:0009507; GO:0009738; GO:0005886; GO:0009637; GO:0009902; GO:0030036; GO:0009416; GO:0010043; GO:0032025; GO:0033591; GO:0046686; GO:0005829; GO:0006970; GO:0009787; GO:0010029; GO:1902265; GO:0005622; GO:0005623; GO:0009903; GO:0030048; GO:0031022
AT1G43770	3.974	2.307	1.611	10.84	15.503	12.335	12.837	16.633	12.001	3.845	5.35	5.379	5.243	5.408	6.222	4.177	7.52	3.876	5.19667	5.5772	0.00431	0.00361	0.0434	0.046	GO:0003677; GO:0005634; GO:0006355; GO:0008270
AT1G43850	45.236	28.356	27.513	167.809	116.143	93.703	98.223	116.342	100.047	37.467	36.792	38.766	37.037	35.3	31.363	30.744	29.71	34.95	3.72649	3.18785	0.00494	0.0024	0.0469	0.0365	GO:0005634; GO:0005654; GO:0006351; GO:0006355; GO:0030154; GO:0003712; GO:0007275; GO:0005515; GO:0060090; GO:0046982; GO:0003677; GO:0009909; GO:0001666; GO:0006974; GO:0006979; GO:0009617; GO:0009620; GO:0009624; GO:0009733; GO:0010272; GO:0046898; GO:0071217; GO:0009793; GO:0048467; GO:0048481
AT1G44120	1.502	1.962	2.589	5.503	6.46	7.223	5.392	10.115	7.564	1.976	2.301	1.874	1.415	1.583	1.86	1.635	2.214	1.336	3.22844	3.78127	0.00264	0.00521	0.0327	0.0557	GO:0005634; GO:0005737; GO:0008150
AT1G44780	18.852	11.936	15.983	57.637	58.041	55.881	38.094	60.008	48.845	19.861	25.114	20.474	31.904	30.545	38.01	29.006	31.335	23.769	3.73199	3.14294	0.000604	0.00363	0.0146	0.0461	GO:0005634; GO:0008150
AT1G44910	31.062	29.326	12.983	147.667	141.848	166.193	141.632	154.352	139.622	29.305	28.614	26.227	26.718	28.806	27.483	24.069	24.012	20.413	6.6521	6.3669	0.00269	0.00284	0.033	0.0401	GO:0000398; GO:0003723; GO:0005634; GO:0005685; GO:0005886; GO:0006351; GO:0006355; GO:0071004; GO:0016592; GO:0008380; GO:0070063; GO:0005829
AT1G45180	1.844	2.855	3.989	10.925	9.157	11.282	11.033	11.881	7.567	5.391	3.653	5.29	6.637	5.184	5.684	5.354	4.289	4.797	3.77366	3.61471	0.00465	0.00817	0.0454	0.0693	GO:0005634; GO:0008270
AT1G45229	16.901	19.619	13.706	55.32	47.948	41.748	33.362	57.331	40.972	2.28	7.846	2.908	0.008	0.008	6.975	1.6	10.165	3.232	2.89914	2.58353	0.00129	0.00738	0.022	0.0655	GO:0003674; GO:0005739; GO:0008150
AT1G45236	0.008	0.008	0.008	5.159	5.869	11.68	5.939	6.804	12.344	0.008	3.073	0.008	0.008	0.008	0.008	0.008	0.008	0.008	923.699	1035.99	1.14e-05	6.54e-06	0.00161	0.00154	GO:0005575; GO:0006412; GO:0006414; GO:0030533
AT1G45248	9.166	7.673	8.04	114.288	96.427	88.406	118.422	131.901	108.249	13.6	10.433	7.886	11.443	9.72	13.617	10.411	7.951	8.577	11.9884	14.4069	1.14e-05	4.38e-06	0.00161	0.00125	GO:0005739; GO:0018024
AT1G47056	11.479	9.772	5.585	26.003	22.253	32.406	25.817	29.106	21.977	11.872	10.658	10.535	12.001	12.304	9.727	13.473	15.649	9.893	3.10486	2.9761	0.00972	0.00944	0.0694	0.0749	GO:0005634; GO:0004842
AT1G47550	16.093	23.87	13.413	34.28	41.034	38.468	34.955	55.844	63.02	23.698	22.98	23	20.758	20.071	20.798	21.072	26.655	22.761	2.18996	2.87957	0.0117	0.013	0.077	0.0893	GO:0000145; GO:0005546; GO:0005829; GO:0005856; GO:0005886; GO:0006887; GO:0006893; GO:0009524; GO:0017049; GO:0051601; GO:0060321; GO:0048868; GO:0090404
AT1G47750	7.975	9.258	10.348	21.878	19.798	15.198	17.174	23.611	17.252	17.214	17.772	23.606	22.091	21.267	25.541	10.871	16.501	14.886	2.05004	2.09203	0.0056	0.0047	0.0501	0.053	GO:0005634; GO:0005778; GO:0016559; GO:0044375; GO:0005779; GO:0007031; GO:0005515; GO:0005777; GO:0042802
AT1G47970	534.887	576.886	349.597	1549.83	1021.32	1121.24	1282.19	942.909	988.531	296.694	368.388	294.678	352.837	411.281	501.448	355.925	341.386	471.911	2.54337	2.22928	0.00965	0.0119	0.0691	0.0854	GO:0003674; GO:0008150; GO:0005829
AT1G48060	0.008	0.008	0.008	1.049	1.989	1.98	2.416	2.307	0.418	0.908	0.417	0.772	0.229	0.66	0.556	0.008	0.54	0.343	209.612	173.219	1.49e-05	0.000868	0.00191	0.0223	GO:0003674; GO:0005634
AT1G48090	12.834	8.338	14.757	54.158	55.429	65.296	51.457	85.571	68.868	11.24	8.536	10.927	7.471	7.211	7.051	6.237	7.58	6.403	4.98837	5.76935	0.000901	0.0015	0.018	0.029	GO:0009507; GO:0007165; GO:0035091; GO:0009506
AT1G48310	2.946	2.052	2.389	12.124	12.538	14.556	11.632	12.599	14.505	3.18	3.392	4.969	3.24	4.39	4.669	4.462	4.111	4.057	5.35042	5.27942	0.000147	0.000174	0.00661	0.00969	GO:0003677; GO:0004386; GO:0005524; GO:0005634
AT1G48360	11.577	4.652	3.611	35.604	31.516	34.568	27.327	39.362	27.567	8.109	7.607	5.631	5.713	6.81	7.056	6.659	6.856	5.824	5.84289	5.34252	0.00769	0.011	0.0604	0.0816	GO:0003676; GO:0004528; GO:0005634; GO:0008270; GO:0016818; GO:0000724; GO:0036297
AT1G48430	28.752	30.271	22.773	111.723	99.589	101.695	80.152	157.258	124.19	19.212	20.983	25.544	18.112	17.174	21.303	16.962	16.729	17.135	3.85047	4.29042	0.00014	0.00253	0.00645	0.0375	GO:0004371; GO:0005524; GO:0005737; GO:0006071; GO:0016310
AT1G48540	4.88	8.716	6.698	18.373	19.171	21.339	15.764	24.697	25.343	8.107	6.932	7.58	8.515	8.929	9.181	7.279	8.399	7.139	2.97702	3.25962	0.00327	0.00657	0.0369	0.0619	GO:0005737; GO:0008150
AT1G48870	0.008	0.008	0.008	1.251	0.237	3.303	2.64	3.437	1.247	1.624	2.235	1.266	1.226	1.966	2.097	1.646	1.93	1.637	129.729	293.222	0.0032	4.81e-05	0.0364	0.00434	GO:0000159; GO:0004871; GO:0005634; GO:0005834; GO:0007165
AT1G48970	9.527	11.751	8.692	27.658	29.141	19.542	23.295	26.81	24.651	10.764	13.269	10.349	8.126	10.391	10.714	8.567	10.457	10.522	2.52957	2.51041	0.00382	0.00072	0.0404	0.0203	GO:0003743; GO:0005525; GO:0005634; GO:0005851; GO:0006413
AT1G49040	20.059	8.538	13.285	51.794	50.766	50.692	46.237	62.093	66.509	17.855	11.773	15.567	16.955	15.011	13.78	13.671	13.628	15.673	3.88385	4.37823	0.00534	0.00549	0.049	0.0571	GO:0005634; GO:0040008; GO:0000911; GO:0009825; GO:0010052; GO:0010235; GO:0080008; GO:0005515; GO:0045824; GO:0005886; GO:0030136
AT1G49130	18.418	18.53	11.949	45.55	32.658	32.497	34.814	41.904	29.309	16.398	14.136	23.28	18.201	15.575	19.661	29.522	33.741	16.627	2.28014	2.18874	0.0109	0.0118	0.0735	0.0849	GO:0005622; GO:0005634; GO:0008270; GO:0003700; GO:0006355
AT1G49340	12.919	10.452	11.112	25.324	27.836	28.874	25.713	40.686	30.517	14.55	14.467	16.573	15.469	14.393	13.087	12.6	14.975	12.833	2.38488	2.77096	0.000303	0.00233	0.00992	0.0359	GO:0005737; GO:0046854; GO:0048015; GO:0004430; GO:0048471; GO:0051015; GO:0005886; GO:0009506; GO:0005546; GO:0006468; GO:0032266; GO:0043325; GO:0070273; GO:0070300
AT1G49405	0.008	0.008	0.008	9.711	8.285	12.825	8.385	14.943	7.745	0.7	0.482	1.34	1.057	2.545	0.429	1.966	1.249	2.78	1319.95	1293.26	5.98e-07	4.17e-06	0.000215	0.00122	GO:0003674; GO:0005739; GO:0005886; GO:0008150; GO:0016021; GO:0016020
AT1G49520	6.389	2.472	8.635	34.189	42.292	42.46	46.241	49.473	40.11	5.458	8.7	8.429	9.325	8.977	13.886	7.862	6.916	7.494	7.66411	8.76271	0.00606	0.00474	0.0523	0.0532	GO:0003677; GO:0005634; GO:0008150
AT1G49530	3.536	6.84	1.911	22.044	22.987	18.715	20.303	32.952	21.978	2.226	3.939	3.853	1.92	2.08	2.724	0.892	4.536	2.885	5.89765	6.82606	0.00896	0.00845	0.0662	0.0707	GO:0004161; GO:0004337; GO:0005739; GO:0008299; GO:0016117; GO:0033384; GO:0033386; GO:0045337; GO:0046872; GO:0004311
AT1G49720	16.947	23.143	13.743	45.357	45.603	54.877	48.299	45.294	51.679	35.642	27.216	23.13	21.119	20.047	22.071	31.516	28.932	27.524	2.76152	2.75785	0.00345	0.0029	0.0381	0.0404	GO:0003677; GO:0003700; GO:0005634; GO:0006351; GO:0006355; GO:0009738; GO:0043565; GO:0045893; GO:0005515; GO:0009737; GO:0044212
AT1G49730	10.178	6.643	5.569	16.056	19.28	18.176	19.307	30.314	22.625	7.334	8.927	8.666	9.908	9.762	11.242	12.243	13.169	11.251	2.46302	3.27618	0.00852	0.00596	0.0643	0.0591	GO:0005886; GO:0016301
AT1G49790	0.008	0.008	0.008	0.42	1.909	3.948	0.966	2.3	1.004	1.887	0.26	1.685	0.008	0.264	0.923	0.265	2.355	1.177	191.753	170.697	0.00135	5.4e-05	0.0225	0.00461	GO:0003674; GO:0005634; GO:0005739; GO:0008150
AT1G49870	6.378	5.695	3.979	18.2	15.832	13.525	21.129	16.642	13.044	6.721	5.16	6.67	11.514	10.709	12.651	9.342	12.393	9.162	2.99884	3.1662	0.00272	0.00443	0.0331	0.0515	GO:0005737
AT1G50030	21.283	16.161	15.961	84.853	86.2	90.632	65.989	115.637	95.491	18.823	15.125	19	17.828	16.221	16.985	14.087	18.286	13.661	4.9427	5.10102	7.63e-05	0.00101	0.00477	0.024	GO:0004674; GO:0005524; GO:0005886; GO:0006281; GO:0016301; GO:0044877; GO:0009793; GO:0016303; GO:0005515; GO:0010507; GO:0004672; GO:0000975; GO:0005634; GO:0005737; GO:0009303; GO:0009791; GO:0030307; GO:0040019; GO:0042802; GO:0043621; GO:0045893; GO:2000234; GO:0005844; GO:0009615; GO:0009630; GO:0009733; GO:0009745; GO:1902661; GO:1901355; GO:0050687; GO:0010116; GO:0010929; GO:1900459
AT1G50140	13.201	13.776	12.327	64.742	75.194	84.317	54.093	93.852	91.918	18.144	15.206	18.584	21.432	19.468	19.983	15.427	19.414	16.704	5.67849	5.92655	3.1e-05	0.000629	0.00283	0.0188	GO:0005524; GO:0005886; GO:0016787; GO:0016887
AT1G50240	2.702	3.833	4.382	9.826	10.114	11.123	8.404	12.529	11.532	4.86	4.181	5.424	6.97	7.534	6.244	4.831	7.872	6.407	2.89874	2.99089	0.00203	0.00438	0.028	0.0511	GO:0004674; GO:0005524; GO:0005737; GO:0005856; GO:0006468; GO:0000911; GO:0009524; GO:0009558
AT1G50300	46.852	49.442	44.902	143.728	100.821	121.744	91.718	108.36	122.714	34.042	39.941	36.28	45.976	42.59	42.362	40.921	38.937	41.052	2.56933	2.27185	0.000885	0.000764	0.0178	0.0209	GO:0000166; GO:0003723; GO:0005634; GO:0006351; GO:0006355; GO:0008270
AT1G50360	14.111	13.184	10.606	32.938	33.32	35.1	33.845	41.534	37.867	10.121	11.887	13.563	12.197	11.607	12.954	11.858	13.496	9.715	2.69267	2.99919	0.00036	0.000464	0.0111	0.0163	GO:0003774; GO:0003779; GO:0005516; GO:0005524; GO:0005737; GO:0016459; GO:0030048; GO:0005886; GO:0009506
AT1G50410	7.28	11.737	6.56	15.886	21.945	21.694	18.29	24.612	21.873	9.166	10.214	9.813	11.368	11.102	10.015	11.485	9.925	10.334	2.38067	2.5995	0.0141	0.00862	0.0859	0.0714	GO:0003677; GO:0004386; GO:0005524; GO:0005634; GO:0005737; GO:0006351; GO:0006355; GO:0008270; GO:0016569; GO:0042981; GO:0048025; GO:0005515; GO:0080188
AT1G50460	20.694	21.251	18.073	89.323	96.533	78.083	68.559	122.889	66.199	13.851	17.145	14.518	23.182	22.629	25.358	20.191	22.595	16.378	4.39186	4.1247	4.96e-05	0.00238	0.00371	0.0363	GO:0001678; GO:0004396; GO:0005524; GO:0005536; GO:0005739; GO:0005829; GO:0006096; GO:0019158; GO:0046835; GO:0009536; GO:0006970; GO:0009409; GO:0009651; GO:0004340; GO:0008865; GO:0031307; GO:0005515; GO:0080147
AT1G50500	14.686	12.098	14.214	48.766	51.821	47.435	41.655	51.226	49.26	14.634	16.274	22.164	19.078	19.101	20.875	20.394	17.916	17.104	3.62072	3.46557	3.93e-05	0.000142	0.00321	0.00839	GO:0005215; GO:0005886; GO:0006810; GO:0010008; GO:0015031; GO:0042147; GO:0005739; GO:0006890; GO:0006970; GO:0009408; GO:0005829; GO:0000139; GO:0000938; GO:0005515; GO:0007009; GO:0010286
AT1G50700	6.848	3.533	4.319	18.263	11.602	18.526	15.019	20.804	20.432	6.466	6.782	6.547	8.523	8.205	10.551	7.778	8.786	6.577	3.34924	3.9386	0.00832	0.00353	0.0635	0.0457	GO:0004683; GO:0005509; GO:0005516; GO:0005524; GO:0005634; GO:0005737; GO:0005886; GO:0006468; GO:0009738; GO:0009931; GO:0016301; GO:0018105; GO:0035556; GO:0046777
AT1G50730	3.869	4.99	4.531	14.74	19.207	19.112	14.656	27.306	25.169	5.914	9.419	9.912	8.229	7.669	10.573	9.439	11.168	8.615	3.95482	4.8651	0.000278	0.00163	0.00953	0.0303	GO:0008565; GO:0015031; GO:0016021; GO:0030904; GO:0042147
AT1G50890	1.45	2.244	1.175	6.326	8.053	9.037	7.283	10.132	7.389	2.672	3.858	2.827	2.854	2.842	3.27	3.202	3.487	2.365	4.93838	5.22481	0.00184	0.00165	0.0262	0.0304	GO:0008150; GO:0009507
AT1G50970	7.665	1.618	2.26	24.98	36.324	39.096	30.26	42.546	38.722	4.324	5.305	5.636	6.386	5.328	6.556	5.936	7.208	4.317	10.8173	12.1164	0.00845	0.00671	0.064	0.0623	GO:0005215; GO:0005794; GO:0006810; GO:0010008; GO:0015031
AT1G51530	0.008	0.008	0.008	2.178	1.062	1.761	1.791	1.415	1.117	0.269	0.371	0.008	1.016	0.979	0.165	0.567	0.24	0.305	208.614	184.768	1.51e-05	2.79e-06	0.00191	0.000973	GO:0000166; GO:0003676; GO:0005575; GO:0008150
AT1G51720	28.636	20.234	14.64	46.381	56.074	61.51	50.941	79.861	76.852	29.644	34.911	23.782	27.767	23.679	31.035	30.995	35.045	28.668	2.66176	3.32791	0.00971	0.00759	0.0693	0.0664	GO:0004352; GO:0005737; GO:0006520; GO:0016491; GO:0055114
AT1G51740	5.108	4.447	6.214	20.702	21.286	15.773	16.5	17.853	17.147	10.681	13.754	13.186	15.086	13.772	14.546	14.264	11.06	8.597	3.66513	3.29524	0.000676	0.00028	0.0153	0.0125	GO:0005634; GO:0015031; GO:0016021; GO:0016192
AT1G52150	36.185	20.161	26.616	61.598	65.984	61.8	60.617	77.032	79.865	18.118	19.274	28.465	27.742	28.862	30.371	31.65	31.675	28.697	2.34749	2.67802	0.00745	0.00656	0.0593	0.0619	GO:0003677; GO:0005634; GO:0006351; GO:0006355; GO:0008289; GO:0030154; GO:0009965; GO:0003700; GO:0009855; GO:0010014; GO:0010073; GO:0010075; GO:1905392; GO:0010087; GO:0048263; GO:0080060
AT1G52360	54.855	46.178	45.842	266.554	201.362	221.355	216.112	251.892	220.442	55.47	50.153	56.854	51.342	51.971	56.267	53.827	58.126	49.97	4.6771	4.69269	0.000108	3.43e-05	0.00572	0.00368	GO:0000139; GO:0005198; GO:0005737; GO:0006886; GO:0016192; GO:0030117; GO:0030126; GO:0005829
AT1G52370	22.065	30.736	28.63	65.116	52.166	62.81	58.074	51.109	57.058	25.4	29.228	29.11	41.645	23.362	42.981	41.772	35.743	33.42	2.22319	2.05845	0.00281	0.00264	0.0337	0.0384	GO:0003735; GO:0005840; GO:0006412; GO:0009507
AT1G52500	22.347	17.687	14.004	64.752	58.742	69.748	71.959	72.613	59.141	21.473	21.969	22.93	29.407	21.322	31.707	24.252	31.768	22.621	3.63249	3.82198	0.000855	0.000881	0.0173	0.0224	GO:0003684; GO:0005634; GO:0006284; GO:0006289; GO:0008270; GO:0008534; GO:0006281; GO:0019104; GO:0006979
AT1G53110	9.027	7.335	10.248	26.451	26.569	29.624	29.157	24.496	25.25	10.472	10.728	10.407	12.318	10.973	12.964	9.228	10.206	9.046	3.13063	2.98431	0.000396	0.000603	0.0117	0.0184	GO:0003674; GO:0008150; GO:0016021
AT1G53165	9.876	12.139	11.778	33.064	44.564	42.718	23.378	49.537	41.819	15.987	12.298	13.596	11.951	10.935	10.933	11.131	9.708	8.622	3.54568	3.24902	0.000366	0.00757	0.0112	0.0663	GO:0004672; GO:0004702; GO:0005524; GO:0005634; GO:0005737; GO:0006468; GO:0016301; GO:0006972; GO:0009611; GO:0009651
AT1G53200	2.587	4.505	3.147	8.268	8.717	7.989	7.661	6.649	7.961	7.155	8.168	6.456	7.246	8.498	7.902	8.94	9.493	6.532	2.50362	2.22761	0.00505	0.0095	0.0475	0.0751	GO:0003674; GO:0005634; GO:0005739; GO:0008150
AT1G53250	19.218	7.436	9.524	65.9	42.784	37.299	47.515	38.193	32.254	12.53	14.473	14.698	16.526	11.723	17.272	13.947	15.668	11.597	4.25923	3.50354	0.0121	0.0149	0.0785	0.0958	GO:0003677; GO:0009507
AT1G53440	18.402	17.801	18.964	76.008	78.173	68.049	72.924	112.707	95.513	30.047	25.13	24.145	24.518	21.498	25.378	25.184	26.47	25.162	4.02252	5.01818	7.18e-06	0.00023	0.00123	0.0112	GO:0005524; GO:0005886; GO:0006468; GO:0016021; GO:0016301
AT1G53510	7.737	13.472	11.503	45.626	43.215	42.32	42.81	48.382	45.449	18.7	14.367	14.646	15.364	18.457	15.114	14.159	13.96	15.684	4.11325	4.28197	0.00106	0.000996	0.0196	0.0239	GO:0005524; GO:0005634; GO:0004707; GO:0007165; GO:0005737; GO:0043622
AT1G53590	18.485	11.649	13.277	30.624	29.78	30.939	25.59	31.271	33.487	20.519	19.811	23.63	22.375	19.675	22.232	18.897	20.203	17.777	2.14498	2.10842	0.00521	0.00945	0.0484	0.0749	GO:0009507; GO:0016021; GO:0005773; GO:0005886
AT1G53780	21.61	24.326	24.377	76.966	106.592	84.635	86.537	132.801	120.222	29.161	28.697	27.946	25.874	23.324	24.107	28.017	26.926	21.429	3.78406	4.75952	0.00022	0.000324	0.00832	0.0136	GO:0016887; GO:0016020
AT1G54160	1.285	1.492	1.042	2.805	5.47	4.082	4.613	7.399	5.753	5.375	5.967	4.645	2.88	4.032	3.819	3.893	1.855	3.638	3.15247	4.61395	0.00639	0.000877	0.054	0.0224	GO:0003677; GO:0003700; GO:0005634; GO:0006351; GO:0006355; GO:0016602; GO:0009738; GO:0009785; GO:0009414; GO:0045892; GO:0009793; GO:0010262; GO:0048316
AT1G54370	7.609	12.365	14.808	42.694	62.869	53.699	49.973	86.502	56.471	12.727	11.586	17.414	15.807	16.41	19.091	21.75	23.613	12.979	4.69444	5.59573	0.00249	0.00267	0.0315	0.0387	GO:0005737; GO:0005886; GO:0006814; GO:0006885; GO:0010008; GO:0015385; GO:0015386; GO:0016021; GO:0032580; GO:0051453; GO:0071805; GO:0098719; GO:0005768; GO:0010351; GO:0015081; GO:0035725
AT1G54440	11.188	20.171	17.137	43.915	37.853	45.989	42.318	55.754	39.579	14.673	17.17	17.3	22.372	19.377	23.152	22.557	25.869	20.223	2.70383	2.89033	0.00582	0.00658	0.0512	0.0619	GO:0000166; GO:0003676; GO:0005622; GO:0005634; GO:0005654; GO:0008408; GO:0000175; GO:0005730; GO:0080188; GO:0003727; GO:0006346; GO:0044030; GO:1903705; GO:1904281; GO:1990280; GO:1902466
AT1G54490	18.434	15.563	13.93	42.054	54.081	49.971	43.155	61.671	56.565	29.671	21.861	22.638	22.271	20.783	18.673	20.067	21.569	18.043	3.05239	3.35222	0.000536	0.000857	0.0138	0.0223	GO:0003676; GO:0005634; GO:0006397; GO:0008270; GO:0008409; GO:0009630; GO:0009723; GO:0009873; GO:0009961; GO:0009826; GO:0004534; GO:0005829; GO:0000291; GO:0031087; GO:0040029; GO:0010587; GO:0001944; GO:0051301; GO:0000932; GO:0005515; GO:0005844; GO:0006402; GO:0010286; GO:0010494; GO:0061014; GO:0070370; GO:0003729
AT1G54590	0.008	0.008	0.008	0.342	0.389	0.387	1.181	0.451	0.409	0.148	0.008	0.008	0.008	0.008	0.008	0.008	0.008	0.008	48.606	78.6243	8.34e-08	0.000209	5.33e-05	0.0107	GO:0005634; GO:0005681; GO:0008380
AT1G54730	14.335	12.725	15.728	142.385	165.369	128.253	142.207	242.854	284.031	17.175	15.972	24.484	23.644	19.84	28.154	23.467	25.941	20.8	10.1721	15.0647	1.74e-05	0.000241	0.00207	0.0114	GO:0005351; GO:0005886; GO:0015144; GO:0016020
AT1G55040	5.14	8.136	4.168	19.956	21.707	22.425	21.969	23.151	18.647	7.249	8.59	5.548	8.184	7.879	9.796	6.634	9.33	7.22	3.8197	3.7893	0.00261	0.00306	0.0324	0.0416	GO:0005739; GO:0008270; GO:0005634; GO:0048046; GO:0009793
AT1G55080	17.832	22.582	21.034	99.555	81.059	47.481	56.436	63.323	42.323	20.775	18.363	30.686	37.31	34.328	38	33.452	33.15	30.382	3.56315	2.61379	0.00537	0.00229	0.0491	0.0356	GO:0005634; GO:0006351; GO:0006355; GO:0016592; GO:0005515
AT1G55170	13.985	8.117	21.548	104.63	89.27	98.208	58.725	117.017	75.63	12.828	12.725	19.252	17.375	24.13	24.471	17.474	22.205	17.224	7.21133	5.96717	0.00231	0.00675	0.0304	0.0625	GO:0003674; GO:0005634; GO:0009908; GO:0030154
AT1G55180	6.247	4.834	6.332	15.578	18.275	20.206	14.572	21.189	18.249	6.039	7.926	4.21	4.559	4.491	4.898	3.646	3.256	4.539	3.11021	3.08889	0.000612	0.00129	0.0147	0.027	GO:0004630; GO:0005509; GO:0046470; GO:0070290; GO:0009395; GO:0005886; GO:0006970; GO:0006995; GO:0009791; GO:0016036; GO:0016049; GO:0045848; GO:0048364; GO:0051301; GO:0051365
AT1G55250	19.634	18.808	16.086	72.252	63.574	69.898	63.291	80.021	74.242	16.656	15.689	13.601	15.371	12.83	15.691	15.273	13.894	13.28	3.78097	3.98539	4.97e-05	0.000114	0.00371	0.00725	GO:0005634; GO:0008270; GO:0016874; GO:0010162; GO:0010390; GO:0009965; GO:0010228; GO:0033523; GO:0042803; GO:0045087
AT1G55310	101.602	116.565	72.194	251.737	240.049	226.298	255.901	281.31	170.769	72.801	98.744	89.463	71.755	61.057	63.821	79.275	66.028	62.177	2.51953	2.43163	0.00317	0.0132	0.0362	0.09	GO:0003723; GO:0005634; GO:0000398; GO:0005515; GO:0005886; GO:0035061; GO:0016607; GO:0005730; GO:0008380
AT1G55325	6.886	4.376	7.24	24.915	24.204	30.066	21.041	38.107	30.726	9.219	7.323	7.977	7.962	6.832	6.244	5.504	6.873	6.128	4.36431	4.83391	0.00107	0.00263	0.0197	0.0384	GO:0001104; GO:0005634; GO:0006351; GO:0006631; GO:0007275; GO:0016592; GO:0016874; GO:0040008; GO:0040034; GO:0090213
AT1G55340	39.544	67.143	51.596	174.298	132.643	159.886	128.014	149.83	115.053	68.402	71.246	54.08	78.536	77.117	91.98	61.32	75.605	52.947	2.99938	2.52553	0.00314	0.00563	0.036	0.0576	GO:0003674; GO:0005634; GO:0008150
AT1G55350	18.225	10.471	17.167	65.541	63.705	67.763	55.122	81.616	75.356	20.964	13.938	20.622	18.961	18.913	20.331	17.176	21.477	16.041	4.42023	4.69489	0.00109	0.0019	0.02	0.0325	GO:0004198; GO:0005622; GO:0006508; GO:0009793; GO:0016021; GO:0005886; GO:0001708; GO:0009957; GO:0009960; GO:2000014; GO:0009934; GO:0005887; GO:0010008; GO:0001558; GO:0004197; GO:0005737; GO:0005783; GO:0005789; GO:0008234; GO:0040014; GO:0042127; GO:0097264; GO:2000024; GO:0032877; GO:0090392
AT1G55380	0.008	0.008	0.008	0.187	0.638	0.423	0.215	0.493	0.224	0.081	0.008	0.103	0.008	0.118	0.008	0.114	0.144	0.092	48.2975	37.5587	0.000425	0.000179	0.0122	0.00981	GO:0005634
AT1G55690	8.266	16.238	11.392	24.882	30.44	31.546	24.873	43.398	38.416	22.815	19.599	15.974	20.849	15.708	20.13	19.1	20.431	16.412	2.50009	3.0045	0.0118	0.0131	0.0773	0.0896	GO:0000139; GO:0005215; GO:0005794; GO:0005886; GO:0006810; GO:0015031
AT1G55750	3.355	4.673	6.529	19.032	19.747	23.438	19.504	25.241	30.777	8.055	7.849	7.851	12.298	9.076	10.853	12.193	9.361	10.572	4.41531	5.29021	0.00185	0.00204	0.0263	0.0339	GO:0005634; GO:0006289
AT1G55810	11.95	6.936	6.23	23.944	30.874	34.634	24.507	39.129	44.249	10.363	9.51	9.547	11.644	10.375	12.539	10.503	11.499	10.055	3.67394	4.34777	0.00476	0.00556	0.0459	0.0574	GO:0004845; GO:0004849; GO:0005524; GO:0005525; GO:0005829; GO:0006206; GO:0009058; GO:0016021; GO:0016168; GO:0016301; GO:0016310; GO:0031969; GO:0043097; GO:0044206; GO:0044211
AT1G55970	2.453	2.848	3.758	12.322	14.887	14.622	14.871	17.653	18.605	4.376	2.936	3.706	4.997	3.528	3.915	3.974	4.066	2.919	4.67459	5.70844	0.000373	0.000255	0.0113	0.0119	GO:0004402; GO:0005634
AT1G55980	5.953	7.898	4.828	22.005	17.191	24.61	17.093	35.144	27.279	7.687	9.318	10.391	9.527	9.672	8.704	9.821	7.161	7.156	3.44856	4.16382	0.00224	0.005	0.0298	0.0546	GO:0005634; GO:0016491; GO:0055114
AT1G56000	8.253	8.383	9.202	26.37	32.194	29.851	21.474	39.872	29.626	10.994	10.344	13.314	11.766	11.934	13.113	14.452	13.402	8.444	3.41445	3.41554	5.33e-05	0.00251	0.00383	0.0374	GO:0016491; GO:0055114
AT1G56145	6.192	8.535	8.159	17.977	17.877	15.498	14.94	25.281	19.34	6.027	6.755	4.928	7.389	7.263	6.241	6.96	7.166	5.802	2.26045	2.56827	0.00186	0.0066	0.0264	0.062	GO:0004672; GO:0005886; GO:0009506
AT1G56260	0.008	0.008	0.008	2.902	2.201	8.76	1.114	7.655	5.786	5.441	4.033	3.204	4.424	6.084	4.098	4.112	5.972	3.798	499.577	479.059	0.000124	0.000509	0.00607	0.017	GO:0003697; GO:0009507; GO:1990879; GO:0019827; GO:0048367; GO:0000723; GO:0000781; GO:0005515; GO:0010521; GO:0006457; GO:0009408; GO:0044183
AT1G56510	3.152	3.202	1.278	8.598	11.178	11.541	14.99	18.55	7.495	6.644	3.585	5.424	4.093	3.322	2.992	4.252	3.318	2.803	4.41384	5.44647	0.00948	0.0143	0.0685	0.0939	GO:0005524; GO:0006952; GO:0007165; GO:0043531; GO:0005737; GO:0009817; GO:0002229; GO:0034644
AT1G57870	18.542	18.296	11.277	33.814	37.152	34.679	29.857	44.689	41.493	23.169	23.089	21.219	21.498	24.905	20.238	22.692	21.52	23.813	2.2498	2.43689	0.00813	0.0123	0.0626	0.0871	GO:0004672; GO:0004674; GO:0005524; GO:0005634; GO:0006468; GO:0006972; GO:0009651; GO:0005829
AT1G58060	5.985	5.368	4.853	23.83	25.951	29.663	21.284	34.283	34.293	8.404	6.921	8.145	10.472	8.587	7.859	8.343	8.246	7.491	4.89987	5.43426	5.5e-05	0.000573	0.00389	0.0179	GO:0003676; GO:0004386; GO:0005524; GO:0009507
AT1G58190	0.008	0.008	0.008	0.126	0.288	0.143	0.146	0.263	0.151	0.164	0.075	0.07	0.165	0.08	0.067	0.077	0.008	0.008	22.6419	23.4464	0.00026	7.79e-05	0.00919	0.00582	GO:0005576; GO:0016021; GO:0007165
AT1G58200	35.096	23.765	26.563	69.291	61.815	57.59	56.892	68.064	67.848	36.06	38.342	41.873	32.405	28.443	26.457	33.996	34.336	31.277	2.23294	2.28038	0.00328	0.00319	0.0369	0.0428	GO:0005886; GO:0006811; GO:0016020; GO:0016021; GO:0031969; GO:0055085; GO:0005216; GO:0006970; GO:0009526; GO:0009657; GO:0010020
AT1G58250	10.111	7.533	10.003	24.04	27.273	27.676	25.033	38.698	30.387	10.016	8.631	10.404	8.995	9.764	9.093	8.171	10.039	8.201	2.8771	3.38058	0.000574	0.00155	0.0143	0.0295	GO:0005576; GO:0009825; GO:0005886; GO:0009723; GO:0016049
AT1G58350	9.342	10.777	8.402	21.817	29.317	28.502	23.987	38.458	29.084	11.948	11.147	12.222	12.661	14.615	13.003	10.098	12.68	11.963	2.78293	3.16545	0.000992	0.00175	0.0189	0.0311	GO:0044255; GO:0052689
AT1G58602	14.646	10.929	12.442	37.72	38.334	37.285	38.671	66.599	38.626	17.545	12.173	15.721	15.98	20.169	22.162	27.132	26.425	21.633	3.00262	3.68283	0.000207	0.00287	0.00807	0.0403	GO:0005524; GO:0006952; GO:0043531
AT1G58807	24.97	20.38	26.26	82.217	82.738	100.367	85.555	124.325	80.031	34.894	31.08	30.749	34.328	32.052	33.426	36.709	37.075	27.159	3.71061	3.99376	0.000207	0.000922	0.00807	0.023	GO:0005524; GO:0005575; GO:0006952; GO:0043531
AT1G58848	30.261	22.833	21.472	74.995	81.826	99.31	89.464	137.255	81.542	37.045	29.15	29.031	28.967	30.853	33.719	31.938	36.036	26.128	3.45038	4.07145	0.00077	0.00187	0.0165	0.0322	GO:0006952
AT1G59124	28.303	21.006	23.328	83.457	83.258	111.83	90.423	140.222	87.39	33.486	33.602	34.093	35.154	32.023	35.003	31.358	39.738	27.684	3.82646	4.30693	0.000516	0.00115	0.0135	0.0254	GO:0005575; GO:0006952
AT1G59218	30.261	26.345	19.632	79.24	77.265	98.242	89.328	139.744	90.712	33.881	28.096	32.611	28.505	30.482	33.594	30.577	36.946	26.591	3.37464	4.16692	0.00122	0.00184	0.0212	0.0319	GO:0006952
AT1G59620	4.711	2.735	2.674	10.281	10.192	12.802	9.131	16.273	8.083	7.754	6.299	6.891	5.662	6.097	6.222	8.027	7.481	5.586	3.38918	3.26656	0.00363	0.0142	0.0391	0.0933	GO:0005575; GO:0006952
AT1G59750	34.691	44.439	24.738	114.3	113.054	114.823	97.025	139.074	136.972	34.856	33.874	40.139	42.027	31.546	43.148	38.837	38.851	36.1	3.38846	3.64587	0.00199	0.00332	0.0276	0.0438	GO:0003677; GO:0005634; GO:0005768; GO:0006351; GO:0006355; GO:0007264; GO:0009734; GO:0015031; GO:0016192; GO:0003700; GO:0010150; GO:0045892; GO:0042802; GO:0009733
AT1G59820	13.741	11.393	13	26.211	30.165	36.251	25.949	41.499	46.489	12.357	12.454	12.386	11.328	11.61	9.559	10.963	10.861	10.861	2.41491	2.9083	0.00128	0.00465	0.0219	0.0527	GO:0000139; GO:0000287; GO:0004012; GO:0005524; GO:0005789; GO:0015662; GO:0016021; GO:0005794; GO:0005886; GO:0005548; GO:0048194; GO:0048364; GO:0048367; GO:0005768; GO:0005802
AT1G60200	92.674	72.231	71.574	718.109	551.028	621.979	596.157	611.31	481.754	72.091	70.146	66.979	72.354	65.76	76.71	71.18	70.388	56.915	8.00884	7.15603	5.33e-05	6.49e-05	0.00383	0.00516	GO:0000166; GO:0003676; GO:0005886; GO:0006397
AT1G60260	15.754	9.625	22.189	44.976	47.635	51.205	39.282	60.856	55.356	18.679	17.861	24.542	28.878	25.199	31.208	28.569	25.733	18.331	3.19464	3.40071	0.00908	0.0115	0.0667	0.0836	GO:0005576; GO:0008422; GO:1901657
AT1G60270	0.008	0.008	0.008	3.91	3.336	7.008	3.001	3.868	6.237	0.564	0.582	1.079	1.277	1.025	1.553	0.594	2.012	0.64	588.402	544.409	9.33e-06	8e-06	0.00145	0.00171	GO:0005576; GO:0005975; GO:0008422; GO:0102483; GO:1901657
AT1G60640	46.172	52.299	23.956	327.65	276.396	312.749	293.518	289.163	261.643	51.853	69.241	52.474	65.33	84.966	97.558	74.089	81.667	58.133	7.88175	7.26784	0.00113	0.00127	0.0204	0.0268	GO:0003674; GO:0005634; GO:0008150
AT1G60690	3.444	5.33	3.723	9.662	12.619	8.101	8.652	10.62	9.847	8.826	8.313	5.926	10.521	9.903	9.664	7.389	7.456	6.41	2.43584	2.36555	0.00878	0.00427	0.0654	0.0504	GO:0004033; GO:0005737; GO:0016491; GO:0055114; GO:0009941; GO:0005886
AT1G60830	28.37	32.932	25.882	65.222	67.909	96.357	58.545	99.879	97.872	22.962	30.291	38.445	41.168	21.554	36.294	36.924	35.831	32.552	2.60365	2.87115	0.00256	0.005	0.032	0.0546	GO:0000166; GO:0003723; GO:0005634
AT1G60860	8.69	14.834	12.85	60.711	76.315	80.089	70.998	81.968	84.456	13.998	14.143	18.912	17.698	15.134	18.311	18.193	17.216	15.641	6.07329	6.6698	0.000572	0.000355	0.0143	0.0142	GO:0005096; GO:0005737; GO:0005794; GO:0046872
AT1G60890	14.332	17.231	12.452	34.625	33.399	42.656	33.067	43.249	37.989	18.505	25.853	23.253	27.522	25.29	30.249	33.721	25.415	30.188	2.52201	2.6045	0.00158	0.00142	0.0243	0.0283	GO:0005524; GO:0005634; GO:0016308; GO:0005886
AT1G60900	108.381	97.679	79.156	490.421	480.792	469.402	411.932	439.543	388.655	68.379	74.377	78.193	85.691	88.696	96.012	77.739	73.687	71.938	5.09266	4.37909	6.34e-05	0.000118	0.00427	0.00741	GO:0000166; GO:0000243; GO:0003723; GO:0005634; GO:0006397; GO:0008187; GO:0008380; GO:0016607; GO:0030628; GO:0071004; GO:0089701; GO:0005515
AT1G61030	2.834	3.289	4.213	10.6	10.551	13.499	8.983	13.593	11.977	5.925	4.56	6.989	6.637	5.185	3.742	4.828	6.249	4.624	3.37519	3.33964	0.00101	0.00202	0.019	0.0337	GO:0000798; GO:0003674; GO:0005634; GO:0007064; GO:0060623; GO:0071922; GO:0000070; GO:0000212; GO:0009793; GO:0010789; GO:0045132
AT1G61100	26.036	27.942	22.309	97.642	113.166	120.752	107.658	159.168	76.903	28.628	30.996	38.186	40.796	37.179	38.495	22.678	27.755	23.547	4.34821	4.33024	8.79e-05	0.00266	0.00512	0.0386	GO:0005886; GO:0006952
AT1G61140	6.65	9.064	5.818	15.156	15.469	17.251	14.72	20.524	21.068	9.217	7.429	9.229	6.083	7.769	7.491	6.022	6.124	6.361	2.25932	2.62804	0.00404	0.00524	0.0418	0.0559	GO:0003677; GO:0004386; GO:0005524; GO:0005634; GO:0005737; GO:0008270; GO:0042981; GO:0048025; GO:0009553
AT1G61210	7.399	5.856	8.454	20.653	21.348	27.272	20.398	32.426	23.706	8.03	7.931	10.996	9.589	9.495	10.048	8.659	7.524	6.843	3.20193	3.49818	0.00111	0.00197	0.0201	0.0333	GO:0000166; GO:0005737; GO:0005834; GO:0005874; GO:0008017; GO:0008352; GO:0051013; GO:0080008; GO:0009651; GO:0009737
AT1G61240	19.579	15.152	12.097	33.423	32.071	33.229	33.127	44.468	42.77	20.878	21.814	19.413	19.938	19.377	22.009	26.299	26.243	19.042	2.14908	2.59905	0.00542	0.00462	0.0493	0.0525	GO:0005739; GO:0008150; GO:0016757
AT1G61440	0.008	0.008	0.008	0.156	0.178	0.707	0.18	0.824	0.747	0.203	0.093	0.172	0.306	0.196	0.083	0.379	0.241	0.307	35.2218	62.7083	0.00181	0.0011	0.026	0.0248	GO:0005524; GO:0005886; GO:0016021; GO:0016301; GO:0030246; GO:0048544
AT1G61660	26.261	13.412	26.885	60.653	56.384	78.794	65.717	69.938	60.969	31.157	21.696	29.822	25.523	24.47	26.997	22.07	26.986	21.853	3.053	3.0931	0.0111	0.00817	0.0745	0.0693	GO:0001228; GO:0003677; GO:0003700; GO:0005634; GO:0006366; GO:0046983; GO:0005515; GO:0001046; GO:0042631; GO:0043565; GO:0045893; GO:0071215; GO:0071472; GO:2000214; GO:2000377
AT1G61840	0.008	0.008	0.008	0.152	0.173	0.172	0.175	0.1	0.364	0.131	0.008	0.008	0.099	0.096	0.008	0.008	0.234	0.037	21.5894	24.214	2.13e-07	0.00104	0.0001	0.0243	GO:0005634
AT1G61850	19.389	13.012	12.53	53.359	48.131	50.315	41.1	65.148	47.081	12.219	10.576	15.171	14.068	11.761	13.403	11.127	13.629	12.143	3.44481	3.41653	0.000979	0.00327	0.0188	0.0434	GO:0005634; GO:0006629; GO:0016042; GO:0009507; GO:0004620; GO:0009620; GO:0009695; GO:0047372; GO:0047714; GO:0050832
AT1G62000	0.008	0.008	0.008	7.479	3.781	4.703	0.957	0.548	0.994	0.008	0.495	0.008	0.543	0.008	0.008	0.008	0.008	0.204	666.76	105.122	5.46e-06	1.74e-05	0.00105	0.00253	GO:0003674; GO:0005576; GO:0008150
AT1G62130	3.804	2.65	1.543	19.212	18.348	17.318	18.023	22.525	24.688	3.028	5.369	4.19	5.889	3.953	5.589	4.969	4.668	3.434	7.32237	8.63824	0.00166	0.0015	0.0248	0.029	GO:0005524; GO:0005886; GO:0016887
AT1G62310	10.334	11.474	11.659	57.004	66.122	85.457	60.308	94.677	67.363	15.819	15.852	16.081	13.269	13.742	14.314	13.099	17.294	11.479	6.15348	6.52831	0.000127	0.000184	0.00611	0.00997	GO:0003700; GO:0005634; GO:0008270
AT1G62920	0.008	0.008	0.008	8.539	5.936	6.444	4.915	6.57	9.648	1.847	1.978	0.786	1.86	1.79	1.005	1.152	1.83	1.048	899.581	885.546	4.11e-07	4.1e-06	0.000165	0.00122	GO:0003674; GO:0005739
AT1G63100	17.478	37.779	24.926	225.454	169.915	150.364	231.231	187.344	151.727	24.553	28.762	26.239	34.247	39.468	36.214	28.981	39.148	35.223	7.04714	7.36406	0.00152	0.00142	0.0239	0.0282	GO:0003700; GO:0005634; GO:0006351; GO:0006355
AT1G63240	18.086	20.155	17.6	43.526	42.075	45.697	36.61	51.312	46.139	27.13	24.45	26.517	26.522	26.241	28.901	21.229	28.021	21.251	2.35399	2.38167	5.73e-05	0.0013	0.00399	0.0272	GO:0003674; GO:0005634; GO:0008150
AT1G63250	1.491	0.577	2.419	9.452	13.221	11.226	9.991	10.424	12.421	4.962	6	5.988	6.075	7.017	7.057	7.058	5.86	5.095	8.7682	8.53409	0.00736	0.00733	0.0589	0.0653	GO:0003723; GO:0005524; GO:0005739; GO:0008026
AT1G63350	0.008	0.008	0.008	0.689	1.097	1.091	0.634	1.544	1.318	0.238	0.164	0.228	0.27	0.26	0.292	0.084	0.319	0.135	122.469	142.229	6.33e-06	5.5e-05	0.00116	0.00465	GO:0005524; GO:0005575; GO:0006952; GO:0043531
AT1G63420	19.893	28.666	20.026	54.742	63.977	77.461	54.409	70.935	60.378	27.112	38.341	31.399	31.714	32.683	38.953	35.452	31.355	25.03	2.87469	2.73265	0.00255	0.00218	0.032	0.0348	GO:0009507; GO:0016021; GO:0005768; GO:0005794; GO:0005802
AT1G63430	17.019	13.625	17.296	35.76	38.023	40.887	31.654	40.886	36.549	19.596	17.127	16.467	16.906	14.919	18.556	18.225	13.729	17.55	2.40221	2.27628	0.000527	0.00154	0.0137	0.0293	GO:0004672; GO:0004674; GO:0005524; GO:0005886; GO:0006468; GO:0007169; GO:0016021
AT1G63490	3.911	3.715	2.883	12.193	15.636	17.567	10.975	15.717	15.118	3.645	4.556	4.467	4.49	4.671	5.517	3.231	3.935	3.59	4.30771	3.96305	0.00052	0.000738	0.0135	0.0205	GO:0005634; GO:0008270; GO:0016706; GO:0055114; GO:0003700
AT1G63630	0.008	0.008	0.008	1.289	2.2	2.173	2.21	1.582	2.297	1.038	2.573	1.06	1.881	2.027	3.558	2.914	3.979	2.237	239.477	261.592	6.37e-06	1.22e-06	0.00116	0.00054	GO:0005739; GO:0008150
AT1G63650	14.636	9.267	14.027	33.597	30.67	33.572	28.175	25.987	29.527	10.68	14.824	15.112	14.363	16.305	17.132	12.595	17.125	13.537	2.62956	2.24817	0.0029	0.00576	0.0342	0.0582	GO:0003677; GO:0005634; GO:0006351; GO:0007275; GO:0046983; GO:0003700; GO:0006355; GO:0005515; GO:0009957; GO:0009867; GO:0010026
AT1G63700	7.638	11.996	13.845	27.031	26.449	29.014	26.284	33.622	27.649	16.303	14.1	11.597	12.811	14.623	14.018	12.503	11.782	9.623	2.53822	2.68059	0.00682	0.00711	0.0562	0.0643	GO:0004702; GO:0004709; GO:0005524; GO:0005737; GO:0009793; GO:0016301; GO:0040008; GO:0010098; GO:0010103; GO:0005515; GO:0010229
AT1G63730	1.232	2.861	2.332	11.779	13.255	12.755	12.088	18.155	9.498	2.659	1.22	1.979	2.175	2.658	1.966	2.333	2.668	1.697	6.23435	6.32972	0.00203	0.00431	0.028	0.0506	GO:0006952; GO:0007165; GO:0043531
AT1G64050	14.864	11.043	12.036	31.277	34.317	29.374	27.06	32.344	30.999	16.738	11.041	13.383	14.51	11.989	12.054	14.161	10.728	10.672	2.51765	2.39471	0.000741	0.00108	0.0161	0.0247	GO:0005634; GO:0008150
AT1G64220	0.008	0.008	0.008	1.587	12.64	7.187	3.655	8.375	1.899	8.93	0.946	4.381	6.222	7.987	23.536	7.712	6.125	5.064	684.999	506.011	0.000458	0.000132	0.0127	0.00803	GO:0005742; GO:0016021; GO:0030150
AT1G64300	3.872	4.495	2.243	12.243	9.22	13.079	8.537	12.282	8.459	4.626	3.492	4.093	1.915	3.579	4.474	2.723	5.456	2.37	3.3566	2.83224	0.00694	0.0131	0.0568	0.0897	GO:0005524; GO:0006468; GO:0016301; GO:0004712
AT1G64320	2.498	0.967	2.701	24.659	13.583	16.748	17.93	23.794	17.08	3.931	3.556	2.579	2.544	4.245	3.574	2.995	3.806	2.803	9.51048	10.3771	0.00382	0.0025	0.0404	0.0373	GO:0003674; GO:0046686
AT1G64330	42.146	50.582	38.812	187.722	135.528	125.787	130.752	155.376	81.525	47.796	51.202	38.353	61.397	59.666	61.908	34.755	38.151	39.453	3.38184	2.71519	0.00112	0.00865	0.0203	0.0715	GO:0003779; GO:0008150; GO:0005773; GO:0005774
AT1G64340	0.008	0.008	0.008	1.876	2.134	1.593	2.16	2.165	1.122	1.218	1.117	1.553	0.008	0.008	0.008	1.139	0.724	0.69	242.219	226.99	3.39e-07	1.57e-05	0.00014	0.00244	GO:0003674; GO:0005634; GO:0008150
AT1G64430	19.149	15.643	20.705	49.746	56.842	60.567	50.4	83.549	74.33	22.579	18.833	19.527	16.034	20.303	16.04	15.307	20.987	16.819	3.02255	3.69541	0.000406	0.00169	0.0119	0.0307	GO:0003674; GO:0008150; GO:0009507
AT1G64561	0.008	0.008	0.008	7.459	8.485	5.066	10.304	5.903	3.569	0.008	0.889	0.008	0.008	0.938	2.37	0.008	0.008	0.366	894.007	785.081	1.62e-06	2.64e-05	0.00048	0.00313	GO:0003674; GO:0008150
AT1G64570	13.453	8.923	4.935	27.159	28.17	30.179	25.635	34.703	29.387	11.623	9.695	8.598	11.416	11.241	10.099	10.005	9.478	10.903	3.39039	3.53378	0.0141	0.0143	0.0858	0.0937	GO:0003677; GO:0005634; GO:0008150
AT1G64600	22.885	18.853	10.776	69.961	76.183	76.591	66.504	69.967	71.587	16.233	16.587	7.495	11.126	15.198	15.964	13.557	17.76	14.513	4.44457	4.15327	0.00281	0.00329	0.0337	0.0436	GO:0005739; GO:0006412; GO:0008168; GO:0032259
AT1G65010	46.917	40.419	36.372	87.386	75.028	84.76	82.075	112.41	74.836	61.419	54.026	58.292	53.788	57.219	59.037	46.142	55.442	43.835	2.00474	2.15517	0.00135	0.0059	0.0225	0.0588	GO:0005634; GO:0009507; GO:0009908; GO:0005875
AT1G65070	14.492	15.472	12.998	27.542	31.042	35.678	25.844	39.824	32.026	15.42	18.297	14.828	13.681	17.34	18.515	18.313	17.473	16.819	2.18744	2.24468	0.00098	0.00389	0.0188	0.0479	GO:0003684; GO:0004519; GO:0005524; GO:0005634; GO:0006298; GO:0016887; GO:0030983; GO:0045910
AT1G65280	37.762	32.876	27.341	111.62	85.848	83.522	87.851	86.644	77.964	40.751	41.071	38.525	39.554	33.582	37.513	38.297	42.827	30.33	2.86752	2.59542	0.00132	0.000697	0.0223	0.02	GO:0005634; GO:0006457
AT1G65440	101.729	84.326	57.217	265.23	216.454	246.96	237.703	253.215	235.612	70.968	61.015	67.537	67.103	62.738	59.622	55.242	58.882	54.586	3.06827	3.06852	0.00336	0.0028	0.0374	0.0397	GO:0000991; GO:0003677; GO:0003700; GO:0003746; GO:0005634; GO:0006139; GO:0006333; GO:0006342; GO:0006352; GO:0006357; GO:0006368; GO:0006414; GO:0008023; GO:0031491; GO:0032784; GO:0032968; GO:0034728; GO:0035327; GO:0042393; GO:0042789; GO:0050684; GO:0070827; GO:0005829; GO:0009506
AT1G65470	5.381	8.517	7.537	29.132	23.82	20.439	25.854	26.417	25.052	12.141	11.117	7.407	10.261	10.741	13.081	10.873	13.768	10.946	3.45008	3.67269	0.00195	0.00071	0.0273	0.0201	GO:0005634; GO:0006260; GO:0006351; GO:0006355; GO:0016569; GO:0006334; GO:0009934; GO:0033186; GO:0042393; GO:0031507; GO:0006310; GO:0006325; GO:0008283; GO:0010026; GO:0048366; GO:0000724; GO:0009555; GO:0045787
AT1G65540	28.562	31.279	17.918	63.67	67.653	76.449	66.534	86.196	75.975	30.387	39.428	29.861	29.415	24.831	30.691	35.606	28.782	30.464	2.74004	3.00811	0.00507	0.00425	0.0476	0.0503	GO:0005509; GO:0005739; GO:0005743; GO:0006875; GO:0016021; GO:0043022
AT1G65800	5.152	5.981	6.077	11.68	14.118	13.883	13.448	21.472	12.927	5.876	7.48	6.528	5.247	6.979	7.19	10.906	6.31	8.563	2.30377	2.71144	0.000483	0.00433	0.013	0.0508	GO:0004674; GO:0005524; GO:0005886; GO:0006952; GO:0009506; GO:0016021; GO:0016301; GO:0030246; GO:0048544; GO:0004672; GO:0005829; GO:0006468; GO:0031625; GO:0034613; GO:0046777; GO:0004675
AT1G65950	3.598	2.506	3.501	14.355	17.606	21.328	12.653	20.561	20.126	4.853	3.073	6.686	9.086	7.195	7.839	11.714	9.001	6.55	5.54838	5.49503	0.000464	0.000974	0.0127	0.0236	GO:0005576; GO:0016301; GO:0016310
AT1G66260	191.878	281.923	187.156	462.622	402.558	472.078	439.676	504.815	433.883	174.669	222.501	190.261	194.852	162.587	191.597	185.943	182.384	180.957	2.05543	2.11881	0.00707	0.00602	0.0574	0.0592	GO:0003676; GO:0005634; GO:0003729
AT1G66500	15.239	17.69	16.22	65.914	56.407	63.188	65.291	63.051	37.299	12.977	12.38	12.62	7.953	5.416	12.421	9.557	8.249	6.193	3.7734	3.27466	3.1e-05	0.00312	0.00283	0.0421	GO:0005634; GO:0046872
AT1G66660	9.104	9.247	9.229	21.995	32.286	24.497	25.732	26.438	20.373	11.821	14.159	13.317	13.675	14.504	15.78	15.512	11.499	13.667	2.8185	2.61287	0.000824	0.000317	0.017	0.0134	GO:0005634; GO:0005737; GO:0006511; GO:0007275
AT1G66730	5.97	3.3	7.147	19.941	28.028	27.69	22.142	34.777	28.099	7.364	6.757	6.311	7.412	6.187	7.415	6.459	6.429	5.415	4.78993	5.356	0.00376	0.00329	0.0401	0.0436	GO:0003677; GO:0003910; GO:0005524; GO:0005634; GO:0005737; GO:0006260; GO:0006266; GO:0006273; GO:0006281; GO:0006310; GO:0046872; GO:0051103; GO:0071897; GO:0010225; GO:0006979; GO:0009409; GO:0009845; GO:0048316; GO:2000685; GO:0002237; GO:0006303; GO:0015074; GO:1904975
AT1G66840	10.452	6.066	7.416	43.782	45.637	54.172	45.249	43.915	35.327	7.05	10.311	8.656	11.575	12.04	14.666	11.996	10.844	11.243	6.12852	5.30484	0.000455	0.000705	0.0126	0.0201	GO:0009637; GO:0009903; GO:0005515; GO:0005623; GO:0005829; GO:0009904
AT1G66880	4.287	4.977	3.725	10.978	7.059	8.213	7.144	12.528	10.051	4.048	4.037	7.852	5.239	7.265	5.207	7.073	5.157	8.152	2.00064	2.24523	0.0109	0.0117	0.0735	0.0845	GO:0004674; GO:0005524; GO:0005886; GO:0006468; GO:0016021
AT1G67120	7.584	5.812	6.926	45.425	41.414	43.808	45.56	53.679	43.363	6.516	5.1	6.475	6.014	6.367	7.062	5.869	6.749	4.957	6.46266	7.02929	2.28e-05	4.29e-05	0.0024	0.0041	GO:0000027; GO:0005524; GO:0005634; GO:0006364; GO:0016887; GO:0030687; GO:0009941; GO:0009506; GO:0009553
AT1G67140	9.827	9.333	8.548	38.374	44.522	45.185	38.008	67.518	56.548	11.255	8.427	9.685	9.789	9.633	9.227	10.452	11.562	8.091	4.61781	5.69907	2.08e-05	0.000571	0.00229	0.0179	GO:0005634; GO:0005829; GO:0005975; GO:0005982; GO:0005991
AT1G67230	63.8	49.645	41.504	282.593	256.833	267.693	245.963	324.523	205.396	66.345	61.579	62.133	74.61	67.564	75.459	51.233	55.997	52.907	5.28715	4.99621	0.0002	0.000911	0.00798	0.0229	GO:0005634; GO:0031965; GO:0005654; GO:0006997; GO:0034399; GO:0005829; GO:0000789; GO:0005652; GO:0097298; GO:0005515; GO:0005635
AT1G67300	29.688	27.97	30.582	151.076	138.867	164.789	149.745	166.275	146.656	24.901	32.928	37.004	52.634	33.831	38.052	56.051	37.448	34.862	5.14433	5.23899	8.11e-06	3.84e-06	0.00134	0.00117	GO:0005351; GO:0008643; GO:0015144; GO:0016020; GO:0016021; GO:0022891; GO:0031969; GO:0055085
AT1G67310	19.917	15.414	11.401	37.74	36.008	36.934	38.264	51.144	35.248	20.388	17.767	17.54	18.453	15.161	16.31	16.857	18.79	15.056	2.4295	2.70115	0.00538	0.00724	0.0491	0.0649	GO:0005516; GO:0005634; GO:0006355; GO:0005829
AT1G67490	6.053	8.107	9.062	19.45	18.989	22.839	20.22	25.367	25.18	8.103	8.56	8.253	8.819	9.403	9.838	11.018	10.53	9.617	2.66687	3.07382	0.00184	0.00137	0.0262	0.0279	GO:0004573; GO:0005789; GO:0006487; GO:0009311; GO:0016021; GO:0004558; GO:0005783; GO:0009913; GO:0010053
AT1G67500	2.295	1.937	2.03	5.813	6.392	8.318	7.287	8.277	8.481	3.264	2.44	3.482	3.739	3.149	3.65	3.357	3.212	1.963	3.24753	3.84135	0.000576	4.08e-05	0.0143	0.00395	GO:0000166; GO:0003677; GO:0003887; GO:0005634; GO:0006260; GO:0008408; GO:0016035; GO:0019985; GO:0042276; GO:0046872; GO:0051539; GO:0006281; GO:0009411; GO:0010224; GO:0006974; GO:0071494
AT1G67550	8.048	4.946	8.829	20.807	21.32	19.044	21.067	25.79	24.365	7.408	7.472	8.065	8.002	6.497	8.674	7.886	9.339	10.357	2.88611	3.35225	0.00442	0.0031	0.0442	0.042	GO:0005737; GO:0009039; GO:0016151; GO:0043419; GO:0006807
AT1G67850	19.614	11.384	21.472	39.131	36.168	52.256	40.124	45.161	35.844	18.124	22.945	27.338	16.778	15.959	17.807	21.907	17.223	13.803	2.48935	2.3839	0.0161	0.0143	0.0936	0.0936	GO:0008150; GO:0009507; GO:0016021; GO:0016757
AT1G67890	3.696	9.806	8.991	21.982	23.411	27.947	23.876	30.511	25.008	12.393	12.412	13.027	14.257	12.809	12.582	15.987	15.534	13.252	3.53402	3.82373	0.0169	0.014	0.0966	0.0925	GO:0004672; GO:0005524; GO:0005634; GO:0005737; GO:0006355; GO:0006468; GO:0016301; GO:0004712; GO:0009749; GO:0009789; GO:0010231
AT1G67910	0.008	0.008	0.008	5.383	6.124	1.523	4.648	4.438	3.22	5.824	8.016	4.457	5.276	5.925	7.127	5.721	9.347	8.256	481.93	529.014	0.000155	6.87e-07	0.00679	0.000388	GO:0003674; GO:0005634; GO:0008150
AT1G68060	61.202	58.463	52.733	157.796	122.309	138.806	123.555	130.933	109.374	80.237	66.649	67.359	72.972	59.749	69.984	63.121	62.115	64.275	2.42147	2.10879	0.000499	0.000414	0.0132	0.0153	GO:0005737; GO:0005819; GO:0009524; GO:0071555; GO:0007010; GO:0008017; GO:0010005; GO:0009832; GO:0010051
AT1G68130	17.022	9.912	13.804	38.323	44.266	32.369	38.691	43.548	36.327	16.711	16.858	23.433	13.482	18.17	14.674	16.649	14.787	16.276	2.86746	2.97313	0.00439	0.0028	0.044	0.0397	GO:0003676; GO:0005634; GO:0006351; GO:0008270; GO:0046872; GO:0003700; GO:0006355; GO:0043621; GO:0044212; GO:0046982; GO:2000904; GO:0009630; GO:0009965; GO:0010601; GO:0048444; GO:2000012
AT1G68520	120.03	101.951	100.502	473.345	304.882	341.952	344.981	368.944	249.311	102.284	109.631	137.7	134.158	113.27	102.454	166.637	160.815	118.84	3.42351	2.95492	0.00102	0.00127	0.0191	0.0268	GO:0005634; GO:0008270; GO:0003700; GO:0006355
AT1G68710	13.889	8.062	12.604	26.597	27.677	33.609	28.248	38.617	28.615	13.785	11.299	14.796	13.067	9.661	9.171	10.455	12.491	10.827	2.59775	2.807	0.00638	0.00626	0.054	0.0604	GO:0000287; GO:0005524; GO:0015662; GO:0016021
AT1G68720	10.628	10.222	13.789	29.722	28.859	25.824	28.771	28.841	24.349	20.44	19.171	21.267	23.253	20.838	24.16	21.097	22.061	18.512	2.45444	2.38033	0.000964	0.00138	0.0186	0.0279	GO:0005634; GO:0008270; GO:0016787; GO:0005886; GO:0002100; GO:0008251; GO:0009507
AT1G68790	27.795	28.444	24.616	147.981	129.694	139.51	137.164	139.773	95.753	38.53	41.29	42.229	43.5	43.096	44.253	38.287	38.009	31.249	5.16244	4.55214	9.85e-06	0.000319	0.00149	0.0135	GO:0005634; GO:0005652; GO:0031965; GO:0005730; GO:0009506; GO:0005654; GO:0005737; GO:0006997
AT1G68862	0.008	0.008	0.008	4.422	10.061	7.508	15.273	18.955	15.871	0.957	1.317	2.441	7.223	8.344	4.683	5.371	3.412	5.425	906.319	2171.58	9.27e-06	3.38e-08	0.00145	5.79e-05	GO:0003674; GO:0005575; GO:0008150
AT1G68890	18.053	16.12	13.326	61.978	61.723	66.484	58.397	94.976	71.562	19.295	18.696	16.967	20.883	20.376	25.752	21.865	23.776	19.812	4.03262	4.67752	0.00011	0.000756	0.00573	0.0208	GO:0005739; GO:0009063; GO:0009234; GO:0016021; GO:0030976; GO:0031969; GO:0046872; GO:0070204; GO:0070205; GO:0042372; GO:0042550
AT1G68990	11.342	10.815	8.541	29.946	32.635	32.475	23.902	35.35	41.097	13.442	14.915	13.593	17.985	15.964	18.656	18.263	19.393	14.728	3.11736	3.21223	0.000247	0.00316	0.00887	0.0425	GO:0003677; GO:0003899; GO:0005739; GO:0006351; GO:0009793; GO:0009860; GO:0048481
AT1G69060	11.959	10.96	16.334	38.654	38.17	35.983	36.145	38.303	32.162	13.925	12.039	12.998	13.461	12.835	9.351	12.988	14.537	9.052	2.91612	2.75004	0.000964	0.00154	0.0186	0.0294	GO:0005737; GO:0008150; GO:0005774
AT1G69070	30.382	24.535	17.497	131.224	109.93	123.374	103.037	114.514	108.553	29.165	27.8	26.141	33.989	37.383	44.267	34.594	33.05	32.538	5.14832	4.61365	0.000631	0.000729	0.0149	0.0203	GO:0003674; GO:0005634; GO:0005829
AT1G69220	26.051	22.4	18.778	61.684	71.181	64.468	62.332	80.092	63.535	30.533	29.254	32.091	28.691	30.703	27.416	27.668	25.8	25.953	2.95606	3.07036	0.000473	0.000834	0.0129	0.0221	GO:0004672; GO:0004702; GO:0005524; GO:0005737; GO:0006468; GO:0016301; GO:0005739; GO:0000775; GO:0005634; GO:0005694; GO:0001558; GO:0005515; GO:0005769; GO:0005802; GO:0005886; GO:0042127
AT1G69340	16.931	20.473	24.6	43.543	37.776	48.544	40.763	63.669	46.307	22.459	22.663	22.094	23.851	18.258	21.311	17.095	23.93	18.726	2.1078	2.41558	0.00458	0.0067	0.0451	0.0623	GO:0003674; GO:0005634; GO:0008150
AT1G69550	2.268	3.949	4.138	8.749	7.942	10.604	10.48	16.61	9.833	3.977	4.422	4.244	4.273	4.836	5.709	4.562	5.865	5.443	2.70906	3.58785	0.00915	0.00735	0.067	0.0654	GO:0006952; GO:0007165; GO:0016021; GO:0043531
AT1G69930	0.008	0.008	0.008	0.527	0.599	4.175	0.607	0.695	1.261	2.28	1.569	2.618	1.377	1.326	0.279	1.28	1.22	1.293	143.229	105.804	0.00177	3.19e-05	0.0257	0.00359	GO:0004364; GO:0005737; GO:0005829; GO:0006749; GO:0009636; GO:0009407
AT1G70060	12.571	10.423	8.252	20.153	23.032	21.335	21.914	28.797	26.679	13.687	12.838	10.764	12.131	12.91	11.858	11.956	11.305	10.532	2.09226	2.49709	0.00446	0.00335	0.0444	0.044	GO:0000118; GO:0000122; GO:0000785; GO:0001106; GO:0004407; GO:0005634; GO:0006351; GO:0006355; GO:0016575
AT1G70100	27.527	22.042	20.409	87.772	80.604	100.767	84.42	107.226	72.182	34.849	37.579	25.86	36.682	40.105	37.411	37.086	36.343	28.17	3.86132	3.75074	0.00026	0.000823	0.00919	0.0219	GO:0003674; GO:0005634; GO:0008150
[truncated: 1,615 more rows]

## Sheet: Inflorescence
A summary list of inflorescence genes that SR45-associated transcripts were commonly identified by Salmon and Lasergene v12.
[truncated: 1,816 more rows]

[truncated: 10 more sheets: Common, Common_BP, Common_MF, Common_CC, Reproductive Process, Protein Class, RNA Splicing, SAR_SAS, SAR_NMD, Intronless]
