# Supplementary material for: Transcriptome analyses reveal SR45 to be a neutral splicing regulator and a suppressor of innate immunity in Arabidopsis thaliana
Source: BMC Genomics. 2017 Oct 11;18:772. doi: 10.1186/s12864-017-4183-7 (PMC5637254; doi:10.1186/s12864-017-4183-7)
Supplement: Supplementary file 11 — A summary list of SR45-assocated motifs enriched at sites of alternative splicing regulation. (XLSX 37 kb) [file 12864_2017_4183_MOESM11_ESM.xlsx]

## Sheet: Supplementary Data Set 6
Table S6 A summary list of SR45-associated motifs enriched around alternative splicing events.
Column A	Motif sequence
Column B	ΔΨ (Ψsr45-1 - Ψcol-0)
Column C	Location in which a motif is found (see Fig. 5)
Column D	Type of alternative splicing event (A3 - alternative 3' splice sites; A5 - alternative 5' splice sites; RI - retained introns; SE - skipped exon).
Column E	Motif counts found in SAS sequences in the defined location specified in Column C
Column F	The total length of SAS sequences adjusted by the motif length in the location specified in Column C （SAS_seq_num x (SAS_seq_length - motif_length +1 ))
Column G	Motif frequency in SAS (SAS_motif_count/SAS_adjusted_total_length)
Column H	Motif counts found in the entire transcriptome (AtRTD v2) in the defined location specified in Column C
Column I	The total length of sequences adjusted by the motif length in the entire transcriptome (AtRTD v2) in the defined location specified in Column C （control_seq_num x (control_seq_length - motif_length +1 ))
Column J	Motif frequency in AtRTD v2 (control_motif_count/control_adjusted_total_length)
Column K	p-value calculated by a Chi-square test
Column L	Motif enrichment (SAS_ratio/control_ratio)
motifs	ΔΨ	location	type	SAS_motif_count	SAS_adjusted_total_length	SAS_ratio	control_motif_count	control_adjusted_total_length	control_ratio	p-value	Enrichment
CGNCG	negative	UI3	A3	0	7728	0	117	558578	0.00020946	0.382148	0
CGNCG	positive	UI3	A3	4	11684	0.000342349	117	558578	0.00020946	0.512359	1.63443
CGNCG	negative	ASE	A3	7	1919	0.00364773	125	158661	0.000787843	7.99e-05	4.63002
CGNCG	positive	ASE	A3	3	2717	0.00110416	125	158661	0.000787843	0.812592	1.4015
CGNCG	negative	UI5	A3	2	7636	0.000261917	161	509680	0.000315884	1	0.829155
CGNCG	positive	UI5	A3	7	11546	0.000606271	161	509680	0.000315884	0.145179	1.91928
CGNCG	negative	DE	A3	15	7728	0.00194099	670	559268	0.001198	0.0886453	1.6202
CGNCG	positive	DE	A3	27	11684	0.00231085	670	559268	0.001198	0.00105408	1.92893
CGNCG	negative	UE	A3	18	7636	0.00235725	1015	509404	0.00199253	0.562338	1.18305
CGNCG	positive	UE	A3	33	11546	0.00285813	1015	509404	0.00199253	0.0514537	1.43443
CGNCGNCG	negative	ASE	A3	0	1778	0	8	146583	5.46e-05	1	0
CGNCGNCG	positive	ASE	A3	0	2528	0	8	146583	5.46e-05	1	0
CGNCGNCG	negative	UI5	A3	0	7138	0	9	476440	1.89e-05	1	0
CGNCGNCG	negative	UI3	A3	0	7224	0	9	522149	1.72e-05	1	0
CGNCGNCG	positive	UI5	A3	0	10793	0	9	476440	1.89e-05	1	0
CGNCGNCG	positive	UI3	A3	0	10922	0	9	522149	1.72e-05	1	0
CGNCGNCG	negative	DE	A3	2	7224	0.000276855	46	522794	8.8e-05	0.292384	3.14648
CGNCGNCG	positive	DE	A3	2	10922	0.000183117	46	522794	8.8e-05	0.597619	2.08114
CGNCGNCG	negative	UE	A3	1	7138	0.000140095	119	476182	0.000249904	0.83675	0.560595
CGNCGNCG	positive	UE	A3	6	10793	0.000555916	119	476182	0.000249904	0.0971933	2.22451
CNCCNNCNCC	negative	ASE	A3	0	1684	0	16	138531	0.000115498	1	0
CNCCNNCNCC	positive	ASE	A3	0	2402	0	16	138531	0.000115498	1	0
CNCCNNCNCC	negative	UI3	A3	0	6888	0	18	497863	3.62e-05	1	0
CNCCNNCNCC	positive	UI3	A3	0	10414	0	18	497863	3.62e-05	1	0
CNCCNNCNCC	negative	UI5	A3	2	6806	0.000293858	25	454280	5.5e-05	0.0787791	5.33976
CNCCNNCNCC	positive	UI5	A3	1	10291	9.72e-05	25	454280	5.5e-05	1	1.76574
CNCCNNCNCC	negative	DE	A3	2	6888	0.00029036	69	498478	0.000138421	0.585849	2.09765
CNCCNNCNCC	positive	DE	A3	1	10414	9.6e-05	69	498478	0.000138421	1	0.693712
CNCCNNCNCC	negative	UE	A3	3	6806	0.000440788	140	454034	0.000308347	0.787869	1.42952
CNCCNNCNCC	positive	UE	A3	6	10291	0.000583034	140	454034	0.000308347	0.203	1.89084
CNNCNNCNNCNNC	negative	ASE	A3	1	1543	0.000648088	61	126453	0.000482393	1	1.34349
CNNCNNCNNCNNC	positive	ASE	A3	0	2213	0	61	126453	0.000482393	0.588543	0
CNNCNNCNNCNNC	negative	UI3	A3	0	6384	0	75	461434	0.000162537	0.602335	0
CNNCNNCNNCNNC	positive	UI3	A3	1	9652	0.000103605	75	461434	0.000162537	0.963088	0.637428
CNNCNNCNNCNNC	negative	UI5	A3	7	6308	0.0011097	178	421040	0.000422763	0.0215355	2.62488
CNNCNNCNNCNNC	positive	UI5	A3	5	9538	0.000524219	178	421040	0.000422763	0.822612	1.23998
CNNCNNCNNCNNC	negative	DE	A3	6	6384	0.00093985	260	462004	0.000562766	0.32143	1.67005
CNNCNNCNNCNNC	positive	DE	A3	7	9652	0.000725238	260	462004	0.000562766	0.654166	1.2887
CNNCNNCNNCNNC	negative	UE	A3	11	6308	0.00174382	562	420812	0.00133551	0.480111	1.30573
CNNCNNCNNCNNC	positive	UE	A3	21	9538	0.00220172	562	420812	0.00133551	0.0328777	1.64859
GGNGG	negative	UI5	A3	13	7636	0.00170246	306	509680	0.000600377	0.00029637	2.83566
GGNGG	positive	UI5	A3	33	11546	0.00285813	306	509680	0.000600377	2.83e-20	4.76057
GGNGG	negative	ASE	A3	14	1919	0.00729547	499	158661	0.00314507	0.00270791	2.31965
GGNGG	positive	ASE	A3	34	2717	0.0125138	499	158661	0.00314507	1.33e-16	3.97886
GGNGG	negative	UI3	A3	13	7728	0.0016822	538	558578	0.00096316	0.0672717	1.74654
GGNGG	positive	UI3	A3	34	11684	0.00290996	538	558578	0.00096316	1.26e-10	3.02127
GGNGG	negative	UE	A3	19	7636	0.00248821	1148	509404	0.00225361	0.758602	1.1041
GGNGG	positive	UE	A3	26	11546	0.00225186	1148	509404	0.00225361	1	0.999223
GGNGG	negative	DE	A3	39	7728	0.00504658	2125	559268	0.00379961	0.0943735	1.32818
GGNGG	positive	DE	A3	58	11684	0.00496405	2125	559268	0.00379961	0.0520437	1.30646
GGNGGNGG	negative	UI5	A3	4	7138	0.000560381	70	476440	0.000146923	0.0202814	3.81411
GGNGGNGG	positive	UI5	A3	11	10793	0.00101918	70	476440	0.000146923	4.93e-11	6.93682
GGNGGNGG	negative	UE	A3	4	7138	0.000560381	113	476182	0.000237304	0.174365	2.36145
GGNGGNGG	positive	UE	A3	6	10793	0.000555916	113	476182	0.000237304	0.0746317	2.34263
GGNGGNGG	negative	UI3	A3	4	7224	0.00055371	125	522149	0.000239395	0.186718	2.31295
GGNGGNGG	positive	UI3	A3	14	10922	0.00128182	125	522149	0.000239395	1.79e-10	5.35439
GGNGGNGG	negative	ASE	A3	7	1778	0.00393701	138	146583	0.000941446	0.000276622	4.18187
GGNGGNGG	positive	ASE	A3	17	2528	0.00672468	138	146583	0.000941446	5.85e-18	7.14293
GGNGGNGG	negative	DE	A3	10	7224	0.00138427	258	522794	0.000493502	0.00206122	2.805
GGNGGNGG	positive	DE	A3	10	10922	0.000915583	258	522794	0.000493502	0.0831023	1.85528
GGNGGNNNNGG	negative	UI5	A3	6	6640	0.000903614	69	443200	0.000155686	2.59e-05	5.80409
GGNGGNNNNGG	positive	UI5	A3	13	10040	0.00129482	69	443200	0.000155686	1.08e-15	8.31688
GGNGGNNNNGG	negative	UI3	A3	5	6720	0.000744048	110	485720	0.000226468	0.0184812	3.28544
GGNGGNNNNGG	positive	UI3	A3	13	10160	0.00127953	110	485720	0.000226468	2.11e-10	5.64993
GGNGGNNNNGG	negative	UE	A3	3	6640	0.000451807	125	442960	0.000282193	0.655053	1.60106
GGNGGNNNNGG	negative	ASE	A3	8	1637	0.00488699	125	134505	0.000929333	2.64e-06	5.25859
GGNGGNNNNGG	positive	UE	A3	5	10040	0.000498008	125	442960	0.000282193	0.334772	1.76478
GGNGGNNNNGG	positive	ASE	A3	16	2339	0.00684053	125	134505	0.000929333	1.75e-17	7.36068
GGNGGNNNNGG	negative	DE	A3	5	6720	0.000744048	218	486320	0.000448265	0.398819	1.65984
GGNGGNNNNGG	positive	DE	A3	4	10160	0.000393701	218	486320	0.000448265	0.983725	0.878278
GGNNNNGGNGG	negative	UI5	A3	6	6640	0.000903614	79	443200	0.000178249	0.000134148	5.06939
GGNNNNGGNGG	positive	UI5	A3	15	10040	0.00149402	79	443200	0.000178249	3.22e-18	8.38166
GGNNNNGGNGG	negative	UI3	A3	5	6720	0.000744048	107	485720	0.000220292	0.0154985	3.37756
GGNNNNGGNGG	positive	UI3	A3	13	10160	0.00127953	107	485720	0.000220292	9.72e-11	5.80834
GGNNNNGGNGG	negative	ASE	A3	5	1637	0.00305437	122	134505	0.000907029	0.0154569	3.36744
GGNNNNGGNGG	positive	ASE	A3	15	2339	0.006413	122	134505	0.000907029	1.07e-15	7.07033
GGNNNNGGNGG	negative	UE	A3	2	6640	0.000301205	125	442960	0.000282193	1	1.06737
GGNNNNGGNGG	positive	UE	A3	7	10040	0.000697211	125	442960	0.000282193	0.0345452	2.47069
GGNNNNGGNGG	negative	DE	A3	7	6720	0.00104167	216	486320	0.000444152	0.0455998	2.34529
GGNNNNGGNGG	positive	DE	A3	7	10160	0.000688976	216	486320	0.000444152	0.359596	1.55122
CGNCG	negative	DI3	A5	2	7958	0.000251319	55	319194	0.000172309	0.922276	1.45854
CGNCG	positive	DI3	A5	2	8740	0.000228833	55	319194	0.000172309	1	1.32804
CGNCG	negative	DI5	A5	5	8004	0.000624688	93	357788	0.00025993	0.10379	2.40329
CGNCG	positive	DI5	A5	5	9200	0.000543478	93	357788	0.00025993	0.186697	2.09086
CGNCG	negative	ASE	A5	3	3743	0.000801496	145	131384	0.00110363	0.763811	0.726233
CGNCG	positive	ASE	A5	9	3414	0.0026362	145	131384	0.00110363	0.0182526	2.38866
CGNCG	negative	DE	A5	8	7958	0.00100528	311	319010	0.000974891	1	1.03117
CGNCG	positive	DE	A5	9	8694	0.0010352	311	319010	0.000974891	0.997116	1.06186
CGNCG	negative	UE	A5	16	8004	0.001999	868	357052	0.00243102	0.507497	0.822289
CGNCG	positive	UE	A5	22	8786	0.00250398	868	357052	0.00243102	0.978021	1.03001
CGNCGNCG	negative	DI3	A5	0	7439	0	1	298377	3.35e-06	1	0
CGNCGNCG	positive	DI3	A5	0	8170	0	1	298377	3.35e-06	1	0
CGNCGNCG	negative	DI5	A5	0	7482	0	5	334454	1.49e-05	1	0
CGNCGNCG	positive	DI5	A5	0	8600	0	5	334454	1.49e-05	1	0
CGNCGNCG	negative	ASE	A5	0	3503	0	7	122849	5.7e-05	1	0
CGNCGNCG	positive	ASE	A5	0	3180	0	7	122849	5.7e-05	1	0
CGNCGNCG	negative	DE	A5	1	7439	0.000134427	26	298205	8.72e-05	1	1.5418
CGNCGNCG	positive	DE	A5	0	8127	0	26	298205	8.72e-05	0.816842	0
CGNCGNCG	negative	UE	A5	2	7482	0.000267308	107	333766	0.000320584	1	0.833817
CGNCGNCG	positive	UE	A5	3	8213	0.000365275	107	333766	0.000320584	1	1.1394
CNCCNNCNCC	negative	DI5	A5	1	7134	0.000140174	8	318898	2.51e-05	0.48985	5.58764
CNCCNNCNCC	positive	DI5	A5	0	8200	0	8	318898	2.51e-05	1	0
CNCCNNCNCC	negative	DI3	A5	2	7093	0.000281968	11	284499	3.87e-05	0.0330715	7.2927
CNCCNNCNCC	positive	DI3	A5	1	7790	0.00012837	11	284499	3.87e-05	0.746738	3.3201
CNCCNNCNCC	negative	ASE	A5	5	3343	0.00149566	22	117159	0.000187779	1.1e-05	7.96502
CNCCNNCNCC	positive	ASE	A5	0	3024	0	22	117159	0.000187779	0.941876	0
CNCCNNCNCC	negative	DE	A5	1	7093	0.000140984	32	284335	0.000112543	1	1.25271
CNCCNNCNCC	positive	DE	A5	0	7749	0	32	284335	0.000112543	0.701067	0
CNCCNNCNCC	negative	UE	A5	3	7134	0.000420521	103	318242	0.000323653	0.907104	1.2993
CNCCNNCNCC	positive	UE	A5	6	7831	0.000766186	103	318242	0.000323653	0.0713086	2.36731
CNNCNNCNNCNNC	negative	DI3	A5	1	6574	0.000152114	29	263682	0.000109981	1	1.3831
CNNCNNCNNCNNC	positive	DI3	A5	1	7220	0.000138504	29	263682	0.000109981	1	1.25935
CNNCNNCNNCNNC	negative	ASE	A5	7	3103	0.00225588	84	108624	0.00077331	0.0112329	2.91718
CNNCNNCNNCNNC	positive	ASE	A5	5	2790	0.00179211	84	108624	0.00077331	0.123211	2.31746
CNNCNNCNNCNNC	negative	DI5	A5	2	6612	0.00030248	86	295564	0.000290969	1	1.03956
CNNCNNCNNCNNC	positive	DI5	A5	4	7600	0.000526316	86	295564	0.000290969	0.401605	1.80884
CNNCNNCNNCNNC	negative	DE	A5	5	6574	0.000760572	122	263530	0.000462945	0.417061	1.6429
CNNCNNCNNCNNC	positive	DE	A5	3	7182	0.000417711	122	263530	0.000462945	1	0.90229
CNNCNNCNNCNNC	negative	UE	A5	5	6612	0.000756201	386	294956	0.00130867	0.288293	0.577839
CNNCNNCNNCNNC	positive	UE	A5	7	7258	0.000964453	386	294956	0.00130867	0.522785	0.736972
GGNGG	negative	DI5	A5	23	8004	0.00287356	310	357788	0.000866435	1.19e-08	3.31654
GGNGG	positive	DI5	A5	40	9200	0.00434783	310	357788	0.000866435	7.73e-26	5.01806
GGNGG	negative	DI3	A5	19	7958	0.00238754	315	319194	0.000986861	0.000226902	2.41932
GGNGG	positive	DI3	A5	22	8740	0.00251716	315	319194	0.000986861	2.28e-05	2.55068
GGNGG	negative	ASE	A5	15	3743	0.00400748	326	131384	0.00248128	0.0949339	1.61509
GGNGG	positive	ASE	A5	55	3414	0.0161101	326	131384	0.00248128	1.44e-48	6.49268
GGNGG	negative	UE	A5	29	8004	0.00362319	854	357052	0.00239181	0.0354715	1.51483
GGNGG	positive	UE	A5	23	8786	0.0026178	854	357052	0.00239181	0.750848	1.09449
GGNGG	negative	DE	A5	36	7958	0.00452375	1201	319010	0.00376477	0.318798	1.2016
GGNGG	positive	DE	A5	43	8694	0.00494594	1201	319010	0.00376477	0.0932241	1.31374
GGNGGNGG	negative	DI3	A5	7	7439	0.000940987	86	298377	0.000288226	0.00433264	3.26475
GGNGGNGG	positive	DI3	A5	15	8170	0.00183599	86	298377	0.000288226	2.96e-13	6.36995
GGNGGNGG	negative	UE	A5	6	7482	0.000801925	96	333766	0.000287627	0.0273138	2.78807
GGNGGNGG	positive	UE	A5	3	8213	0.000365275	96	333766	0.000287627	0.935945	1.26996
GGNGGNGG	negative	DI5	A5	13	7482	0.0017375	106	334454	0.000316934	5.57e-10	5.48222
GGNGGNGG	positive	DI5	A5	23	8600	0.00267442	106	334454	0.000316934	1.94e-27	8.4384
GGNGGNGG	negative	ASE	A5	7	3503	0.00199829	121	122849	0.000984949	0.11191	2.02882
GGNGGNGG	positive	ASE	A5	30	3180	0.00943396	121	122849	0.000984949	1.38e-40	9.57812
GGNGGNGG	negative	DE	A5	8	7439	0.00107541	144	298205	0.000482889	0.0454015	2.22704
GGNGGNGG	positive	DE	A5	9	8127	0.00110742	144	298205	0.000482889	0.0254422	2.29332
GGNGGNNNNGG	negative	DI3	A5	8	6920	0.00115607	79	277560	0.000284623	0.000178804	4.06175
GGNGGNNNNGG	positive	DI3	A5	12	7600	0.00157895	79	277560	0.000284623	3.48e-09	5.5475
GGNGGNNNNGG	negative	DI5	A5	10	6960	0.00143678	96	311120	0.000308563	1.86e-06	4.65637
GGNGGNNNNGG	positive	DI5	A5	19	8000	0.002375	96	311120	0.000308563	1.2e-20	7.69698
GGNGGNNNNGG	negative	UE	A5	4	6960	0.000574713	108	310480	0.000347848	0.500315	1.65219
GGNGGNNNNGG	positive	UE	A5	4	7640	0.00052356	108	310480	0.000347848	0.616981	1.50514
GGNGGNNNNGG	negative	ASE	A5	7	3263	0.00214526	111	114314	0.00097101	0.0705368	2.20931
GGNGGNNNNGG	positive	ASE	A5	27	2946	0.00916497	111	114314	0.00097101	4.76e-36	9.4386
GGNGGNNNNGG	negative	DE	A5	8	6920	0.00115607	131	277400	0.000472242	0.0234158	2.44804
GGNGGNNNNGG	positive	DE	A5	11	7560	0.00145503	131	277400	0.000472242	0.000437081	3.0811
GGNNNNGGNGG	negative	DI3	A5	8	6920	0.00115607	79	277560	0.000284623	0.000178804	4.06175
GGNNNNGGNGG	positive	DI3	A5	13	7600	0.00171053	79	277560	0.000284623	7.76e-11	6.00979
GGNNNNGGNGG	negative	DI5	A5	10	6960	0.00143678	102	311120	0.000327848	5.27e-06	4.38247
GGNNNNGGNGG	positive	DI5	A5	22	8000	0.00275	102	311120	0.000327848	4.26e-26	8.38804
GGNNNNGGNGG	negative	ASE	A5	8	3263	0.00245173	109	114314	0.000953514	0.0166257	2.57126
GGNNNNGGNGG	positive	ASE	A5	26	2946	0.00882553	109	114314	0.000953514	4.76e-34	9.25579
GGNNNNGGNGG	negative	UE	A5	8	6960	0.00114942	110	310480	0.00035429	0.00200873	3.24431
GGNNNNGGNGG	positive	UE	A5	3	7640	0.00039267	110	310480	0.00035429	1	1.10833
GGNNNNGGNGG	negative	DE	A5	7	6920	0.00101156	147	277400	0.000529921	0.150039	1.90889
GGNNNNGGNGG	positive	DE	A5	9	7560	0.00119048	147	277400	0.000529921	0.0297487	2.24652
CGNCG	negative	ASE	RI	8	10303	0.000776473	356	729274	0.000488157	0.277219	1.59062
CGNCG	positive	ASE	RI	15	9968	0.00150482	356	729274	0.000488157	1.9e-05	3.08265
CGNCG	negative	DE	RI	39	15594	0.00250096	1372	989552	0.00138649	0.00034309	1.80381
CGNCG	positive	DE	RI	37	15410	0.00240104	1372	989552	0.00138649	0.00123141	1.73174
CGNCG	negative	UE	RI	41	15594	0.00262922	1879	948980	0.00198002	0.0866116	1.32787
CGNCG	positive	UE	RI	45	15272	0.00294657	1879	948980	0.00198002	0.0103469	1.48815
CGNCGNCG	negative	ASE	RI	1	9904	0.000100969	31	701740	4.42e-05	0.934269	2.28562
CGNCGNCG	positive	ASE	RI	1	9569	0.000104504	31	701740	4.42e-05	0.915049	2.36564
CGNCGNCG	negative	DE	RI	7	14577	0.000480209	146	925016	0.000157835	0.00694416	3.04247
CGNCGNCG	positive	DE	RI	4	14405	0.000277681	146	925016	0.000157835	0.425228	1.75931
CGNCGNCG	negative	UE	RI	4	14577	0.000274405	238	887090	0.000268293	1	1.02278
CGNCGNCG	positive	UE	RI	4	14276	0.000280191	238	887090	0.000268293	1	1.04435
CNCCNNCNCC	negative	ASE	RI	1	9638	0.000103756	68	683384	9.95e-05	1	1.04272
CNCCNNCNCC	positive	ASE	RI	5	9303	0.000537461	68	683384	9.95e-05	0.000345078	5.40136
CNCCNNCNCC	negative	DE	RI	6	13899	0.000431686	136	881992	0.000154196	0.0251611	2.79958
CNCCNNCNCC	positive	DE	RI	2	13735	0.000145613	136	881992	0.000154196	1	0.944337
CNCCNNCNCC	negative	UE	RI	6	13899	0.000431686	281	845830	0.000332218	0.687201	1.2994
CNCCNNCNCC	positive	UE	RI	11	13612	0.00080811	281	845830	0.000332218	0.00588046	2.43247
CNNCNNCNNCNNC	negative	ASE	RI	13	9239	0.00140708	297	655850	0.000452847	6.98e-05	3.10718
CNNCNNCNNCNNC	positive	ASE	RI	9	8904	0.00101078	297	655850	0.000452847	0.0285818	2.23206
CNNCNNCNNCNNC	negative	DE	RI	9	12882	0.000698649	486	817456	0.000594527	0.765329	1.17513
CNNCNNCNNCNNC	positive	DE	RI	10	12730	0.000785546	486	817456	0.000594527	0.488658	1.32129
CNNCNNCNNCNNC	negative	UE	RI	18	12882	0.0013973	1040	783940	0.00132663	0.923121	1.05327
CNNCNNCNNCNNC	positive	UE	RI	24	12616	0.00190235	1040	783940	0.00132663	0.102351	1.43397
GGNGG	negative	ASE	RI	21	10303	0.00203824	803	729274	0.0011011	0.00730132	1.8511
GGNGG	positive	ASE	RI	69	9968	0.00692215	803	729274	0.0011011	2.16e-62	6.28661
GGNGG	negative	UE	RI	62	15594	0.00397589	2179	948980	0.00229615	2.26e-05	1.73155
GGNGG	positive	UE	RI	103	15272	0.00674437	2179	948980	0.00229615	8.07e-29	2.93725
GGNGG	negative	DE	RI	75	15594	0.00480954	3664	989552	0.00370269	0.0287788	1.29893
GGNGG	positive	DE	RI	163	15410	0.0105775	3664	989552	0.00370269	1.27e-42	2.85672
GGNGGNGG	negative	ASE	RI	10	9904	0.00100969	199	701740	0.000283581	9.92e-05	3.56051
GGNGGNGG	positive	ASE	RI	29	9569	0.00303062	199	701740	0.000283581	2.01e-48	10.687
GGNGGNGG	negative	UE	RI	18	14577	0.00123482	305	887090	0.000343821	6.03e-08	3.59147
GGNGGNGG	positive	UE	RI	47	14276	0.00329224	305	887090	0.000343821	2.22e-68	9.57545
GGNGGNGG	negative	DE	RI	17	14577	0.00116622	511	925016	0.000552423	0.00342715	2.1111
GGNGGNGG	positive	DE	RI	63	14405	0.00437348	511	925016	0.000552423	2.23e-74	7.91691
GGNGGNNNNGG	negative	ASE	RI	8	9505	0.000841662	173	674206	0.000256598	0.00155477	3.28008
GGNGGNNNNGG	positive	ASE	RI	27	9170	0.00294438	173	674206	0.000256598	1.59e-48	11.4747
GGNGGNNNNGG	negative	UE	RI	16	13560	0.00117994	275	825200	0.000333253	5.2e-07	3.54068
GGNGGNNNNGG	positive	UE	RI	34	13280	0.00256024	275	825200	0.000333253	7.55e-39	7.68258
GGNGGNNNNGG	negative	DE	RI	17	13560	0.00125369	442	860480	0.000513667	0.000395308	2.44066
GGNGGNNNNGG	positive	DE	RI	44	13400	0.00328358	442	860480	0.000513667	2e-40	6.39244
GGNNNNGGNGG	negative	ASE	RI	8	9505	0.000841662	176	674206	0.000261048	0.00185759	3.22417
GGNNNNGGNGG	positive	ASE	RI	29	9170	0.00316249	176	674206	0.000261048	4.37e-55	12.1146
GGNNNNGGNGG	negative	UE	RI	17	13560	0.00125369	286	825200	0.000346583	1.25e-07	3.61728
GGNNNNGGNGG	positive	UE	RI	35	13280	0.00263554	286	825200	0.000346583	1.63e-39	7.60437
GGNNNNGGNGG	negative	DE	RI	21	13560	0.00154867	465	860480	0.000540396	1.95e-06	2.86581
GGNNNNGGNGG	positive	DE	RI	54	13400	0.00402985	465	860480	0.000540396	1.52e-59	7.45722
CGNCG	negative	DI3	SE	1	2070	0.000483092	9	95266	9.45e-05	0.5288	5.11358
CGNCG	positive	DI3	SE	0	2346	0	9	95266	9.45e-05	1	0
CGNCG	negative	DI5	SE	0	2116	0	17	106720	0.000159295	1	0
CGNCG	positive	DI5	SE	0	2346	0	17	106720	0.000159295	1	0
CGNCG	negative	UI3	SE	0	2116	0	37	114770	0.000322384	0.834114	0
CGNCG	positive	UI3	SE	1	2346	0.000426257	37	114770	0.000322384	1	1.3222
CGNCG	negative	UI5	SE	2	2070	0.000966184	40	94852	0.00042171	0.51976	2.29111
CGNCG	positive	UI5	SE	0	2346	0	40	94852	0.00042171	0.631492	0
CGNCG	negative	ASE	SE	2	1851	0.0010805	75	103178	0.000726899	0.901414	1.48645
CGNCG	positive	ASE	SE	3	2193	0.00136799	75	103178	0.000726899	0.486691	1.88195
CGNCG	negative	DE	SE	2	2070	0.000966184	79	95220	0.000829658	1	1.16456
CGNCG	positive	DE	SE	1	2346	0.000426257	79	95220	0.000829658	0.757093	0.513775
CGNCG	negative	UE	SE	6	2070	0.00289855	233	94760	0.00245884	0.861113	1.17883
CGNCG	positive	UE	SE	4	2346	0.00170503	233	94760	0.00245884	0.603635	0.693428
CGNCGNCG	negative	DI3	SE	0	1935	0	0	89053	0	NA	#DIV/0!
CGNCGNCG	positive	DI3	SE	0	2193	0	0	89053	0	NA	#DIV/0!
CGNCGNCG	negative	DI5	SE	0	1978	0	1	99760	1e-05	1	0
CGNCGNCG	positive	DI5	SE	0	2193	0	1	99760	1e-05	1	0
CGNCGNCG	negative	UI5	SE	0	1935	0	2	88666	2.26e-05	1	0
CGNCGNCG	positive	UI5	SE	0	2193	0	2	88666	2.26e-05	1	0
CGNCGNCG	negative	UI3	SE	0	1978	0	3	107285	2.8e-05	1	0
CGNCGNCG	positive	UI3	SE	0	2193	0	3	107285	2.8e-05	1	0
CGNCGNCG	negative	ASE	SE	0	1752	0	6	97997	6.12e-05	1	0
CGNCGNCG	positive	ASE	SE	0	2094	0	6	97997	6.12e-05	1	0
CGNCGNCG	negative	DE	SE	0	1935	0	7	89010	7.86e-05	1	0
CGNCGNCG	positive	DE	SE	0	2193	0	7	89010	7.86e-05	1	0
CGNCGNCG	negative	UE	SE	1	1935	0.000516796	38	88580	0.000428991	1	1.20468
CGNCGNCG	positive	UE	SE	0	2193	0	38	88580	0.000428991	0.658656	0
CNCCNNCNCC	negative	DI3	SE	0	1845	0	1	84911	1.18e-05	1	0
CNCCNNCNCC	positive	DI3	SE	0	2091	0	1	84911	1.18e-05	1	0
CNCCNNCNCC	negative	DI5	SE	0	1886	0	2	95120	2.1e-05	1	0
CNCCNNCNCC	negative	UI5	SE	0	1845	0	2	84542	2.37e-05	1	0
CNCCNNCNCC	positive	DI5	SE	0	2091	0	2	95120	2.1e-05	1	0
CNCCNNCNCC	positive	UI5	SE	0	2091	0	2	84542	2.37e-05	1	0
CNCCNNCNCC	negative	UI3	SE	0	1886	0	3	102295	2.93e-05	1	0
CNCCNNCNCC	positive	UI3	SE	0	2091	0	3	102295	2.93e-05	1	0
CNCCNNCNCC	negative	ASE	SE	0	1686	0	8	94543	8.46e-05	1	0
CNCCNNCNCC	positive	ASE	SE	0	2028	0	8	94543	8.46e-05	1	0
CNCCNNCNCC	negative	DE	SE	1	1845	0.000542005	17	84870	0.000200306	0.848402	2.70588
CNCCNNCNCC	positive	DE	SE	0	2091	0	17	84870	0.000200306	1	0
CNCCNNCNCC	negative	UE	SE	2	1845	0.00108401	30	84460	0.000355198	0.318578	3.05185
CNCCNNCNCC	positive	UE	SE	2	2091	0.00095648	30	84460	0.000355198	0.402562	2.69281
CNNCNNCNNCNNC	negative	DI3	SE	0	1710	0	5	78698	6.35e-05	1	0
CNNCNNCNNCNNC	positive	DI3	SE	0	1938	0	5	78698	6.35e-05	1	0
CNNCNNCNNCNNC	negative	DI5	SE	2	1748	0.00114416	16	88160	0.000181488	0.0495976	6.30435
CNNCNNCNNCNNC	positive	DI5	SE	0	1938	0	16	88160	0.000181488	1	0
CNNCNNCNNCNNC	negative	UI3	SE	0	1748	0	20	94810	0.000210948	1	0
CNNCNNCNNCNNC	positive	UI3	SE	2	1938	0.00103199	20	94810	0.000210948	0.106935	4.89216
CNNCNNCNNCNNC	negative	DE	SE	0	1710	0	31	78660	0.000394101	0.842538	0
CNNCNNCNNCNNC	positive	DE	SE	1	1938	0.000515996	31	78660	0.000394101	1	1.3093
CNNCNNCNNCNNC	negative	UI5	SE	1	1710	0.000584795	32	78356	0.000408392	1	1.43194
CNNCNNCNNCNNC	positive	UI5	SE	1	1938	0.000515996	32	78356	0.000408392	1	1.26348
CNNCNNCNNCNNC	negative	ASE	SE	0	1587	0	40	89362	0.000447618	0.811017	0
CNNCNNCNNCNNC	positive	ASE	SE	2	1929	0.00103681	40	89362	0.000447618	0.510964	2.31628
CNNCNNCNNCNNC	negative	UE	SE	3	1710	0.00175439	121	78280	0.00154573	1	1.13499
CNNCNNCNNCNNC	positive	UE	SE	5	1938	0.00257998	121	78280	0.00154573	0.397878	1.6691
GGNGG	negative	UI5	SE	0	2070	0	31	94852	0.000326825	0.840397	0
GGNGG	positive	UI5	SE	0	2346	0	31	94852	0.000326825	0.771404	0
GGNGG	negative	DI3	SE	0	2070	0	44	95266	0.000461865	0.648811	0
GGNGG	positive	DI3	SE	1	2346	0.000426257	44	95266	0.000461865	1	0.922906
GGNGG	negative	DI5	SE	0	2116	0	64	106720	0.0005997	0.500297	0
GGNGG	positive	DI5	SE	2	2346	0.000852515	64	106720	0.0005997	0.945634	1.42157
GGNGG	negative	UI3	SE	3	2116	0.00141777	100	114770	0.000871308	0.638511	1.62717
GGNGG	positive	UI3	SE	2	2346	0.000852515	100	114770	0.000871308	1	0.978431
GGNGG	negative	ASE	SE	5	1851	0.00270124	199	103178	0.00192871	0.629878	1.40055
GGNGG	positive	ASE	SE	1	2193	0.000455996	199	103178	0.00192871	0.186824	0.236426
GGNGG	negative	UE	SE	3	2070	0.00144928	204	94760	0.00215281	0.656277	0.673203
GGNGG	positive	UE	SE	4	2346	0.00170503	204	94760	0.00215281	0.812359	0.792003
GGNGG	negative	DE	SE	8	2070	0.00386473	333	95220	0.00349716	0.926712	1.10511
GGNGG	positive	DE	SE	8	2346	0.00341006	333	95220	0.00349716	1	0.975093
GGNGGNGG	negative	UI5	SE	0	1935	0	5	88666	5.64e-05	1	0
GGNGGNGG	positive	UI5	SE	0	2193	0	5	88666	5.64e-05	1	0
GGNGGNGG	negative	DI5	SE	0	1978	0	9	99760	9.02e-05	1	0
GGNGGNGG	negative	DI3	SE	0	1935	0	9	89053	0.000101063	1	0
GGNGGNGG	positive	DI5	SE	0	2193	0	9	99760	9.02e-05	1	0
GGNGGNGG	positive	DI3	SE	0	2193	0	9	89053	0.000101063	1	0
GGNGGNGG	negative	ASE	SE	1	1752	0.000570776	13	97997	0.000132657	0.605139	4.30264
GGNGGNGG	positive	ASE	SE	0	2094	0	13	97997	0.000132657	1	0
GGNGGNGG	negative	UI3	SE	0	1978	0	14	107285	0.000130494	1	0
GGNGGNGG	positive	UI3	SE	0	2193	0	14	107285	0.000130494	1	0
GGNGGNGG	negative	DE	SE	0	1935	0	21	89010	0.000235929	1	0
GGNGGNGG	positive	DE	SE	1	2193	0.000455996	21	89010	0.000235929	1	1.93277
GGNGGNGG	negative	UE	SE	0	1935	0	22	88580	0.000248363	1	0
GGNGGNGG	positive	UE	SE	1	2193	0.000455996	22	88580	0.000248363	1	1.83601
GGNGGNNNNGG	negative	UI5	SE	0	1800	0	6	82480	7.27e-05	1	0
GGNGGNNNNGG	positive	UI5	SE	0	2040	0	6	82480	7.27e-05	1	0
GGNGGNNNNGG	negative	DI3	SE	0	1800	0	7	82840	8.45e-05	1	0
GGNGGNNNNGG	positive	DI3	SE	0	2040	0	7	82840	8.45e-05	1	0
GGNGGNNNNGG	negative	DI5	SE	0	1840	0	9	92800	9.7e-05	1	0
GGNGGNNNNGG	positive	DI5	SE	0	2040	0	9	92800	9.7e-05	1	0
GGNGGNNNNGG	negative	UI3	SE	1	1840	0.000543478	19	99800	0.000190381	0.81703	2.85469
GGNGGNNNNGG	negative	ASE	SE	0	1653	0	19	92816	0.000204706	1	0
GGNGGNNNNGG	positive	UI3	SE	0	2040	0	19	99800	0.000190381	1	0
GGNGGNNNNGG	positive	ASE	SE	0	1995	0	19	92816	0.000204706	1	0
GGNGGNNNNGG	negative	DE	SE	1	1800	0.000555556	24	82800	0.000289855	1	1.91667
GGNGGNNNNGG	positive	DE	SE	1	2040	0.000490196	24	82800	0.000289855	1	1.69118
GGNGGNNNNGG	negative	UE	SE	0	1800	0	25	82400	0.000303398	0.96201	0
GGNGGNNNNGG	positive	UE	SE	0	2040	0	25	82400	0.000303398	0.892248	0
GGNNNNGGNGG	negative	UI5	SE	0	1800	0	6	82480	7.27e-05	1	0
GGNNNNGGNGG	positive	UI5	SE	0	2040	0	6	82480	7.27e-05	1	0
GGNNNNGGNGG	negative	DI5	SE	0	1840	0	7	92800	7.54e-05	1	0
GGNNNNGGNGG	negative	DI3	SE	0	1800	0	7	82840	8.45e-05	1	0
GGNNNNGGNGG	positive	DI5	SE	0	2040	0	7	92800	7.54e-05	1	0
GGNNNNGGNGG	positive	DI3	SE	0	2040	0	7	82840	8.45e-05	1	0
GGNNNNGGNGG	negative	UI3	SE	1	1840	0.000543478	15	99800	0.000150301	0.693238	3.61594
GGNNNNGGNGG	positive	UI3	SE	0	2040	0	15	99800	0.000150301	1	0
GGNNNNGGNGG	negative	DE	SE	1	1800	0.000555556	21	82800	0.000253623	0.962387	2.19048
GGNNNNGGNGG	negative	ASE	SE	0	1653	0	21	92816	0.000226254	1	0
GGNNNNGGNGG	positive	DE	SE	1	2040	0.000490196	21	82800	0.000253623	1	1.93277
GGNNNNGGNGG	positive	ASE	SE	0	1995	0	21	92816	0.000226254	1	0
GGNNNNGGNGG	negative	UE	SE	0	1800	0	25	82400	0.000303398	0.96201	0
GGNNNNGGNGG	positive	UE	SE	0	2040	0	25	82400	0.000303398	0.892248	0
