# Supplementary material for: Transcriptome analyses reveal SR45 to be a neutral splicing regulator and a suppressor of innate immunity in Arabidopsis thaliana
Source: BMC Genomics. 2017 Oct 11;18:772. doi: 10.1186/s12864-017-4183-7 (PMC5637254; doi:10.1186/s12864-017-4183-7)
Supplement: Supplementary file 14 — A summary of all primers used in this study. (XLSX 47 kb) [file 12864_2017_4183_MOESM14_ESM.xlsx]

## Sheet: Sheet1
Table S7 A Summary Of All Primers Used In This Study.
Gene Name	AGI	Primer Sequences
GAPDH	AT1G13440	CAAGGAGGAATCTGAAGGCAAAATGA
		CAACCACACACAAACTCTCGCCG
GENOTYPING PRIMERS
sr45-1	AT1G16610	ATGGATCGAGCTGTAAGTTGC
		GATTGGAGATCTTCTGGGAGG
		ATTTTGCCGATTTCGGAAC
upf3-1	AT1G33980	CGGTCGAGAGTCATTTCTCAG
		GAGCAGTCTGGTTCGTGTTTC
pad4-1	AT3G52430	GCAAAGACCAAAACCAAGAAA
		TCCATTGCGTCACTCTCATC
SR45-UPREGULATED GENES
RDR3	AT2G19910	ACTGGAACACACCTGCACAA
		AGCTGTCGAGTCTGTGCGTA
RING/U-box	AT3G09910	GAAGGTTAGCCGGGAAGAAG
		GAAGCATCCGTTCACGTTTT
ATP-binding	AT4G38950	GAAGTTGGAACCGCAGAGAG
		TGATGCTCTGAGTCCCTGTG
SET	AT1G01920	GATGGCAGTATGGGAAGCAT
		CTCATCCTTCTCCCATCCAA
SR45	AT1G16610	CGAAATTGCGATGGATCGAGCT
		CTGTTTTCCGTTGAGGAGATGCTA
AGO5	AT2G27880	GGTCCAGGAGCTCAACAACA
		CGCAAAAGTTGGCCAGATCC
TRAF	AT1G65370	ACTCTAACTGTGTATCCAAAGGG
		TTTTCCTAGAGTTCACAACTTCACA
PWD	AT4G24450	AACAGAGTTGACCGAGCGTT
		CGACCCACAAGTGCCATAGT
SR45-DOWNREGULATED GENES
RLP34	AT3G11010	ATATTCACACGCCAGCATCA
		AGGCAATACCAGGTCCGAAT
RLP41	AT3G25010	GCTTTGTGGTTTGCCTCTTC
		TTGTGCTATTGCCAATCCAA
FLC	AT5G10140	CTGTTCTCTGTGACGCATCC
		CCACAAGCTTGCTATCCACA
RLP23	AT2G32680	TCTCACAACCAACTCACGGG
		CTGCTCTCCCGTTCAACACT
NUDT6	AT2G04450	TTCCTGCCAATGCGTCTCAT
		CGGTAGGCAGTTTCCACACT
LRR Kinase	AT1G35710	CAAAGCCAGTTGTGAAGCAA
		ACCTTTCACGACGTTGATCC
BGLU31	AT5G24540	TTGACAAATCGTACCGGCGA
		TAGCCTTTCACGTCACACCC
RPL39	AT3G24900	TTCCTGAGCTGCGGATACTT
		AAAATCAATGGTCGCTGAGG
ACD6	AT4G14400	TGCCGAGTCAGAGGTGAAAC
		AGCAAACGTCACTGTGGCTA
PR1	AT2G14610	TTCTTCCCTCGAAAGCTCAA
		AAGGCCCACCAGAGTGTATG
PR5	AT1G75040	CGTACAGGCTGCAACTTTGA
		GCGTTGAGGTCAGAGACACA
PAD4	AT3G52430	TTGTCGATTCGAGACGAGTG
		GATAAGCCGGGGAAAAGAAC
ALTERNATIVE SPLICING
PRR7	AT5G02810	AGTGGAAGTGAGAGCGGAAC
		TCTCCTTCTCAGCAGGTGGT
bZIP25	AT3G54620	GTGGGAACTGTGAAACCGGA
		TCCTAGCACGCTTCACATCA
IMPA-4	AT1G09270	GGGTTGGACAAAGTCGAAAACC
		GCCTTTTTGCACCAGAACTCA
D111/G-patch	AT5G26610	CGGAGCCTATAAAGTCCGGT
		ACCTTCAAACTCCATCACCGT
CC1-like	AT2G16940	GACAGTAAAGGGCGTGACCA
		ACATCCCTTTCAGTTGCCCT
GBA2	AT4G10060	TCTCGTCAAGTGTCGCCTTT
		AGCATGGACACTCAGAGACA
PTB3	AT1G43190	TGCAAGATGTTTCTTCTGCAGT
		TGATGCAGGACGTCAACAGT
SR45-ASSOCIATED RNAS
Protein Kinase	AT5G63370	GGATCTGGCAGTGGACATCT
		GACCTGCTCCCAAACATCAT
RLP34	AT3G11010	ATATTCACACGCCAGCATCA
		AGGCAATACCAGGTCCGAAT
RLP42	AT3G25020	GCATGCTTTCCGCTTTAGAC
		TGAGGTGGTGCAACTCAAAG
CRK34	AT4G11530	CGAGGTGGATTTGGTGAAGT
		ATCCAAGAAGCCTGACCAGA
FPA	AT2G43410	ATGGGTGTCGATGAGAGGTC
		ACAACAGACGGGAGTTCCAC
NUDT12	AT1G12880	AAGCCATTGAAGAAGCAGGA
		ATACCGACAAAGCTCCAACG
RLP41	AT3G25010	CAAGCGTTTACGCAGTTCAA
		AGGGAACGAAGCTCATGAAA
NMD
MYH9.9	AT5G09880	GTTGAGGAAGGAGCTGGGTC
		CTGCTGCTCCTATGCCTCTC
RS40	AT4G25500	CCAGTACGAGGCACAAGAGG
		GTAGGGCTTGCGACTCTCTC
TPT	AT5G46110	GGAGCGAATCTGATCTCCGG
		GGCACGTTTAGGAAGACCCA
LA2	AT1G79880	AACAGCAATGAAAGCCCGTG
		CCACAACTCTCTCTCCATCTCC
TRB1	AT1G49950	GCTTCCCAAGCGTCTCGAAA
		GTCCAGAGGTCGCATCCAC
